# Supplementary material for: Widely targeted metabolomics reveals differences in metabolites of Paeonia lactiflora cultivars
Source: PLoS One. 2024 Apr 16;19(4):e0298194. doi: 10.1371/journal.pone.0298194 (PMC11020836; doi:10.1371/journal.pone.0298194)
Supplement: S1 Data — (XLSX) [file pone.0298194.s003.xlsx]

## Sheet: Sheet1
Index	Q1 (Da)	Q3 (Da)	Q1 (Da)更新	Q3 (Da)更新	鉴定方式	Molecular Weight (Da)	Formula	Ionization model	Compounds	物质	Class I	物质一级分类	Class II	物质二级分类	CAS	Level	CK1	CK2	CK3	DFG1	DFG2	DFG3	HSML1	HSML2	HSML3	mix01	mix02	mix03	cpd_ID	kegg_map
MWSmce694	71.06	54.03	71.0603	54.0346	标品鉴定	70.053	C3H6N2	[M+H]+	3-Aminopropionitrile	3-氨基丙腈	Alkaloids	生物碱	Alkaloids	生物碱	151-18-8	3	15991	10510	20869	18565	15319	18992	13423	10945	20654	21005	17991	15944	--	--
pme3200	74	57	74.0713	57.045	标品鉴定	73.064	C2H7N3	[M+H]+	1-Methylguanidine	1-甲基胍	Nucleotides and derivatives	核苷酸及其衍生物	Nucleotides and derivatives	核苷酸及其衍生物	471-29-4	3	613070	497520	564100	655720	543560	728490	619470	763970	537270	741690	742890	754440	C02294	--
mws0217	76.04	29.99	76.0393	29.994	标品鉴定	75.032	C2H5NO2	[M+H]+	L-Glycine	L-甘氨酸	Amino acids and derivatives	氨基酸及其衍生物	Amino acids and derivatives	氨基酸及其衍生物	56-40-6	3	18108	8988.1	20297	28759	22744	32842	6666	11421	4300.1	16471	17601	22446	C00037	ko00230,ko00260,ko00310,ko00440,ko00460,ko00480,ko00630,ko00730,ko00860,ko00970,ko01100,ko01110,ko01200,ko01230,ko01240,ko02010
pmb0782	86.1	69.2	86.0964	69.0698	人工鉴定	85.089	C5H11N	[M+H]+	Piperidine	哌啶	Alkaloids	生物碱	Piperidine alkaloids	哌啶类生物碱	110-89-4	3	12935000	7203100	10025000	6841000	6377300	7614600	15341000	12691000	16443000	9563200	10868000	9440100	C01746	ko00960
pme1974	87.01	43	87.0088	43	人工鉴定	88.016	C3H4O3	[M-H]-	Pyruvic acid	丙酮酸	Organic acids	有机酸	Organic acids	有机酸	127-17-3	3	203470	174590	198220	205950	197160	159820	163790	146440	138140	180900	148300	176660	C00022	ko00010,ko00020,ko00030,ko00040,ko00053,ko00250,ko00260,ko00261,ko00270,ko00290,ko00330,ko00350,ko00360,ko00430,ko00440,ko00620,ko00630,ko00650,ko00660,ko00710,ko00730,ko00760,ko00770,ko00900,ko01100,ko01110,ko01200,ko01210,ko01230,ko01240
ML10198895	88.04	88.04	88.0404	88.0404	人工鉴定	89.048	C3H7NO2	[M-H]-	N-Methylglycine	N-甲基甘氨酸	Amino acids and derivatives	氨基酸及其衍生物	Amino acids and derivatives	氨基酸及其衍生物	107-97-1	3	85953	120570	90964	157250	171000	219390	225570	163210	190920	187870	138790	154810	C00213	ko00260,ko00330,ko01100
pmf0096	88.99	70.9	88.988	70.9774	标品鉴定	89.995	C2H2O4	[M-H]-	Oxalic acid	草酸	Organic acids	有机酸	Organic acids	有机酸	144-62-7	3	248780	246540	273880	168240	116390	158320	181660	174450	203560	186450	229800	202800	C00209	ko00230,ko00630,ko01100
pme2601	89	59	89.0244	59.0139	标品鉴定	90.032	C3H6O3	[M-H]-	3-Hydroxypropanoic acid	3-羟基丙酸	Organic acids	有机酸	Organic acids	有机酸	503-66-2	3	154140	120070	140210	45882	49621	39453	65371	87176	68688	89120	98080	92899	C01013	ko00240,ko00410,ko00640,ko01100,ko01200
Zmyn000268	89.02	71.02	89.0247	71.02	人工鉴定	90.032	C3H6O3	[M-H]-	2,3-Dihydroxypropanal	2,3-二羟基丙醛; 甘油醛	Others	其它类	Saccharides and Alcohols	糖及醇类	56-82-6	3	65214	80115	93984	58815	35010	46636	79870	79884	91867	47848	59110	76351	C02154	--
MWS4285	89.02	71.02	89.0244	71.0183	标品鉴定	90.032	C3H6O3	[M-H]-	L-Lactic Acid	L-乳酸	Organic acids	有机酸	Organic acids	有机酸	79-33-4	3	47457	68167	77262	60404	23576	42490	93621	62910	95556	68717	71697	67673	C00186	ko00010,ko00051,ko00620,ko00640,ko01100,ko01110
Lmgn002679	93.03	75.02	93.0346	75.0244	人工鉴定	94.042	C6H6O	[M-H]-	Phenol	苯酚	Phenolic acids	酚酸类	Phenolic acids	酚酸类	108-95-2	3	113990	129210	110770	72344	77248	59842	596210	563050	505530	264720	267460	226550	C00146	ko00350,ko01100
pma6298	96.04	68.05	96.0444	68.0495	人工鉴定	95.037	C5H5NO	[M+H]+	3-Hydroxypyridine	3-羟基吡啶	Alkaloids	生物碱	Pyridine alkaloids	吡啶类生物碱	109-00-2	3	164970	129600	153270	213850	187480	233730	113350	373350	96613	158680	142530	164030	--	--
MWS2040	94.98	79.96	94.9808	79.9609	标品鉴定	95.988	CH4O3S	[M-H]-	Methanesulfonic acid	甲基磺酸	Organic acids	有机酸	Organic acids	有机酸	75-75-2	3	454990	497710	519320	607860	624170	552530	479780	469150	502850	620520	551220	689710	C11145	ko00920,ko01100
mws4052	102.06	56.05	102.055	56.0496	标品鉴定	101.048	C4H7NO2	[M+H]+	1-Aminocyclopropane-1-carboxylic acid	1-氨基环丙烷-1-羧酸	Organic acids	有机酸	Organic acids	有机酸	22059-21-8	1	2186800	2122600	1616300	3184400	3075100	3133800	1720400	2302700	1743800	2473400	2483900	2625000	C01234	ko00270,ko01100,ko01110
MWStz073	102.05	84.05	102.055	84.0468	标品鉴定	101.048	C4H7NO2	[M+H]+	5-Hydroxy-2-pyrrolidinone	5-羟基-2-吡咯烷酮	Alkaloids	生物碱	Pyrrole alkaloids	吡咯类生物碱	62312-55-4	3	807350	837340	671380	1415000	1143200	1493200	598290	887850	657210	1063700	1085300	1187900	--	--
pme3011	104.07	68.8	104.071	68.8	标品鉴定	103.063	C4H9NO2	[M+H]+	γ-Aminobutyric acid	γ-氨基丁酸	Organic acids	有机酸	Organic acids	有机酸	56-12-2	3	2322800	2370600	2520800	2847000	2338000	2396600	8914900	6871500	5129500	3942200	3888800	4095400	C00334	ko00250,ko00330,ko00410,ko00650,ko00760,ko01100
MWSmce585	104.07	59.01	104.071	59.0145	标品鉴定	103.063	C4H9NO2	[M+H]+	Methyl 3-aminopropanoate	3-氨基丙酸甲酯	Amino acids and derivatives	氨基酸及其衍生物	Amino acids and derivatives	氨基酸及其衍生物	4138-35-6	3	16473000	18089000	16896000	19817000	20716000	23581000	16246000	13226000	12875000	16771000	17521000	16961000	--	--
pme3033	104.07	86	104.071	86	标品鉴定	103.063	C4H9NO2	[M+H]+	N,N-Dimethylglycine	N,N-二甲基甘氨酸	Amino acids and derivatives	氨基酸及其衍生物	Amino acids and derivatives	氨基酸及其衍生物	1118-68-9	3	2397500	2458600	2595300	2899900	2729800	3030700	5817900	4524900	3456000	3234300	3260700	3246000	C01026	ko00260,ko01100
pme3017	104.07	58	104.071	58.0651	标品鉴定	103.063	C4H9NO2	[M+H]+	2-Aminoisobutyric acid	2-氨基异丁酸	Organic acids	有机酸	Organic acids	有机酸	62-57-7	3	22230000	23892000	24353000	26097000	28913000	32647000	23151000	17351000	18585000	23105000	23316000	24138000	C03665	--
pmb0484	104.1	60.1	104.107	60.0808	标品鉴定	103.091	C5H13NO	[M+H]+	Choline	胆碱	Alkaloids	生物碱	Alkaloids	生物碱	62-49-7	1	142350000	159160000	155960000	165060000	179890000	191320000	149380000	124100000	126080000	153950000	155550000	154920000	C00114	ko00260,ko00564,ko01100,ko02010
mws0574	103.04	57.03	103.04	57.0371	标品鉴定	104.047	C4H8O3	[M-H]-	2-Hydroxyisobutyric acid*	2-羟基异丁酸*	Organic acids	有机酸	Organic acids	有机酸	594-61-6	3	33272	36912	32999	55262	39713	46846	32747	40154	37443	31435	42796	33573	C21297	--
mws0206	103.04	57.03	103.04	57.0352	标品鉴定	104.047	C4H8O3	[M-H]-	2-Hydroxybutyric Acid*	2-羟基丁酸*	Organic acids	有机酸	Organic acids	有机酸	3347-90-8	3	33272	36912	32999	55262	39713	46846	32747	40154	37443	31435	42796	33573	C05984	ko00640
ML10175762	105.07	77.04	105.069	77.0384	人工鉴定	104.063	C8H8	[M+H]+	Styrene	苯乙烯	Others	其它类	Others	其它	100-42-5	2	73094000	64407000	85016000	56323000	44398000	39252000	44813000	47354000	45597000	56784000	59085000	57779000	C07083	ko01100
pme0010	106	60	106.05	60	标品鉴定	105.043	C3H7NO3	[M+H]+	L-Serine	L-丝氨酸	Amino acids and derivatives	氨基酸及其衍生物	Amino acids and derivatives	氨基酸及其衍生物	56-45-1	3	2545700	2141100	2150800	3538200	3181100	3873700	2230100	2840000	1996900	3124100	2987400	3190600	C00065	ko00260,ko00261,ko00270,ko00460,ko00564,ko00600,ko00630,ko00920,ko00970,ko01100,ko01110,ko01200,ko01230,ko01240,ko02010
pme2433	106.09	88	106.086	88.0757	标品鉴定	105.079	C4H11NO2	[M+H]+	Diethanolamine	二乙醇胺	Alkaloids	生物碱	Alkaloids	生物碱	111-42-2	3	177750	107500	125320	277170	230200	230900	134990	187760	134220	182640	177860	239410	C06772	ko00564
mws0267	105.02	88	105.019	88	标品鉴定	106.027	C3H6O4	[M-H]-	DL-Glyceric Acid	DL-甘油酸	Organic acids	有机酸	Organic acids	有机酸	473-81-4	3	329600	284300	286090	350290	212470	258980	322960	236600	265190	369670	346920	314920	C00258	ko00030,ko00260,ko00561,ko00630,ko01100,ko01110,ko01200
HJAP104	107.05	77.04	107.049	77.0446	人工鉴定	106.041	C7H6O	[M+H]+	Benzaldehyde	苯甲醛	Phenolic acids	酚酸类	Phenolic acids	酚酸类	100-52-7	2	1036300	1003900	1715800	9	9	9	1139600	1755500	1758800	922270	883590	1169800	C00261	ko01100
MWSmce700	109.07	94.05	109.075	94.0521	标品鉴定	108.069	C6H8N2	[M+H]+	2-Ethylpyrazine	2-乙基吡嗪	Others	其它类	Others	其它	13925-00-3	3	6354300	5609300	6238800	5726900	5091500	5093300	3841500	3761900	4018700	4614400	4520500	4629500	--	--
pme0048	108.01	64	108.013	63.9625	标品鉴定	109.02	C2H7NO2S	[M-H]-	2-Aminoethanesulfinic acid	2-氨基乙烷亚磺酸	Organic acids	有机酸	Organic acids	有机酸	300-84-5	3	14388	6882.1	5925	5831.6	7222.3	5926.2	7748.6	5508	8470.9	7907.3	3387	7623.8	C00519	ko00430,ko01100
mws1358	109.03	81	109.029	81.0346	标品鉴定	110.037	C6H6O2	[M-H]-	Pyrocatechol	邻苯二酚;儿茶酚	Phenolic acids	酚酸类	Phenolic acids	酚酸类	120-80-9	3	78851	58852	114390	95778	78783	42504	225430	173210	191340	108080	102050	114350	C00090	ko01100
mws0601	110.02	66	110.025	66.0349	标品鉴定	111.032	C5H5NO2	[M-H]-	Pyrrole-2-carboxylic acid	吡咯-2-羧酸	Organic acids	有机酸	Organic acids	有机酸	634-97-9	3	14498	27309	24462	9	9	9	53159	37889	37346	13729	16400	15269	C05942	ko00330
MWS5173	112.05	70.03	112.05	70.0284	标品鉴定	111.043	C4H5N3O	[M+H]+	Isocytosine	异胞嘧啶	Nucleotides and derivatives	核苷酸及其衍生物	Nucleotides and derivatives	核苷酸及其衍生物	108-53-2	3	582250	736190	9	973000	1052700	926050	1192000	1180100	1643700	1022400	1173900	1080500	--	--
mws0255	112.05	95	112.05	95.0239	标品鉴定	111.043	C4H5N3O	[M+H]+	Cytosine	胞嘧啶	Nucleotides and derivatives	核苷酸及其衍生物	Nucleotides and derivatives	核苷酸及其衍生物	71-30-7	3	484260	576560	672150	889240	713670	900480	1051800	1019800	895080	750320	777370	786900	C00380	ko00240,ko01100
Hmhn002738	111.01	67.02	111.009	67.02	人工鉴定	112.016	C5H4O3	[M-H]-	3-Furoic acid	3-糠酸	Organic acids	有机酸	Organic acids	有机酸	488-93-7	3	60802	53120	27412	79620	58420	50532	70854	50903	78612	54137	56357	46701	--	--
pme0257	111.02	80	111.02	80	标品鉴定	112.027	C4H4N2O2	[M-H]-	Uracil	尿嘧啶	Nucleotides and derivatives	核苷酸及其衍生物	Nucleotides and derivatives	核苷酸及其衍生物	66-22-8	3	692180	677210	243990	624380	613420	743920	735770	798010	457230	729240	687580	732520	C00106	ko00240,ko00410,ko00770,ko01100
pme1936	114.07	86	114.066	86.0713	标品鉴定	113.059	C4H7N3O	[M+H]+	Creatinine	肌酸酐	Organic acids	有机酸	Organic acids	有机酸	60-27-5	3	1116200	1113400	1071700	1093400	1008100	988510	1163500	1360600	1165900	1094600	1099300	1116500	C00791	ko00330,ko01100
pme0151	115	98.2	115.05	98.0239	标品鉴定	114.043	C4H6N2O2	[M+H]+	5,6-Dihydrouracil	5,6-二氢尿嘧啶	Nucleotides and derivatives	核苷酸及其衍生物	Nucleotides and derivatives	核苷酸及其衍生物	504-07-4	3	9	10195	13867	48384	30666	36984	52657	98676	44831	57235	34115	29109	C00429	ko00240,ko00410,ko00770,ko01100
Lmbn000121	113.04	96.01	113.036	96.0086	人工鉴定	114.043	C4H6N2O2	[M-H]-	3-Cyano-L-alanine	3-氰基-L-丙氨酸	Amino acids and derivatives	氨基酸及其衍生物	Amino acids and derivatives	氨基酸及其衍生物	6232-19-5	3	36055	58266	75757	21932	11976	10828	84287	49124	66491	51136	51978	64170	C02512	ko00460,ko01100,ko01110
pme0006	116.07	70.1	116.071	70.0651	标品鉴定	115.063	C5H9NO2	[M+H]+	L-Proline	L-脯氨酸	Amino acids and derivatives	氨基酸及其衍生物	Amino acids and derivatives	氨基酸及其衍生物	147-85-3	1	162360000	149530000	181760000	168790000	148180000	169600000	298200000	232630000	261020000	201230000	206370000	214920000	C00148	ko00330,ko00332,ko00970,ko01100,ko01110,ko01230,ko02010
mws0376	115	71	115.004	71.0139	标品鉴定	116.011	C4H4O4	[M-H]-	Fumaric acid*	延胡索酸(富马酸,反丁烯二酸)*	Organic acids	有机酸	Organic acids	有机酸	110-17-8	3	10751000	8768400	11057000	2604600	3688300	4061000	6125900	5872500	4657800	6679900	7262600	6269900	C00122	ko00020,ko00190,ko00220,ko00250,ko00350,ko00360,ko00620,ko00650,ko00760,ko01100,ko01110,ko01200
pme0271	115	71	115.004	71.0139	标品鉴定	116.011	C4H4O4	[M-H]-	Maleic acid*	马来酸 (顺丁烯二酸)*	Organic acids	有机酸	Organic acids	有机酸	110-16-7	3	21882	33170	27048	6146.2	9024.5	11466	16663	17160	23527	13389	13450	19146	C01384	ko00350,ko00650,ko00760,ko01100
pmb1096	118.07	91	118.065	91.0542	人工鉴定	117.058	C8H7N	[M+H]+	Indole	吲哚	Alkaloids	生物碱	Plumerane	吲哚类生物碱	120-72-9	3	11836000	6740100	12634000	5612400	4807900	5913400	24552000	18939000	20281000	11228000	12580000	11643000	C00463	ko00380,ko00400,ko00402,ko01100,ko01110
mws2628	118.09	87.05	118.086	87.0457	标品鉴定	117.07	C5H11NO2	[M+H]+	N-Methyl-4-aminobutyric acid	N-甲基-4-氨基丁酸	Organic acids	有机酸	Organic acids	有机酸	1119-48-8	3	14109	7450.2	21514	55449	43678	66162	19602	12469	13291	15203	27770	32793	C15987	ko00760,ko01100
mws0191	118.09	59	118.086	59	人工鉴定	117.079	C5H11NO2	[M+H]+	Betaine	甜菜碱	Alkaloids	生物碱	Alkaloids	生物碱	107-43-7	1	32098000	39018000	24769000	6743100	5712800	13105000	12994000	17042000	12296000	16039000	19536000	19044000	C00719	ko00260,ko01100,ko02010
pme0120	118.09	101	118.086	101.06	标品鉴定	117.079	C5H11NO2	[M+H]+	5-Aminovaleric acid	5-氨基戊酸	Organic acids	有机酸	Organic acids	有机酸	660-88-8	3	26884	32908	32770	24546	11587	17713	147880	59676	97734	34763	41908	40100	C00431	ko00310,ko00330,ko01100
mws0256	118.09	72.1	118.086	72.0808	标品鉴定	117.079	C5H11NO2	[M+H]+	L-Valine	L-缬氨酸	Amino acids and derivatives	氨基酸及其衍生物	Amino acids and derivatives	氨基酸及其衍生物	72-18-4	1	166510000	123190000	186050000	126970000	113470000	128010000	186400000	178170000	250630000	145110000	203010000	149980000	C00183	ko00280,ko00290,ko00311,ko00460,ko00770,ko00966,ko00970,ko01100,ko01110,ko01210,ko01230,ko01240,ko02010
pme1730	117	59	117.019	59	标品鉴定	118.027	C4H6O4	[M-H]-	D-Erythronolactone	D-赤酮酸内酯	Organic acids	有机酸	Organic acids	有机酸	15667-21-7	3	129810	143680	124650	57269	84159	92862	76504	71137	74959	84704	66208	63123	--	--
mws0470	117.02	73	117.019	73.0295	标品鉴定	118.027	C4H6O4	[M-H]-	Methylmalonic acid*	甲基丙二酸*	Organic acids	有机酸	Organic acids	有机酸	516-05-2	2	123960000	116120000	121380000	158510000	152110000	146530000	86657000	85314000	94752000	108380000	113420000	114170000	C02170	ko00240,ko00280,ko00640,ko01100
mws0192	117.02	73	117.019	73.0295	标品鉴定	118.027	C4H6O4	[M-H]-	Succinic acid*	琥珀酸*	Organic acids	有机酸	Organic acids	有机酸	110-15-6	2	100810000	97430000	102320000	126930000	121770000	121400000	72325000	71362000	76024000	91281000	92441000	93640000	C00042	ko00020,ko00190,ko00250,ko00310,ko00350,ko00360,ko00620,ko00630,ko00640,ko00650,ko00760,ko00920,ko01100,ko01110,ko01200
mws0147	117.06	59	117.056	59.0139	标品鉴定	118.063	C5H10O3	[M-H]-	β-Hydroxyisovaleric acid	β-羟基异戊酸	Organic acids	有机酸	Organic acids	有机酸	625-08-1	3	210820	224730	405930	203990	231810	220620	261750	232660	268760	227310	222730	222970	C20827	ko00280,ko01100
pme3096	118	74	118.015	74.0237	标品鉴定	119.022	C3H5NO4	[M-H]-	Aminomalonic acid	氨基丙二酸	Organic acids	有机酸	Organic acids	有机酸	1068-84-4	3	4790900	4350700	4644700	5984600	5587600	5591700	3380300	3390100	3565300	4180300	4327700	4383000	C00872	--
mws0230	120.07	74	120.066	74.0601	标品鉴定	119.058	C4H9NO3	[M+H]+	L-Threonine	L-苏氨酸	Amino acids and derivatives	氨基酸及其衍生物	Amino acids and derivatives	氨基酸及其衍生物	72-19-5	1	11401000	9432300	10288000	11938000	10263000	11677000	11786000	15133000	10279000	13933000	12677000	14898000	C00188	ko00260,ko00261,ko00290,ko00860,ko00970,ko01100,ko01110,ko01230,ko02010
mws0671	120.07	74.1	120.066	74.0601	标品鉴定	119.058	C4H9NO3	[M+H]+	L-Homoserine	L-高丝氨酸	Amino acids and derivatives	氨基酸及其衍生物	Amino acids and derivatives	氨基酸及其衍生物	672-15-1	1	10895000	9165400	9830600	11490000	9993800	11308000	11631000	14338000	9848400	13572000	13984000	14077000	C00263	ko00260,ko00270,ko00300,ko00920,ko01100,ko01110,ko01230
MWS4305	119.04	59.01	119.035	59.0135	标品鉴定	120.042	C4H8O4	[M-H]-	Erythrose	赤藓糖	Others	其它类	Saccharides and Alcohols	糖及醇类	583-50-6	3	2821900	2238400	3473000	1640600	3257000	3573600	1993200	2613300	2548700	2198600	2666400	1060300	C01796	--
pma0134	121.04	93.06	121.049	93.0575	人工鉴定	120.042	C4H8O4	[M+H]+	D-Threose	D-苏阿糖	Others	其它类	Saccharides and Alcohols	糖及醇类	95-43-2	3	853170	1064900	1205400	918020	689050	898270	1069900	958450	1086500	835180	1070600	922050	C06463	--
Lmbp000728	121.06	77.04	121.065	77.0388	人工鉴定	120.058	C8H8O	[M+H]+	(S)-2-Phenyloxirane	(S)-2-苯基环氧乙烷	Others	其它类	Others	其它	20780-54-5	1	6336600	4538500	10237000	2021700	2609600	2647200	8561900	7444300	8160900	5129600	5765100	5971300	C20782	ko01100
pme0195	120.02	62	120.013	62	标品鉴定	121.02	C3H7NO2S	[M-H]-	L-Cysteine	L-半胱氨酸	Amino acids and derivatives	氨基酸及其衍生物	Amino acids and derivatives	氨基酸及其衍生物	52-90-4	3	61867	40198	46175	34532	36670	34967	33751	42308	30735	48280	55606	38700	C00097	ko00260,ko00270,ko00311,ko00332,ko00430,ko00460,ko00480,ko00730,ko00770,ko00920,ko00970,ko01100,ko01110,ko01200,ko01230,ko01240,ko04122
pmb0069	122	105	122.06	105.034	人工鉴定	121.053	C7H7NO	[M+H]+	Benzamide	苯甲酰胺	Phenolic acids	酚酸类	Phenolic acids	酚酸类	55-21-0	3	991920	674020	903780	672600	631900	722470	1424700	1620700	1873000	964590	977390	992620	C09815	--
mws0491	122.1	105	122.096	105	人工鉴定	121.089	C8H11N	[M+H]+	2-Phenylethylamine	2-苯乙胺	Alkaloids	生物碱	Benzylphenylethylamine alkaloids	苄基苯乙胺类生物碱	156-28-5	3	107250	99886	141170	69483	43383	67280	329560	359550	479520	154520	180510	171970	C05332	ko00360,ko01100
pme0241	123.04	79	123.044	79.0537	标品鉴定	122.037	C7H6O2	[M+H]+	Benzoic acid	苯甲酸	Phenolic acids	酚酸类	Phenolic acids	酚酸类	65-85-0	2	69251000	47977000	73666000	32850000	24740000	17985000	12673000	8275100	13314000	21070000	29287000	34258000	C00180	ko00360,ko01100,ko01110
mws0628	121.03	92	121.029	92.0268	标品鉴定	122.037	C7H6O2	[M-H]-	4-Hydroxybenzaldehyde	4-羟基苯甲醛	Phenolic acids	酚酸类	Phenolic acids	酚酸类	123-08-0	3	218050	202720	232920	169870	217680	178440	254340	272980	313050	212650	191750	201420	C00633	ko01100
Lmgp002593	123.04	77.04	123.044	77.04	人工鉴定	122.037	C7H6O2	[M+H]+	3-hydroxybenzaldehyde	3-羟基苯甲醛	Phenolic acids	酚酸类	Phenolic acids	酚酸类	100-83-4	2	786060	9	1152700	1386100	728990	1365100	2304600	1196400	984070	662490	1669400	1151100	C03067	--
MWSmce207	123.05	81.04	123.052	81.0432	标品鉴定	122.048	C6H6N2O	[M+H]+	Acetylpyrazine	乙酰吡嗪	Others	其它类	Others	其它	22047-25-2	3	5046600	2875400	4971400	2386300	2260200	1109400	3498200	3052200	2992900	3028900	2962800	2910600	--	--
mws0133	123.06	80.05	123.055	80.0494	标品鉴定	122.048	C6H6N2O	[M+H]+	Nicotinamide	烟酰胺	Others	其它类	Vitamin	维生素	98-92-0	3	2432400	2195500	2396800	3281700	3260900	3216000	4226200	3840800	3701700	2972200	3196300	3189800	C00153	ko00760,ko01100,ko01240
pmf0283	121.05	71	121.051	71	标品鉴定	122.058	C4H10O4	[M-H]-	Meso-Erythritol	内消旋-赤藓醇	Others	其它类	Saccharides and Alcohols	糖及醇类	149-32-6	3	4729.3	6461.7	9009.5	5735	2069.3	4293.8	4250.1	5602.5	6036	5489	2580.6	2965.4	--	--
MWS1851	121.07	106.04	121.066	106.043	标品鉴定	122.073	C8H10O	[M-H]-	4-Ethylphenol	4-乙基苯酚	Phenolic acids	酚酸类	Phenolic acids	酚酸类	123-07-9	3	2295.7	3568	2700.7	2556.5	4528	3300.6	28420	23989	22923	14038	17476	12973	C13637	--
Lmbp000668	124.04	78.03	124.039	78.0336	人工鉴定	123.032	C6H5NO2	[M+H]+	Isonicotinic acid*	异烟酸*	Others	其它类	Vitamin	维生素	55-22-1	3	2269300	1728600	2145800	1502900	1176000	1635700	4592300	4280100	4668400	2277300	2639000	2588100	C07446	--
pme0490	124.04	78	124.039	78.0347	标品鉴定	123.032	C6H5NO2	[M+H]+	Nicotinic acid (Vitamin B3)*	烟酸 (维生素 B3)*	Others	其它类	Vitamin	维生素	59-67-6	3	1859700	1436800	1690900	1053500	812020	1177200	3216300	2820000	3248900	1946000	2310100	1799200	C00253	ko00760,ko00960,ko01100,ko01110,ko01240
Zmgn001989	123.05	65.04	123.045	65.0397	人工鉴定	124.052	C7H8O2	[M-H]-	3-Methylcatechol	3-甲基邻苯二酚	Phenolic acids	酚酸类	Phenolic acids	酚酸类	488-17-5	3	123130	121230	112780	91261	131150	118790	159230	128990	212000	110310	99190	100670	C02923	ko01100
MWS1944	123.05	81.03	123.045	81.033	标品鉴定	124.052	C7H8O2	[M-H]-	3,5-Dihydroxytoluene	3-羟基-5-甲基苯酚	Phenolic acids	酚酸类	Phenolic acids	酚酸类	504-15-4	3	746570	933240	812190	917190	913700	839930	1155400	1036900	1189600	943230	877610	1037400	C00727	--
mws1202	125.06	92.8	125.06	93.0335	标品鉴定	124.052	C7H8O2	[M+H]+	Guaiacol	愈创木酚	Phenolic acids	酚酸类	Phenolic acids	酚酸类	90-05-1	3	53514	28412	71573	21351	39762	76269	42544	58607	9	80399	43574	47858	C15572	--
Zmyn002856	123.04	108.02	123.045	108.022	人工鉴定	124.052	C7H8O2	[M-H]-	3-(Hydroxymethyl)phenol	3-(羟甲基)苯酚	Phenolic acids	酚酸类	Phenolic acids	酚酸类	620-24-6	3	64135	79283	53364	21275	29356	26723	50699	37281	49122	48287	48380	50680	C03351	--
HJN025	123.04	122.04	123.043	122.037	人工鉴定	124.052	C7H8O2	[M-H]-	4-Hydroxybenzyl Alcohol	4-羟基苄醇	Phenolic acids	酚酸类	Phenolic acids	酚酸类	623-05-2	3	11253	7045.3	17775	69400	58180	82615	9	9	9	21234	13192	35102	C17467	--
MWSmce274	123.05	93.04	123.049	93.0376	标品鉴定	124.052	C7H8O2	[M-H]-	Salicyl Alcohol	水杨醇；邻羟基苄醇	Others	其它类	Others	其它	90-01-7	2	1002800	1137700	1423300	635550	595440	269050	53449000	48814000	45876000	12744000	12680000	12249000	C02323	--
mws0566	123.05	108	123.045	108.022	标品鉴定	124.052	C7H8O2	[M-H]-	4-Methylcatechol	4-甲基儿茶酚	Phenolic acids	酚酸类	Phenolic acids	酚酸类	452-86-8	3	85970	96125	43229	131180	122590	97278	68630	49940	58118	78375	47038	43983	C06730	ko01100
mws0236	124.01	80	124.007	80	标品鉴定	125.015	C2H7NO3S	[M-H]-	2-Aminoethanesulfonic acid	2-氨基乙烷磺酸	Organic acids	有机酸	Organic acids	有机酸	107-35-7	3	469790	540430	508200	783070	662170	415110	317310	330890	380300	627710	679270	704190	C00245	ko00430,ko00920,ko01100,ko02010
MWSslk042	126.05	80.01	126.054	80.0125	标品鉴定	125.048	C6H7NO2	[M+H]+	N-Ethylmaleimide (NEM)	N-乙基顺丁烯二酰亚胺	Amino acids and derivatives	氨基酸及其衍生物	Amino acids and derivatives	氨基酸及其衍生物	128-53-0	3	66536	158920	148230	232550	223540	181360	86971	94814	68895	135200	155880	84192	C02441	--
mws0982	126.1	68	126.103	68.0495	标品鉴定	125.095	C6H11N3	[M+H]+	1-Methylhistamine	1-甲基组胺	Alkaloids	生物碱	Alkaloids	生物碱	501-75-7	3	89495	53047	41853	64994	67941	76456	9	33463	54435	60119	67127	23595	C05127	ko00340,ko01100
MWSmce536	125.02	79.02	125.024	79.019	标品鉴定	126.032	C6H6O3	[M-H]-	Methyl 2-furoate	糠酸甲酯	Organic acids	有机酸	Organic acids	有机酸	611-13-2	3	4908000	4958400	6859300	2176900	2254200	2102100	6650600	5689500	5701400	4573500	4064500	4595900	--	--
pmp000509	127.04	109.02	127.039	109.028	人工鉴定	126.032	C6H6O3	[M+H]+	Maltol	麦芽酚	Others	其它类	Others	其它	118-71-8	3	9	9	9	9	1091400	9	9	2077000	2016700	1565300	1407100	1787100	C11918	ko00523,ko01110
MWS20172	127.04	53.04	127.039	53.041	标品鉴定	126.032	C6H6O3	[M+H]+	5-Hydroxymethylfurfural	5-羟甲基糠醛	Others	其它类	Others	其它	67-47-0	1	415390	478090	323940	311520	283140	305600	422050	395580	473030	359050	347470	379940	C11101	--
MWS2041	125.03	81.03	125.026	81.0334	标品鉴定	126.032	C6H6O3	[M-H]-	2,3-Dimethylmaleic anhydride	2,3-二甲基马来酸酐	Organic acids	有机酸	Organic acids	有机酸	766-39-2	3	61552	56321	84836	41620	31352	27269	31306	45029	68071	43037	37956	25168	--	--
mws0025	125.02	79.02	125.024	79.0226	标品鉴定	126.032	C6H6O3	[M-H]-	Pyrogallol	连苯三酚	Phenolic acids	酚酸类	Phenolic acids	酚酸类	87-66-1	1	530760	410090	637660	252270	279910	439020	570600	570000	512030	447720	426220	473890	C01108	--
MWSmce118	127.05	81.04	127.047	81.044	标品鉴定	126.043	C5H6N2O2	[M+H]+	Imidazole-4-Acetic Acid	咪唑-4-乙酸	Organic acids	有机酸	Organic acids	有机酸	645-65-8	3	10973000	9957400	10235000	10981000	11913000	12418000	6634700	9052800	6765200	9300700	9783100	10217000	C02835	ko00340,ko01100
mws0251	127.05	110	127.05	110.024	标品鉴定	126.043	C5H6N2O2	[M+H]+	Thymine	胸腺嘧啶	Nucleotides and derivatives	核苷酸及其衍生物	Nucleotides and derivatives	核苷酸及其衍生物	65-71-4	3	62480	41718	86701	70310	69225	60120	130580	132850	101250	77693	86919	71309	C00178	ko00240,ko01100
MWSmce706	129.07	56.05	129.065	56.0494	标品鉴定	128.059	C5H8N2O2	[M+H]+	Cyclo(Ala-Gly)	环(甘氨酰-L-丙氨酰)	Amino acids and derivatives	氨基酸及其衍生物	Amino acids and derivatives	氨基酸及其衍生物	4526-77-6	3	23667000	23744000	25023000	18081000	18685000	27056000	17712000	17251000	17317000	21374000	22731000	22972000	--	--
pme0152	129.07	84	129.066	84.0444	标品鉴定	128.059	C5H8N2O2	[M+H]+	5,6-Dihydro-5-methyluracil	5,6-二氢胸腺嘧啶	Nucleotides and derivatives	核苷酸及其衍生物	Nucleotides and derivatives	核苷酸及其衍生物	696-04-8	3	71278	59262	62730	101830	61758	55854	136240	99899	148630	70499	91274	118200	C00906	--
mws0263	128.04	82.03	128.035	82.0298	标品鉴定	129.043	C5H7NO3	[M-H]-	5-Oxo-L-Proline	5-氧代-L-脯氨酸	Amino acids and derivatives	氨基酸及其衍生物	Amino acids and derivatives	氨基酸及其衍生物	98-79-3	3	102640	144920	103960	81680	44118	44780	286590	144600	250480	131170	84916	135520	C01879	ko00480,ko01100
MWSmce709	130.06	103.05	130.065	103.055	标品鉴定	129.058	C9H7N	[M+H]+	Isoquinoline	异喹啉	Alkaloids	生物碱	Isoquinoline alkaloids	异喹啉类生物碱	119-65-3	3	2977600	1685000	3296100	1339700	1188000	1316400	7144900	5647600	6014900	3313600	3561000	3487500	C06323	--
ML10181668	130.09	84.08	130.086	84.0809	人工鉴定	129.079	C6H11NO2	[M+H]+	Cycloleucine	环亮氨酸	Amino acids and derivatives	氨基酸及其衍生物	Amino acids and derivatives	氨基酸及其衍生物	52-52-8	3	73493000	69237000	86447000	117950000	133730000	130190000	56581000	76346000	265080000	99478000	104800000	104350000	C03969	--
Zmdp000376	130.09	84.08	130.091	84.0806	人工鉴定	129.09	C5H11N3O	[M+H]+	4-Guanidinobutanal	4-胍基丁醛	Others	其它类	Others	其它	-	1	91449000	89765000	122970000	153810000	155800000	160330000	72431000	142510000	99367000	110070000	130470000	123350000	--	--
Zmgn000217	129.02	85.03	129.019	85.0298	人工鉴定	130.027	C5H6O4	[M-H]-	Methylenesuccinic acid	亚甲基琥珀酸	Organic acids	有机酸	Organic acids	有机酸	97-65-4	3	1122000	1234100	1101500	1151300	1238800	1137300	1256400	1068000	1203800	1071100	1076100	1092200	C00490	ko00660,ko01100
mws0425	129.02	85	129.019	85.0295	标品鉴定	130.027	C5H6O4	[M-H]-	Citraconic acid	柠康酸	Organic acids	有机酸	Organic acids	有机酸	498-23-7	3	1537100	1625600	3658400	1467100	4731500	3529700	3877100	3075800	3990500	3542800	3738600	3048400	C02226	ko00290,ko00660,ko01100,ko01210
pme2693	131.12	114.09	131.118	114.091	标品鉴定	130.111	C6H14N2O	[M+H]+	N-Acetylputrescine	N-乙酰腐胺	Alkaloids	生物碱	Alkaloids	生物碱	18233-70-0	3	726170	720210	859070	1023300	1005300	889280	1777600	1864400	2061300	1158500	1179300	1188000	C02714	ko00330,ko01100
pmb0501	131.13	114.1	131.129	114.103	标品鉴定	130.122	C5H14N4	[M+H]+	Agmatine	胍丁胺	Alkaloids	生物碱	Alkaloids	生物碱	306-60-5	3	1012700	968940	1045500	1348000	1398100	1278900	2392700	2429200	2271100	1591700	1575200	1568900	C00179	ko00330,ko01100
mws0216	132.07	86	132.065	86.0601	标品鉴定	131.058	C5H9NO3	[M+H]+	Trans-4-Hydroxy-L-proline	反-4-羟基-L-脯氨酸	Amino acids and derivatives	氨基酸及其衍生物	Amino acids and derivatives	氨基酸及其衍生物	51-35-4	3	2168500	2002700	2274200	2487100	2417200	2700200	9	9	9	2411800	2465100	2935500	C01157	ko00330,ko01100,ko02010
mws0712	130.05	86	130.051	86.0595	标品鉴定	131.058	C5H9NO3	[M-H]-	N-Propionylglycine	N-丙酰甘氨酸	Amino acids and derivatives	氨基酸及其衍生物	Amino acids and derivatives	氨基酸及其衍生物	21709-90-0	3	338190	375830	346540	401290	384300	366190	385160	347320	387320	344180	371640	348880	--	--
pma3649	132.1	86.1	132.065	86.0601	人工鉴定	131.058	C5H9NO3	[M+H]+	5-Aminolevulinic Acid	5-氨基酮戊酸	Alkaloids	生物碱	Alkaloids	生物碱	106-60-5	3	72785000	48691000	45339000	37726000	37651000	38790000	102800000	88765000	114850000	53360000	68774000	67695000	C00430	ko00260,ko00860,ko01100,ko01110,ko01240,ko02010
ML10197929	130.09	88.04	130.087	88.0403	人工鉴定	131.069	C4H9N3O2	[M-H]-	Creatine	肌酸	Organic acids	有机酸	Organic acids	有机酸	57-00-1	3	234830	204040	216200	157540	90583	82186	42875	57709	50189	142470	141940	113800	C00300	ko00260,ko00330,ko01100
mws0258	132.1	86	132.102	86.0964	标品鉴定	131.095	C6H13NO2	[M+H]+	L-Isoleucine*	L-异亮氨酸*	Amino acids and derivatives	氨基酸及其衍生物	Amino acids and derivatives	氨基酸及其衍生物	73-32-5	1	558390000	426810000	496480000	421080000	402110000	220210000	631140000	564760000	662220000	530960000	543870000	503380000	C00407	ko00280,ko00290,ko00460,ko00960,ko00966,ko00970,ko01100,ko01110,ko01210,ko01230,ko02010
mws0227	132.1	86.2	132.102	86.0964	标品鉴定	131.095	C6H13NO2	[M+H]+	L-Leucine*	L-亮氨酸*	Amino acids and derivatives	氨基酸及其衍生物	Amino acids and derivatives	氨基酸及其衍生物	61-90-5	1	307810000	229980000	253430000	218630000	216080000	235540000	332000000	300380000	319880000	279320000	282190000	267870000	C00123	ko00280,ko00290,ko00966,ko00970,ko01100,ko01110,ko01210,ko01230,ko02010
mws1587	132.1	86	132.102	86.0964	标品鉴定	131.095	C6H13NO2	[M+H]+	L-Norleucine*	L-正亮氨酸*	Amino acids and derivatives	氨基酸及其衍生物	Amino acids and derivatives	氨基酸及其衍生物	327-57-1	1	294770000	230160000	273600000	239010000	217020000	256960000	360660000	322100000	371790000	303050000	302310000	284090000	C01933	--
pme0274	132.1	69	132.102	69.0699	标品鉴定	131.095	C6H13NO2	[M+H]+	6-Aminocaproic acid	6-氨基己酸	Organic acids	有机酸	Organic acids	有机酸	60-32-2	3	12992000	9837700	8729700	6912300	7081200	7165700	18642000	15632000	20447000	9860000	13598000	13314000	C02378	ko01100
pmp001198	132.1	57.1	132.102	57.0335	人工鉴定	131.095	C6H13NO2	[M+H]+	6-Deoxyfagomine	6-脱氧荞麦碱	Alkaloids	生物碱	Piperidine alkaloids	哌啶类生物碱	197449-09-5	3	14442000	8462300	11365000	7368300	7948200	9040800	18296000	14175000	19613000	11403000	12823000	11221000	--	--
mws1167	131	59.2	130.999	59.0139	标品鉴定	132.006	C4H4O5	[M-H]-	Oxaloacetic acid	草酰乙酸	Organic acids	有机酸	Organic acids	有机酸	328-42-7	3	33355	26926	74721	35168	27909	37253	38853	52379	68158	49194	62808	64182	C00036	ko00010,ko00020,ko00250,ko00620,ko00630,ko00710,ko01100,ko01110,ko01200,ko01210,ko01230,ko01240
Lmbn001288	131.03	87.04	131.035	87.0443	人工鉴定	132.042	C5H8O4	[M-H]-	2-Hydroxy-2-methyl-3-oxobutanoic acid*	2-羟基-2-甲基-3-氧代丁酸*	Organic acids	有机酸	Organic acids	有机酸	71698-08-3	3	92430	146570	166930	190180	170620	131480	144620	155280	170230	139420	150090	146220	C06010	ko00290,ko00650,ko00660,ko00770,ko01100,ko01110,ko01210,ko01230
pme0243	131.03	87.05	131.035	87.0452	标品鉴定	132.042	C5H8O4	[M-H]-	Glutaric acid	戊二酸	Organic acids	有机酸	Organic acids	有机酸	110-94-1	3	166980	182000	229230	145440	85026	146030	214690	90286	144870	167340	107630	142450	C00489	ko00071,ko00310,ko01100
Lmbn001364	131.03	87.05	131.035	87.0453	人工鉴定	132.042	C5H8O4	[M-H]-	4-Hydroxy-2-Oxopentanoic Acid*	4-羟基-2-氧代戊酸*	Organic acids	有机酸	Organic acids	有机酸	3318-73-8	3	97872	138080	166760	207950	190880	122310	148060	164360	157580	148670	140360	150880	C03589	ko00360,ko01100
Lmgn000160	131.05	70.03	131.046	70.0297	人工鉴定	132.053	C4H8N2O3	[M-H]-	3-Ureidopropionic Acid	3-脲基丙酸	Organic acids	有机酸	Organic acids	有机酸	462-88-4	3	2348300	2970600	4789500	991020	890830	904420	5086100	3097900	3654400	2949000	2951200	3047400	C02642	ko00240,ko00410,ko00770,ko01100
mws0001	133.06	74	133.061	74.0237	标品鉴定	132.054	C4H8N2O3	[M+H]+	L-Asparagine	L-天冬酰胺	Amino acids and derivatives	氨基酸及其衍生物	Amino acids and derivatives	氨基酸及其衍生物	70-47-3	1	29101000	29857000	44955000	15393000	14281000	15562000	32978000	28017000	25679000	36798000	37262000	39425000	C00152	ko00250,ko00460,ko00970,ko01100,ko01110,ko01230
mws1503	133.06	115	133.065	115.054	标品鉴定	132.058	C9H8O	[M+H]+	Cinnamaldehyde	肉桂醛	Phenolic acids	酚酸类	Phenolic acids	酚酸类	14371-10-9	3	156060	117810	128890	9	9	9	286070	181790	195710	173450	123140	157540	C00903	ko00940,ko01100,ko01110
mws0341	131.07	85	131.071	85.0659	标品鉴定	132.079	C6H12O3	[M-H]-	2-Hydroxyisocaproic acid	2-羟基异己酸	Organic acids	有机酸	Organic acids	有机酸	20312-37-2	3	195330	113950	271230	139590	95958	185200	486670	352620	261400	289830	269860	287270	C03264	--
mws0972	131.07	85	131.071	85.0659	标品鉴定	132.079	C6H12O3	[M-H]-	6-Hydroxyhexanoic acid	6-羟基己酸	Organic acids	有机酸	Organic acids	有机酸	1191-25-9	3	26689	38050	34733	54043	33984	32432	48125	53964	69805	50102	43502	47495	C06103	--
Lmrn002746	131.07	85.07	131.071	85.0654	人工鉴定	132.079	C6H12O3	[M-H]-	2-Hydroxy-4-methylpentanoic acid	2-羟基-4-甲基戊酸	Organic acids	有机酸	Organic acids	有机酸	498-36-2	3	25955	24666	40103	10666	5118.4	20274	59965	19204	59677	28075	20503	39772	--	--
pme2527	133	116	133.097	116.071	标品鉴定	132.09	C5H12N2O2	[M+H]+	L-Ornithine	L-鸟氨酸	Amino acids and derivatives	氨基酸及其衍生物	Amino acids and derivatives	氨基酸及其衍生物	70-26-8	3	3649100	3601400	5196800	2914500	2763400	2285400	6452100	5815300	5661900	4504700	4721100	4801900	C00077	ko00220,ko00330,ko00472,ko00480,ko01100,ko01110,ko01210,ko01230,ko02010
mws0219	132.03	88	132.03	88.0404	标品鉴定	133.038	C4H7NO4	[M-H]-	L-Aspartic Acid	L-天冬氨酸	Amino acids and derivatives	氨基酸及其衍生物	Amino acids and derivatives	氨基酸及其衍生物	56-84-8	1	74294000	90829000	86216000	132380000	144870000	158230000	181250000	135670000	166280000	126820000	122510000	126510000	C00049	ko00220,ko00250,ko00260,ko00261,ko00270,ko00300,ko00340,ko00410,ko00460,ko00710,ko00760,ko00770,ko00970,ko01100,ko01110,ko01200,ko01210,ko01230,ko01240,ko02010
MWS1882	132.03	88.04	132.03	88.0403	标品鉴定	133.038	C4H7NO4	[M-H]-	Iminodiacetic acid	亚氨基二乙酸	Organic acids	有机酸	Organic acids	有机酸	142-73-4	1	8870200	10892000	10375000	16169000	17909000	19249000	22532000	17333000	20307000	17086000	15165000	16388000	C19911	--
MWSmce314	134.06	106.07	134.059	106.067	标品鉴定	133.053	C8H7NO	[M+H]+	Oxindole	吲哚酮	Alkaloids	生物碱	Plumerane	吲哚类生物碱	59-48-3	3	9	9	9	257340	387700	381500	482520	475870	380810	248910	460180	604810	C12312	ko00402,ko01110
mws0275	133.01	71.01	133.014	71.0145	标品鉴定	134.022	C4H6O5	[M-H]-	L-Malic acid	L-苹果酸	Organic acids	有机酸	Organic acids	有机酸	97-67-6	1	270270000	230920000	274490000	92604000	83519000	94521000	148010000	177400000	148630000	185220000	167320000	172010000	C00149	ko00020,ko00620,ko00630,ko00710,ko01100,ko01110,ko01200
Lmbn000198	133.01	71.01	133.014	71.0139	人工鉴定	134.022	C4H6O5	[M-H]-	3-Dehydro-L-Threonic Acid	3-脱氢-L-苏糖酸	Others	其它类	Saccharides and Alcohols	糖及醇类	-	1	98055000	85590000	98255000	30603000	32275000	35790000	81520000	82692000	65206000	69473000	72029000	71447000	C03064	ko00053,ko01100
MWSmce701	135.08	79.05	135.079	79.0543	标品鉴定	134.073	C9H10O	[M+H]+	4-Ethylbenzaldehyde	4-乙基苯甲醛	Others	其它类	Others	其它	4748-78-1	3	486560	516870	542960	520600	448560	263070	267920	219870	335330	397160	352780	220760	--	--
Zmdp000972	136.04	91.05	136.042	91.0537	人工鉴定	135.035	C4H9NO2S	[M+H]+	S-Methyl-L-cysteine	S-甲基-L-半胱氨酸	Amino acids and derivatives	氨基酸及其衍生物	Amino acids and derivatives	氨基酸及其衍生物	1187-84-4	3	117270000	86937000	98043000	61670000	44838000	66080000	182500000	168760000	202850000	126540000	139580000	119730000	C22040	ko02010
pme0057	136.04	118.1	136.043	118.032	标品鉴定	135.035	C4H9NO2S	[M+H]+	L-Homocysteine	L-高半胱氨酸	Amino acids and derivatives	氨基酸及其衍生物	Amino acids and derivatives	氨基酸及其衍生物	6027-13-0	3	1681700	1326300	1648100	933510	650060	1060500	4431100	3356400	3400900	1820100	1754200	2099800	C00155	ko00270,ko00920,ko01100,ko01110,ko01230
pmb0374	136.06	118.9	136.062	119.035	人工鉴定	135.054	C5H5N5	[M+H]+	2-Aminopurine	2-氨基嘌呤	Nucleotides and derivatives	核苷酸及其衍生物	Nucleotides and derivatives	核苷酸及其衍生物	452-06-2	3	1716900	1847700	2701800	1569700	1404400	1582200	6428700	6144800	5586900	3026100	2746200	2744100	--	--
pme0040	136.06	119	136.062	119	人工鉴定	135.054	C5H5N5	[M+H]+	Adenine	腺嘌呤	Nucleotides and derivatives	核苷酸及其衍生物	Nucleotides and derivatives	核苷酸及其衍生物	73-24-5	3	6793000	5029400	6062100	4444400	4038000	5142600	12659000	11994000	13018000	7588400	8531700	7461400	C00147	ko00230,ko00908,ko01100
MWSmce556	136.08	91.06	136.075	91.0587	标品鉴定	135.068	C8H9NO	[M+H]+	2'-Aminoacetophenone	邻氨基苯乙酮	Others	其它类	Others	其它	551-93-9	3	210340	319480	232710	305920	342310	286260	531350	447110	329690	314510	359870	386880	--	--
HJKP000649	136.07	91.05	136.071	91.0544	人工鉴定	135.068	C8H9NO	[M+H]+	N-benzylformamide	正苄基甲酰胺	Alkaloids	生物碱	Alkaloids	生物碱	6343-54-0	1	119870000	90244000	97101000	60675000	50710000	70394000	186770000	176210000	210180000	123680000	141780000	123790000	C15561	--
mws0889	135.03	75.01	135.03	75.0088	标品鉴定	136.037	C4H8O5	[M-H]-	D-Threonic Acid	D-苏糖酸	Others	其它类	Saccharides and Alcohols	糖及醇类	3909-12-4	3	1118600	1128200	1428700	560690	439740	485190	977260	869220	764540	772450	703110	776410	C21649	--
pme1173	137.05	110	137.046	110.035	人工鉴定	136.039	C5H4N4O	[M+H]+	Allopurinol	别嘌呤醇	Nucleotides and derivatives	核苷酸及其衍生物	Nucleotides and derivatives	核苷酸及其衍生物	315-30-0	3	117640	181680	231120	229430	245920	113140	160360	156890	78292	124460	182960	181230	--	--
pme0033	137.05	119	137.046	119.035	标品鉴定	136.039	C5H4N4O	[M+H]+	Hypoxanthine	次黄嘌呤	Nucleotides and derivatives	核苷酸及其衍生物	Nucleotides and derivatives	核苷酸及其衍生物	68-94-0	3	3811900	4297300	2087400	6897700	8511000	6302600	2214600	6102300	5790200	5199600	6308700	4047900	C00262	ko00230,ko01100
pme1724	137.06	91	137.06	91.0533	标品鉴定	136.052	C8H8O2	[M+H]+	Benzoic acid methyl ester	苯甲酸甲酯	Phenolic acids	酚酸类	Phenolic acids	酚酸类	93-58-3	3	191270	199050	253200	331890	370880	420180	1673600	1642800	1674300	842840	877520	919540	C20645	--
MWS1848	135.05	92.03	135.045	92.0274	标品鉴定	136.052	C8H8O2	[M-H]-	Phenyl acetate	乙酸苯酯	Phenolic acids	酚酸类	Phenolic acids	酚酸类	122-79-2	3	715450	1326700	1214100	3299000	2597300	3502900	438300	151610	334230	1310500	1384900	1332500	C00548	--
MWS2099	137.06	77.04	137.06	77.0403	标品鉴定	136.052	C8H8O2	[M+H]+	4-Methylbenzoic acid	4-甲基苯甲酸	Phenolic acids	酚酸类	Phenolic acids	酚酸类	99-94-5	3	503790	934940	450160	1146700	518130	525180	1005000	347850	209060	333900	495770	404200	C01454	ko01100
MWSmce466	135.05	92.03	135.046	92.0293	标品鉴定	136.052	C8H8O2	[M-H]-	4-Hydroxyacetophenone	4-羟基苯乙酮	Phenolic acids	酚酸类	Phenolic acids	酚酸类	99-93-4	3	734620	1424300	1273800	3268700	2696800	2395400	403300	143690	318890	1283400	1427800	1342100	C10700	ko01100
MWSmce307	137.1	55.05	137.105	55.0537	人工鉴定	136.1	C8H12N2	[M+H]+	2,3,5,6-Tetramethylpyrazine; Ligustrazine	2,3,5,6-四甲基吡嗪; 川芎嗪	Alkaloids	生物碱	Alkaloids	生物碱	1124-11-4	3	1243400	1222300	1044000	1760700	1086900	1497300	335400	882060	617700	1169600	651430	707260	--	--
pme2268	138.06	94.07	138.055	94.0651	标品鉴定	137.048	C7H7NO2	[M+H]+	Trigonelline	葫芦巴碱	Alkaloids	生物碱	Pyridine alkaloids	吡啶类生物碱	535-83-1	1	71642000	48644000	37581000	83143000	71613000	47684000	165240000	200280000	175080000	95302000	107220000	115760000	C01004	ko00760
mws1078	138.06	92.1	138.055	92.0495	标品鉴定	137.048	C7H7NO2	[M+H]+	Anthranilic Acid	邻氨基苯甲酸	Phenolic acids	酚酸类	Phenolic acids	酚酸类	118-92-3	3	62371	34346	142210	143270	51072	97948	78592	75456	106930	106230	42908	58166	C00108	ko00380,ko00400,ko00998,ko01058,ko01100,ko01110,ko01230
Lmqp002784	138.06	77.04	138.055	77.0386	人工鉴定	137.048	C7H7NO2	[M+H]+	Salicylamide	水杨酰胺	Alkaloids	生物碱	Phenolamine	酚胺	65-45-2	3	9	89473	106990	124100	93495	75762	9	9	9	118440	89472	98717	--	--
MWSmce016	138.05	78.03	138.052	78.0328	标品鉴定	137.048	C7H7NO2	[M+H]+	Nicotinic Acid Methyl Ester(Methyl Nicotinate)	烟酸甲酯	Alkaloids	生物碱	Pyridine alkaloids	吡啶类生物碱	93-60-7	2	1106900	1786800	1661300	241920	280330	276520	239810	223440	258760	625160	769290	747680	--	--
mws1336	138.06	120	138.055	120.044	标品鉴定	137.048	C7H7NO2	[M+H]+	4-Aminobenzoic acid	4-氨基苯甲酸	Phenolic acids	酚酸类	Phenolic acids	酚酸类	150-13-0	3	693520	898200	639550	832000	991850	914050	306610	304700	243430	578230	694200	698260	C00568	ko00790,ko01100,ko01240
pme1738	138.08	95	138.079	95	标品鉴定	137.071	C7H9N2O	[M+H]+	3-Carbamyl-1-methylpyridinium;(1-Methylnicotinamide)	3-氨基甲酰-1-甲基氧化吡啶	Alkaloids	生物碱	Pyridine alkaloids	吡啶类生物碱	1005-24-9	3	74525	93692	81932	148400	171130	138420	266440	275650	270640	155520	222360	163510	C02918	ko00760,ko01100
pma0948	138.09	121.1	138.091	121.1	人工鉴定	137.084	C8H11NO	[M+H]+	Phenylethanolamine	苯基乙醇胺	Alkaloids	生物碱	Alkaloids	生物碱	7568-93-6	3	30889	60106	83764	59173	26561	32716	424430	237470	469920	135410	118340	122680	C02735	--
pme1002	138.09	103	138.091	103.054	标品鉴定	137.084	C8H11NO	[M+H]+	L-Tyramine	L-酪胺	Alkaloids	生物碱	Alkaloids	生物碱	51-67-2	3	25334	21410	16519	9	9	9	477420	284240	531390	151550	165940	169810	C00483	ko00350,ko00950,ko01100,ko01110,ko01240
MWSmce580	137.02	108.02	137.025	108.022	标品鉴定	138.032	C7H6O3	[M-H]-	2,5-Dihydroxybenzaldehyde	2,5-二羟基苯甲醛	Phenolic acids	酚酸类	Phenolic acids	酚酸类	1194-98-5	3	35018	33612	19376	24138	17031	22005	36520	26426	45665	26057	43117	24727	C05585	ko00350,ko01100
Hmgn001653	137.02	93.04	137.024	93.0354	人工鉴定	138.032	C7H6O3	[M-H]-	Protocatechualdehyde	原儿茶醛	Phenolic acids	酚酸类	Phenolic acids	酚酸类	139-85-5	3	9	433230	423360	9	9	9	1343400	5365800	1069700	229610	422210	475140	C16700	ko00950
Lmgn001670	137.03	108.02	137.027	108.023	人工鉴定	138.032	C7H6O3	[M-H]-	Salicylic acid	水杨酸	Phenolic acids	酚酸类	Phenolic acids	酚酸类	69-72-7	3	491690	270860	571520	595320	487900	503010	79146	80314	66298	320270	285320	300410	C00805	ko00360,ko01100,ko01110,ko04075
MWSCX016	139.04	77.04	139.039	77.0375	标品鉴定	138.032	C7H6O3	[M+H]+	4-Hydroxybenzoic acid	4-羟基苯甲酸	Phenolic acids	酚酸类	Phenolic acids	酚酸类	99-96-7	1	720700	560190	585890	1046900	1095600	1205900	169060	9	129820	714460	631460	561090	C00156	ko00130,ko00790,ko01100,ko01110,ko01240
mws0336	137.04	93.05	137.036	93.0458	标品鉴定	138.043	C6H6N2O2	[M-H]-	Urocanic acid	尿刊酸	Organic acids	有机酸	Organic acids	有机酸	104-98-3	3	155420	140580	177900	166960	127550	130350	355200	334230	345690	228510	229770	248490	C00785	ko00340,ko01100
MWS2069	139.08	77.04	139.075	77.0379	标品鉴定	138.068	C8H10O2	[M+H]+	2-Methoxy-4-methylphenol	2-甲氧基-4-甲基苯酚	Phenolic acids	酚酸类	Phenolic acids	酚酸类	93-51-6	3	9	9	9	88860	179480	73476	385140	345160	306560	234510	262120	243980	--	--
pme2828	140	99	140.034	98.9637	标品鉴定	139.027	C6H5NO3	[M+H]+	4-Nitrophenol	4-硝基苯酚	Phenolic acids	酚酸类	Phenolic acids	酚酸类	100-02-7	3	104520000	81926000	84382000	34586000	37886000	46957000	47756000	46335000	47320000	70072000	67548000	62266000	C00870	--
MWSslk076	140.03	105.02	140.034	105.02	标品鉴定	139.027	C6H5NO3	[M+H]+	Nicotinic acid N-oxide	氧化烟酸	Alkaloids	生物碱	Pyridine alkaloids	吡啶类生物碱	2398-81-4	3	33582	27989	41476	9	9	9	9	9	9	15494	10020	7076.7	--	--
mws1598	138.02	79.96	138.023	79.9564	标品鉴定	139.03	C3H9NO3S	[M-H]-	3-Amino-1-propionic sulfonic acid	3-氨基-1-丙磺酸	Organic acids	有机酸	Organic acids	有机酸	3687-18-1	3	35608	24529	28092	30146	22539	37931	32733	24051	38041	30184	21884	24047	--	--
MWSmce254	141.05	126.03	141.051	126.029	标品鉴定	140.047	C7H8O3	[M+H]+	Ethyl maltol	乙基麦芽酚	Phenolic acids	酚酸类	Phenolic acids	酚酸类	4940-11-8	2	104470	165770	115730	134440	76865	80311	111020	151210	228000	73611	125440	163650	C20362	--
mws0704	140.01	78.96	140.012	78.9591	标品鉴定	141.019	C2H8NO4P	[M-H]-	O-Phosphorylethanolamine	磷酸乙醇胺	Alkaloids	生物碱	Alkaloids	生物碱	1071-23-4	3	136690	136210	205540	288450	281890	336470	383820	423560	412730	225920	217980	284370	C00346	ko00563,ko00564,ko00600,ko01100
pma2987	142.1	124.09	142.097	124.087	人工鉴定	141.09	C6H11N3O	[M+H]+	Histidinol	组氨醇	Alkaloids	生物碱	Alkaloids	生物碱	501-28-0	3	18477000	19685000	17506000	17199000	17597000	17134000	19450000	21249000	20257000	23401000	22221000	22799000	C00860	ko00340,ko01100,ko01110,ko01230
pmb0764	144.05	113.2	144.048	113.029	人工鉴定	143.04	C6H9NOS	[M+H]+	4-Methyl-5-thiazoleethanol	4-甲基-5-噻唑乙醇	Others	其它类	Others	其它	137-00-8	3	46096	30379	33858	23814	42726	30085	60786	65307	73861	51664	81090	54684	C04294	ko00730,ko01100,ko01240
Hmsp000364	144.1	98.09	144.098	98.09	人工鉴定	143.095	C7H13NO2	[M+H]+	L-Cyclopentylglycine	环戊基甘氨酸	Amino acids and derivatives	氨基酸及其衍生物	Amino acids and derivatives	氨基酸及其衍生物	2521-84-8	3	1140200	1178000	1566100	931600	1065400	1010700	6394000	4137500	6819800	2589200	2389300	2290300	--	--
MWS2066	143.05	115.06	143.051	115.055	标品鉴定	144.058	C10H8O	[M-H]-	1-Naphthol	1-萘酚	Phenolic acids	酚酸类	Phenolic acids	酚酸类	90-15-3	3	24258	21606	29378	28014	29107	32562	30083	27891	28456	26271	23853	24223	C11714	--
Lmyn008503	143.11	143.11	143.108	143.108	人工鉴定	144.115	C8H16O2	[M-H]-	Octanoic acid	辛酸	Lipids	脂质	Free fatty acids	游离脂肪酸	124-07-2	3	4817300	4828400	4904500	5247300	4938300	4962300	5067200	5091600	4974600	4876900	5087200	5011900	C06423	ko00061,ko00785,ko01100,ko01240
mws0851	143.11	143.11	143.108	143.108	标品鉴定	144.115	C8H16O2	[M-H]-	Valproic Acid	丙戊酸	Organic acids	有机酸	Organic acids	有机酸	99-66-1	3	4817300	4828400	4904500	5247300	4938300	4962300	5067200	5091600	4974600	4876900	5087200	5011900	C07185	--
mws0103	146.06	91	146.06	91.0542	标品鉴定	145.053	C9H7NO	[M+H]+	Indole-3-carboxaldehyde	吲哚-3-甲醛	Alkaloids	生物碱	Plumerane	吲哚类生物碱	487-89-8	3	29871	49205	76187	46637	32762	93341	111430	157780	91149	93232	68171	62624	C08493	--
MA10074217	144.05	115.04	144.046	115.043	人工鉴定	145.053	C9H7NO	[M-H]-	4-Hydroxyquinoline	4-羟基喹啉	Alkaloids	生物碱	Quinoline alkaloids	喹啉类生物碱	611-36-9	3	9117.5	4870.1	12145	10162	7850	6079.2	18773	13574	11878	10949	7856	8673.6	C06343	--
Lmqp000427	146.08	82.07	146.081	82.0656	人工鉴定	145.074	C6H11NO3	[M+H]+	N-Methyl-Trans-4-Hydroxy-L-Proline	N-甲基-反式-4-羟基-L-脯氨酸	Amino acids and derivatives	氨基酸及其衍生物	Amino acids and derivatives	氨基酸及其衍生物	4252-82-8	3	780670	735210	881650	714230	623030	860220	746190	720680	707480	801820	802430	882220	--	--
pme3351	144.1	126	144.067	126.056	标品鉴定	145.074	C6H11NO3	[M-H]-	Allysine(6-Oxo DL-Norleucine)	醛赖氨酸	Amino acids and derivatives	氨基酸及其衍生物	Amino acids and derivatives	氨基酸及其衍生物	1962-83-0	3	51101	45497	50601	27184	41326	51412	25152	32247	46114	45550	41681	56403	C04076	ko00300,ko00310,ko00960,ko01100,ko01110,ko01230
mws0567	146.09	87	146.092	87.0441	标品鉴定	145.085	C5H11N3O2	[M+H]+	4-Guanidinobutyric acid	4-胍基丁酸	Organic acids	有机酸	Organic acids	有机酸	463-00-3	1	18449000	16062000	18761000	17684000	24567000	25028000	23907000	21900000	29363000	19892000	20768000	22169000	C01035	ko00330,ko01100
mws0017	146.17	72.2	146.165	72.0808	标品鉴定	145.158	C7H19N3	[M+H]+	Spermidine	亚精胺	Alkaloids	生物碱	Alkaloids	生物碱	124-20-9	3	113660	123550	127360	130690	128920	128810	119100	97975	107620	121690	113720	129110	C00315	ko00330,ko00410,ko00480,ko00940,ko01100,ko02010
pme2380	145.01	101	145.014	101.024	标品鉴定	146.022	C5H6O5	[M-H]-	α-Ketoglutaric acid	α-酮戊二酸	Organic acids	有机酸	Organic acids	有机酸	328-50-7	3	474790	461280	534310	360730	426770	341080	648540	879890	687330	549840	536160	540680	C00026	ko00020,ko00040,ko00053,ko00220,ko00250,ko00300,ko00310,ko00340,ko00430,ko00630,ko00650,ko00660,ko01100,ko01110,ko01200,ko01210,ko01230,ko01240
Lmgn000224	145.01	57.03	145.014	57.0346	人工鉴定	146.022	C5H6O5	[M-H]-	2-Methyl-3-oxosuccinic acid	2-甲基-3-氧代琥珀酸	Organic acids	有机酸	Organic acids	有机酸	-	3	117890	122360	124390	92881	109300	97571	185870	248790	188130	161010	148720	135730	C06030	ko00660
mws1012	147.04	103	147.044	103.054	标品鉴定	146.037	C9H6O2	[M+H]+	Coumarin	香豆素	Lignans and Coumarins	木脂素和香豆素	Coumarins	香豆素	91-64-5	3	147570	126660	165540	107240	116710	9	92693	108540	92711	112650	111000	67371	C05851	ko00940,ko01110
Lmbn001676	145.05	101.06	145.051	101.061	人工鉴定	146.058	C6H10O4	[M-H]-	3-Hydroxy-3-Methyl-2-Oxopentanoic Acid*	3-羟基-3-甲基-2-氧代戊酸*	Organic acids	有机酸	Organic acids	有机酸	-	3	29472	46049	49073	55235	40416	10867	54313	60320	43914	38425	43694	46472	C14463	ko00290,ko01110,ko01210
MWS5136	145.05	101.06	145.051	101.061	标品鉴定	146.058	C6H10O4	[M-H]-	Mono-Methyl Glutarate*	单甲基戊二酸*	Organic acids	有机酸	Organic acids	有机酸	1501-27-5	3	43254	42701	14927	47537	39996	13985	11443	60395	16541	37775	37761	48566	--	--
mws0208	145.05	101	145.051	101.061	标品鉴定	146.058	C6H10O4	[M-H]-	Adipic Acid*	己二酸*	Organic acids	有机酸	Organic acids	有机酸	124-04-9	3	296490	385900	581840	435590	313850	340610	556120	485680	522510	459150	335870	367090	C06104	ko01100
Lmbn001609	145.05	83.05	145.051	83.0503	人工鉴定	146.058	C6H10O4	[M-H]-	2-Acetyl-2-Hydroxybutanoic Acid	2-乙酰-2-羟基丁酸	Organic acids	有机酸	Organic acids	有机酸	-	3	14116	35474	58546	46036	29072	25802	51121	51963	47442	33514	34293	44380	C06006	ko00290,ko01100,ko01110,ko01210,ko01230
Wmzn000227	145.06	109.04	145.062	109.041	人工鉴定	146.058	C6H10O4	[M-H]-	2,2-Dimethylsuccinic acid	2,2-二甲基琥珀酸	Organic acids	有机酸	Organic acids	有机酸	597-43-3	1	733550	857870	952380	770440	772410	700670	1234400	989550	1073500	903810	830640	842560	--	--
pme0193	147.08	84	147.076	84.0444	标品鉴定	146.069	C5H10N2O3	[M+H]+	L-Glutamine	L-谷氨酰胺	Amino acids and derivatives	氨基酸及其衍生物	Amino acids and derivatives	氨基酸及其衍生物	56-85-9	1	9	9	18340000	16323000	15674000	16783000	54201000	42306000	43093000	27098000	25608000	27250000	C00064	ko00220,ko00230,ko00240,ko00250,ko00630,ko00750,ko00910,ko00970,ko01100,ko01230,ko01240,ko02010
pme0026	147.11	84	147.113	84.0808	标品鉴定	146.106	C6H14N2O2	[M+H]+	L-Lysine	L-赖氨酸	Amino acids and derivatives	氨基酸及其衍生物	Amino acids and derivatives	氨基酸及其衍生物	56-87-1	3	9	9	18814000	16451000	15700000	17716000	53546000	41726000	43272000	27773000	25278000	26901000	C00047	ko00300,ko00310,ko00780,ko00960,ko00970,ko01100,ko01110,ko01210,ko01230,ko02010
pme0014	148.06	84	148.06	84.0444	标品鉴定	147.053	C5H9NO4	[M+H]+	L-Glutamic acid	L-谷氨酸	Amino acids and derivatives	氨基酸及其衍生物	Amino acids and derivatives	氨基酸及其衍生物	56-86-0	1	253040000	262160000	222480000	306440000	291690000	306560000	224430000	270860000	240020000	280840000	290110000	287730000	C00025	ko00220,ko00250,ko00330,ko00332,ko00340,ko00430,ko00480,ko00524,ko00630,ko00650,ko00660,ko00860,ko00910,ko00970,ko01100,ko01110,ko01200,ko01210,ko01230,ko01240,ko02010
Zmzn000113	146.05	102.06	146.047	102.056	人工鉴定	147.053	C5H9NO4	[M-H]-	L-threo-3-Methylaspartate	L-苏式-3-甲基天冬氨酸	Amino acids and derivatives	氨基酸及其衍生物	Amino acids and derivatives	氨基酸及其衍生物	6061-13-8	1	10168000	12501000	12329000	12002000	12214000	12468000	23454000	19712000	21778000	14121000	13660000	13429000	C03618	ko00630,ko00660,ko01100,ko01200
mws1050	148.06	88	148.06	88.0393	标品鉴定	147.053	C5H9NO4	[M+H]+	O-Acetylserine	O-乙酰丝氨酸	Amino acids and derivatives	氨基酸及其衍生物	Amino acids and derivatives	氨基酸及其衍生物	5147-00-2	3	920110	1079400	1024900	1340000	1066100	940130	1072900	1281200	1097500	1041400	1034800	1104300	C00979	ko00270,ko00908,ko00920,ko01100,ko01110,ko01200,ko01230,ko04122
MWSmce608	148.1	74.02	148.096	74.024	人工鉴定	147.09	C6H13NO3	[M+H]+	4-Hydoxy-L-Isoleucine*	4-羟基-L-异亮氨酸*	Amino acids and derivatives	氨基酸及其衍生物	Amino acids and derivatives	氨基酸及其衍生物	781658-23-9	3	790440	857170	775280	1357800	1244700	1341900	844590	961950	794600	1220100	1067800	1124800	--	--
MWSmce190	148.09	74.02	148.093	74.0223	标品鉴定	147.09	C6H13NO3	[M+H]+	(2S,3R,4S)-4-Hydroxyisoleucine*	4-羟基异亮氨酸*	Amino acids and derivatives	氨基酸及其衍生物	Amino acids and derivatives	氨基酸及其衍生物	55399-93-4	3	867060	909220	824920	1379500	1337300	1348300	757550	968070	852650	1239700	1187200	1113200	--	--
pmp001285	149.02	65.04	149.023	65.0406	人工鉴定	148.016	C8H4O3	[M+H]+	Phthalic anhydride	邻苯二甲酸酐	Phenolic acids	酚酸类	Phenolic acids	酚酸类	85-44-9	1	13964000	15036000	19030000	12855000	9322800	26066000	14514000	12332000	11753000	15160000	24035000	20087000	--	--
ML10171848	147.03	85.03	147.03	85.0291	人工鉴定	148.037	C5H8O5	[M-H]-	D-Arabinono-1,4-lactone	D-阿拉伯-1,4-内酯	Others	其它类	Saccharides and Alcohols	糖及醇类	2782-09-4	2	1601100	1693700	1742900	2167700	1713600	2117300	1195700	1123900	1737000	1849900	1437100	1653500	C00652	ko00053
pmb2826	147.03	87.1	147.03	87.0081	人工鉴定	148.037	C5H8O5	[M-H]-	L-Citramalic acid	2-甲基苹果酸	Organic acids	有机酸	Organic acids	有机酸	6236-09-5	1	4615700	5044400	4589400	5057700	5002600	4939300	5127600	4648900	5522900	4586100	4721700	4656700	C02614	ko00660,ko01100
MWS3036	147.03	85.03	147.03	85.0297	标品鉴定	148.037	C5H8O5	[M-H]-	3-Hydroxyglutaric acid	3-羟基戊二酸	Organic acids	有机酸	Organic acids	有机酸	638-18-6	3	1179800	1040500	1214400	1310700	1216000	1352000	1082200	1029400	1080700	1159700	972200	1042500	--	--
pme2987	147.05	119	147.045	119.05	标品鉴定	148.052	C9H8O2	[M-H]-	3,4-Dihydrocoumarin	二氢香豆素	Lignans and Coumarins	木脂素和香豆素	Coumarins	香豆素	119-84-6	3	359520	392630	576850	401250	332480	251160	184370	292530	260900	408800	388200	368240	C02274	--
pme3154	147.07	59.01	147.066	59.0139	标品鉴定	148.074	C6H12O4	[M-H]-	Mevalonic acid	3,5-二羟基-3-甲基戊酸	Organic acids	有机酸	Organic acids	有机酸	150-97-0	3	803400	844890	422770	970910	997340	771590	442580	415130	344220	381450	327060	411940	C00418	ko00900,ko01100,ko01110
MWSmce463	149.1	65.04	149.095	65.0384	标品鉴定	148.089	C10H12O	[M+H]+	Mesitaldehyde	2,4,6-三甲基苯甲醛	Others	其它类	Others	其它	487-68-3	1	1234400	1330400	1946200	1808700	1933200	1989300	1935400	1560500	1644000	1429600	2007800	1426900	--	--
MWSmce698	149.1	65.04	149.095	65.038	标品鉴定	148.089	C10H12O	[M+H]+	2',4'-Dimethylacetophenone	2',4'-二甲基苯乙酮	Others	其它类	Others	其它	89-74-7	2	1234400	1330400	1946200	1808700	1933200	1989300	1935400	1560500	1644000	1429600	2007800	1426900	--	--
Lmgp000796	150.06	61.01	150.057	61.01	人工鉴定	149.048	C8H7NO2	[M+H]+	4-Hydroxymandelonitrile	4-羟基扁桃腈	Alkaloids	生物碱	Phenolamine	酚胺	13093-65-7	1	29306000	23409000	25149000	17006000	16416000	18966000	36447000	24014000	34388000	22739000	25240000	23553000	C00650	--
pme1210	150.06	61	150.058	61.0106	标品鉴定	149.051	C5H11NO2S	[M+H]+	L-Methionine	L-甲硫氨酸	Amino acids and derivatives	氨基酸及其衍生物	Amino acids and derivatives	氨基酸及其衍生物	63-68-3	1	27839000	17714000	19071000	13526000	12246000	14622000	28141000	17941000	26683000	17777000	19214000	18364000	C00073	ko00270,ko00966,ko00970,ko01100,ko01110,ko01210,ko01230,ko01240
mws0224	150.1	61	150.058	61.0106	标品鉴定	149.051	C5H11NO2S	[M+H]+	DL-Methionine	DL-蛋氨酸	Amino acids and derivatives	氨基酸及其衍生物	Amino acids and derivatives	氨基酸及其衍生物	59-51-8	3	33990000	24686000	24414000	17225000	15068000	16469000	45963000	30615000	35461000	26420000	25593000	26978000	--	--
mws0847	150.08	133	150.077	133.051	标品鉴定	149.07	C6H7N5	[M+H]+	1-Methyladenine	1-甲基腺嘌呤	Nucleotides and derivatives	核苷酸及其衍生物	Nucleotides and derivatives	核苷酸及其衍生物	5142-22-3	3	1023500	683340	976350	585850	588990	761220	1489200	827530	1372800	844600	904950	731410	C02216	--
mws0262	149.01	87	149.009	87.0088	标品鉴定	150.016	C4H6O6	[M-H]-	L-Tartaric acid	L-酒石酸	Organic acids	有机酸	Organic acids	有机酸	87-69-4	3	305320	316640	361820	434300	360130	275630	347790	395390	434110	324040	369830	372790	C00898	ko00630,ko01100
mws1499	149.05	59.01	149.046	59.0131	人工鉴定	150.053	C5H10O5	[M-H]-	D-Arabinose*	D-阿拉伯糖*	Others	其它类	Saccharides and Alcohols	糖及醇类	10323-20-3	3	476710	395770	451110	607730	528340	407350	827280	828770	975170	494500	505980	556750	C00216	ko00040,ko00053
MWSmce199	149.05	59.02	149.049	59.0162	标品鉴定	150.053	C5H10O5	[M-H]-	L-Xylose*	L-木糖*	Others	其它类	Saccharides and Alcohols	糖及醇类	609-06-3	3	477100	408930	429760	613500	497720	358590	893970	848120	992580	474980	544090	541470	C01510	--
Zmgn000173	149.05	75.01	149.046	75.0088	人工鉴定	150.053	C5H10O5	[M-H]-	D-Ribose*	D-核糖*	Others	其它类	Saccharides and Alcohols	糖及醇类	50-69-1	3	37178	29818	77320	41066	21876	40060	27373	22348	12007	33242	39111	35687	C00121	ko00030,ko01100,ko02010
MWSmce653	149.06	106.04	149.061	106.042	标品鉴定	150.068	C9H10O2	[M-H]-	2'-Hydroxy-4'-Methylacetophenone	2'-羟基-4'-甲基苯乙酮	Phenolic acids	酚酸类	Phenolic acids	酚酸类	6921-64-8	3	15011	17089	27419	9	9	9	52643	64851	50482	28040	29935	31492	--	--
mws0921	149.06	131	149.061	131.05	标品鉴定	150.068	C9H10O2	[M-H]-	p-Coumaryl alcohol	对香豆醇	Phenolic acids	酚酸类	Phenolic acids	酚酸类	3690-05-9	3	23942	33147	15979	18262	18035	12695	39990	31928	23947	21521	25781	15896	C02646	ko00940,ko01100,ko01110
pme0290	149.06	105	149.061	105.071	标品鉴定	150.068	C9H10O2	[M-H]-	4-Ethylbenzoic acid	4-乙基苯甲酸	Phenolic acids	酚酸类	Phenolic acids	酚酸类	619-64-7	3	9	9	9	2525.7	4006.1	2355.5	13825	11522	10158	4738.3	5261.1	5156.8	--	--
MWSmce573	149.06	105.07	149.061	105.071	标品鉴定	150.068	C9H10O2	[M-H]-	3,4-Dimethylbenzoic acid	3,4-二甲基苯甲酸	Phenolic acids	酚酸类	Phenolic acids	酚酸类	619-04-5	3	9	9	9	17412	15599	14803	60548	56964	54873	33706	30040	27067	--	--
Lmxp001668	151.08	91.05	151.075	91.0542	人工鉴定	150.068	C9H10O2	[M+H]+	2-Methoxy-4-ethenylphenol	2-甲氧基-4-乙烯基苯酚	Phenolic acids	酚酸类	Phenolic acids	酚酸类	7786-61-0	3	2817000	2998400	2536500	1768700	1870300	1960100	1018400	885910	1024800	1636000	1634400	1669300	C17883	--
MWSmce283	149.07	92.03	149.069	92.032	标品鉴定	150.068	C9H10O2	[M-H]-	4'-Hydroxypropiophenone	4'-羟基苯丙酮	Phenolic acids	酚酸类	Phenolic acids	酚酸类	70-70-2	3	94341	67418	109800	159830	156990	153360	53713	37016	37526	96930	93557	88789	C13342	--
mws0008	149.06	105	149.061	105.071	标品鉴定	150.068	C9H10O2	[M-H]-	Hydrocinnamic acid	氢化肉桂酸	Phenolic acids	酚酸类	Phenolic acids	酚酸类	501-52-0	3	100770	87750	92922	9	9	9	9	9	9	58735	99242	76392	C05629	ko00360,ko01100
Zmmp007073	151.07	105.07	151.074	105.07	人工鉴定	150.068	C9H10O2	[M+H]+	4'-Methoxyacetophenone	4-甲氧基苯乙酮	Phenolic acids	酚酸类	Phenolic acids	酚酸类	100-06-1	3	17316000	15547000	20278000	12500000	9931600	8960100	10969000	10536000	9290800	12195000	14027000	12503000	--	--
pmf0420	149.06	74.9	149.061	74.9	标品鉴定	150.068	C9H10O2	[M-H]-	Benzyl acetate	乙酸苄酯	Organic acids	有机酸	Organic acids	有机酸	140-11-4	3	1541800	1992600	1622000	2872900	2947900	3002500	3035400	3162000	3227500	1374800	1312200	1561000	C15513	--
MWSmce557	151.09	109.08	151.085	109.075	标品鉴定	150.079	C8H10N2O	[M+H]+	2-Acetyl-3-ethylpyrazine	2-乙酰基-3-乙基吡嗪	Alkaloids	生物碱	Alkaloids	生物碱	32974-92-8	3	2185100	2069100	2683200	1725800	1441200	1099900	1330200	1565300	1371900	1699600	1537700	1773700	--	--
Lmxn006423	150	122.01	150.002	122.007	人工鉴定	151.009	C7H5NOS	[M-H]-	2(3H)-Benzothiazolone	2-羟基苯并噻唑	Alkaloids	生物碱	Alkaloids	生物碱	934-34-9	3	63506	51160	79802	51060	77280	64214	57804	79218	81830	64227	68642	45813	--	--
pme1109	152.06	135	152.057	135.03	标品鉴定	151.049	C5H5N5O	[M+H]+	Guanine	鸟嘌呤	Nucleotides and derivatives	核苷酸及其衍生物	Nucleotides and derivatives	核苷酸及其衍生物	73-40-5	3	1178800	921470	1330500	1356800	1282700	1330500	1603500	1569300	1277400	1204600	1256700	1186700	C00242	ko00230,ko01100
pme0183	152.06	135	152.057	135.03	标品鉴定	151.049	C5H5N5O	[M+H]+	Isoguanine	异鸟嘌呤	Nucleotides and derivatives	核苷酸及其衍生物	Nucleotides and derivatives	核苷酸及其衍生物	3373-53-3	3	1391200	1292400	1233100	1141300	1182500	1100900	2033000	1456500	1848500	1245600	1427000	1388500	--	--
Lmtp003569	152.06	106.06	152.06	106.06	人工鉴定	151.063	C8H9NO2	[M+H]+	(R)-Mandelamide	(R)-扁桃酰胺	Alkaloids	生物碱	Alkaloids	生物碱	24008-62-6	3	339400	166640	363910	9	9	9	47354	58223	61596	187580	204510	187190	C07301	--
pme0256	151.03	151	151.026	151	标品鉴定	152.033	C5H4N4O2	[M-H]-	Xanthine	黄嘌呤	Nucleotides and derivatives	核苷酸及其衍生物	Nucleotides and derivatives	核苷酸及其衍生物	69-89-6	3	389120	545370	432660	420160	720120	405130	357190	304990	515760	385100	509750	269210	C00385	ko00230,ko00232,ko01100,ko01110
MWS2984	153.05	136.03	153.052	136.026	标品鉴定	152.045	C4H4N6O	[M+H]+	8-Azaguanine	8-氮鸟嘌呤	Nucleotides and derivatives	核苷酸及其衍生物	Nucleotides and derivatives	核苷酸及其衍生物	134-58-7	3	58608	49486	55714	60729	48213	46381	43736	192380	68810	50561	34728	33254	--	--
MWSmce500	153.05	65.04	153.054	65.0408	标品鉴定	152.047	C8H8O3	[M+H]+	2-Hydroxy-4-Methoxybenzaldehyde	2-羟基-4-甲氧基苯甲醛	Others	其它类	Others	其它	673-22-3	3	49443	78676	59535	9	9	9	301650	235940	271490	116640	132560	134470	--	--
MWS5185	151.04	109.03	151.04	109.029	标品鉴定	152.047	C8H8O3	[M-H]-	2',4'-Dihydroxyacetophenone	2',4'-二羟基苯乙酮	Phenolic acids	酚酸类	Phenolic acids	酚酸类	89-84-9	3	404830	493990	660350	2262800	1729800	1311900	17594	9	15509	688730	728300	741050	C03663	--
MWS2058	151.04	107.05	151.041	107.05	标品鉴定	152.047	C8H8O3	[M-H]-	3-Methylsalicylic Acid	3-甲基水杨酸	Phenolic acids	酚酸类	Phenolic acids	酚酸类	83-40-9	3	60702	84599	68261	9	9	9	67453	48039	69478	63800	56329	51211	C14088	--
Zmxn002705	151.04	109.03	151.04	109.027	人工鉴定	152.047	C8H8O3	[M-H]-	2,5-dihydroxyphenylethanone	2,5-二羟基苯基乙酮	Phenolic acids	酚酸类	Phenolic acids	酚酸类	-	3	378850	469050	695120	2398200	1679500	1340500	9	9	9	752480	719370	764000	--	--
MWS3149	151.04	107.05	151.041	107.052	标品鉴定	152.047	C8H8O3	[M-H]-	3-Methoxybenzoic acid	3-甲氧基苯甲酸	Phenolic acids	酚酸类	Phenolic acids	酚酸类	586-38-9	3	149380	194290	236180	789270	596910	464810	9	9	9	249390	244080	249690	--	--
mws0145	151.04	93	151.04	93.0346	标品鉴定	152.047	C8H8O3	[M-H]-	O-Anisic acid (2-Methoxybenzoic acid)	邻茴香酸(2-甲氧基苯甲酸)	Phenolic acids	酚酸类	Phenolic acids	酚酸类	529-75-9	3	9	5486.1	9	7109.4	8600.6	5469.4	14752	10329	15084	8599	8430.9	18787	--	--
mws0458	151.04	136	151.04	136.017	标品鉴定	152.047	C8H8O3	[M-H]-	Vanillin; 4-Hydroxy-3-Methoxybenzaldehyde	香草醛; 4-羟基-3-甲氧基苯甲醛	Phenolic acids	酚酸类	Phenolic acids	酚酸类	121-33-5	3	472880	393990	642540	454040	457750	515330	2289600	1655700	2448600	993540	1147800	915670	C00755	ko00998,ko01100,ko01110
Hmbn002645	151.04	135.01	151.04	135.009	人工鉴定	152.048	C8H8O3	[M-H]-	3,4-Dihydroxyacetophenone	3,4-二羟基苯乙酮	Phenolic acids	酚酸类	Phenolic acids	酚酸类	1197-09-7	2	243490	322580	419880	1504100	1163800	890370	9	9	9	463960	466880	458930	C10675	--
pme0513	151.06	59	151.061	59.0139	标品鉴定	152.068	C5H12O5	[M-H]-	Xylitol*	木糖醇*	Others	其它类	Saccharides and Alcohols	糖及醇类	87-99-0	3	14293	15441	28015	44054	35497	30024	38312	26258	25904	22336	28158	23780	C00379	ko00040,ko01100,ko02010
mws0437	151.06	71	151.061	71	标品鉴定	152.068	C5H12O5	[M-H]-	D-Arabitol*	D-阿拉伯糖醇*	Others	其它类	Saccharides and Alcohols	糖及醇类	488-82-4	3	47068	19032	19846	78171	67147	115970	216850	166490	123650	74905	75724	73309	C01904	ko00040,ko01100
mws0213	151.06	71	151.061	71	标品鉴定	152.068	C5H12O5	[M-H]-	Ribitol*	阿东糖醇*	Others	其它类	Saccharides and Alcohols	糖及醇类	488-81-3	3	33116	37639	23845	84014	51831	49980	273090	117250	99952	60393	60002	63339	C00474	ko00040,ko00740,ko01100
MWS1962	153.13	83.05	153.127	83.0474	标品鉴定	152.12	C10H16O	[M+H]+	cis-Citral	柠檬醛	Organic acids	有机酸	Organic acids	有机酸	5392-40-5	3	1212300	1318300	1266000	1039900	1033900	987470	1254800	999650	1191000	1040300	1116400	1070700	C09847	ko01110
MWSslk102	155.01	119.04	155.012	119.036	标品鉴定	154.005	C5H3ClN4	[M+H]+	6-Chloropurine	6-氯嘌呤	Nucleotides and derivatives	核苷酸及其衍生物	Nucleotides and derivatives	核苷酸及其衍生物	87-42-3	3	2408800	2485100	2563600	2652200	2624100	2402600	2264600	2396200	2578400	2301200	1926000	2178400	--	--
mws0639	153.02	109.03	153.019	109.029	标品鉴定	154.027	C7H6O4	[M-H]-	2,3-Dihydroxybenzoic Acid*	2,3-二羟基苯甲酸*	Phenolic acids	酚酸类	Phenolic acids	酚酸类	303-38-8	3	374670	212240	402090	423630	408740	349380	228410	244980	310390	316650	279100	262790	C00196	ko01110
mws0183	153.02	109.03	153.019	109.029	标品鉴定	154.027	C7H6O4	[M-H]-	3,4-Dihydroxybenzoic acid (Protocatechuic acid)*	3,4-二羟基苯甲酸; 原儿茶酸*	Phenolic acids	酚酸类	Phenolic acids	酚酸类	99-50-3	3	367660	253080	397160	388120	353980	369680	257070	262650	220970	309260	268870	286260	C00230	ko01100,ko01110
mws0885	153.02	109.03	153.019	109.029	标品鉴定	154.027	C7H6O4	[M-H]-	2,4-Dihydroxybenzoic acid*	2,4-二羟基苯甲酸*	Phenolic acids	酚酸类	Phenolic acids	酚酸类	89-86-1	3	230470	178150	270000	157900	114800	63090	873760	654290	641230	229840	284940	258370	--	--
mws0180	153.02	109.03	153.019	109.029	标品鉴定	154.027	C7H6O4	[M-H]-	2,5-Dihydroxybenzoic acid; Gentisic Acid*	2,5-二羟基苯甲酸; 龙胆酸*	Phenolic acids	酚酸类	Phenolic acids	酚酸类	490-79-9	3	255920	227790	407590	403210	301820	299240	163870	210340	177930	269220	230510	227810	C00628	ko00350,ko01100
Jmwp002208	155.07	91.05	155.069	91.05	人工鉴定	154.063	C8H10O3	[M+H]+	3,4-dihydroxy phenylethanol	3,4-二羟基苯乙醇	Phenolic acids	酚酸类	Phenolic acids	酚酸类	-	3	53998	70734	67168	80236	62119	59017	9	9	9	59128	75460	69499	--	--
MWSmce574	153.06	138.03	153.056	138.032	标品鉴定	154.063	C8H10O3	[M-H]-	3,5-Dimethoxyphenol	3,5-二甲氧基苯酚	Phenolic acids	酚酸类	Phenolic acids	酚酸类	500-99-2	3	21003	21223	23943	9	17124	19656	14597	12768	16065	18656	23119	14957	--	--
MWSmce663	153.06	120.02	153.055	120.022	标品鉴定	154.063	C8H10O3	[M-H]-	Vanillyl alcohol	香草醇	Phenolic acids	酚酸类	Phenolic acids	酚酸类	498-00-0	3	71681	77281	132740	63155	58474	45607	278600	165760	265260	102810	110740	130690	--	--
MWSmce264	153.06	123.05	153.06	123.049	标品鉴定	154.063	C8H10O3	[M-H]-	Hydroxytyrosol	羟基酪醇	Phenolic acids	酚酸类	Phenolic acids	酚酸类	10597-60-1	3	56650	23769	70131	118490	162470	195820	94604	105010	122030	84688	101750	84117	--	--
mws0254	156.08	110	156.077	110.071	标品鉴定	155.069	C6H9N3O2	[M+H]+	L-Histidine	L-组氨酸	Amino acids and derivatives	氨基酸及其衍生物	Amino acids and derivatives	氨基酸及其衍生物	71-00-1	1	49695000	39185000	54842000	38332000	37855000	38789000	93614000	74551000	79413000	57484000	58168000	58769000	C00135	ko00340,ko00410,ko00970,ko01100,ko01110,ko01230,ko02010
pme2165	155.01	111	155.01	111.02	标品鉴定	156.017	C5H4N2O4	[M-H]-	Orotic acid (Vitamin B13)	乳清酸 (维生素 B13)	Others	其它类	Vitamin	维生素	65-86-1	3	1939500	1796900	1965700	1980000	1790200	1955100	1807200	1665400	1615500	1856700	1542600	1835400	C00295	ko00240,ko01100,ko01240
pmb0819	157	130	157.076	130.065	人工鉴定	156.069	C10H8N2	[M+H]+	3-Indoleacetonitrile	3-吲哚乙腈	Alkaloids	生物碱	Plumerane	吲哚类生物碱	771-51-7	3	1500200	934630	1626100	842490	683460	821760	3146700	2676800	2802200	1723500	1916500	2001000	C02938	ko00380,ko01100
pme2867	158.08	83	158.081	83.0491	标品鉴定	157.074	C7H11NO3	[M+H]+	3-Methylcrotonyl-L-glycine	3-甲基-丁烯酰基-L-甘氨酸	Amino acids and derivatives	氨基酸及其衍生物	Amino acids and derivatives	氨基酸及其衍生物	33008-07-0	3	9	9	9	11259	6962	10854	18679	52678	15923	27066	16445	18395	C20828	--
MWS1837	158.12	95.09	158.118	95.0861	标品鉴定	157.11	C8H15NO2	[M+H]+	TranexamicAcid	反式-4-(氨甲基)环己烷甲酸	Organic acids	有机酸	Organic acids	有机酸	1197-18-8	3	478820	509930	519470	461990	624380	623220	1087500	1111100	1092600	654230	800780	574860	--	--
MWS0980	157.03	70.03	157.025	70.0304	标品鉴定	158.033	C5H6N2O4	[M-H]-	L-Dihydroorotic Acid	L-氢化乳清酸	Organic acids	有机酸	Organic acids	有机酸	5988-19-2	3	9	9	9	3606.8	3136.8	2919.2	4920.7	4058	3635.4	3604.5	3831.2	3627	C00337	ko00240,ko01100,ko01240
pmf0174	157.16	157.2	157.16	157.16	标品鉴定	158.167	C10H22O	[M-H]-	1-Decanol	1-癸醇	Others	其它类	Saccharides and Alcohols	糖及醇类	112-30-1	3	6197300	6328200	7278300	7035300	7588200	6859900	7055500	7140600	7577900	7286400	7235400	6983200	C01633	--
Lmbn001467	158.08	116.07	158.082	116.072	人工鉴定	159.09	C7H13NO3	[M-H]-	5-Acetamidopentanoic Acid	5-乙酰氨基戊酸	Organic acids	有机酸	Organic acids	有机酸	1072-10-2	3	439830	244070	396400	210100	158980	152830	248710	265160	207580	227990	207300	222070	C03087	ko00310,ko01100
Zmdp000917	160.11	114.04	160.107	114.036	人工鉴定	159.101	C6H13N3O2	[M+H]+	δ-Guanidinovaleric acid	δ-胍基新戊酸	Organic acids	有机酸	Organic acids	有机酸	462-93-1	3	78775	80595	91162	57563	94197	56438	88189	103010	126840	101150	98015	88484	--	--
mws0987	161.06	115	161.06	115.054	标品鉴定	160.052	C10H8O2	[M+H]+	6-MethylCoumarin	6-甲基香豆素	Lignans and Coumarins	木脂素和香豆素	Coumarins	香豆素	92-48-8	3	1027800	819330	983790	2172800	2368600	2589200	13764000	11166000	12290000	5758800	6337600	6593500	--	--
pme0128	159.08	88	159.077	88.0405	标品鉴定	160.085	C6H12N2O3	[M-H]-	L-Alanyl-L-Alanine	L-丙氨酰-L-丙氨酸	Amino acids and derivatives	氨基酸及其衍生物	Amino acids and derivatives	氨基酸及其衍生物	1948-31-8	3	8464.2	4250.5	7535	9	9	9	15245	12317	9771.6	10755	6664.7	7647.4	--	--
mws0005	161.11	144	161.107	144.081	标品鉴定	160.1	C10H12N2	[M+H]+	Tryptamine	色胺	Alkaloids	生物碱	Plumerane	吲哚类生物碱	61-54-1	3	65102	51139	63149	28673	17731	37777	90705	56472	36062	53716	37777	52809	C00398	ko00380,ko00901,ko01100,ko01110
NK10246260	162.06	116.05	162.055	116.049	人工鉴定	161.048	C9H7NO2	[M+H]+	2,4-Dihydroxyquinoline	2,4-二羟基喹啉	Alkaloids	生物碱	Quinoline alkaloids	喹啉类生物碱	86-95-3	3	5086900	5585100	5347900	5601800	4987200	5391000	3809700	5379500	5270000	4617500	4626400	4580100	C16716	--
mws0102	160.04	116	160.04	116.051	标品鉴定	161.048	C9H7NO2	[M-H]-	Indole-5-carboxylic acid*	吲哚-5-甲酸*	Alkaloids	生物碱	Plumerane	吲哚类生物碱	1670-81-1	3	52294	42715	53727	77002	57122	56872	87129	56872	70595	42108	70115	47654	--	--
Lmgp001898	162.06	116.05	162.055	116.049	人工鉴定	161.048	C9H7NO2	[M+H]+	4,6-Dihydroxyquinoline	4,6-二羟基喹啉	Alkaloids	生物碱	Quinoline alkaloids	喹啉类生物碱	3517-61-1	3	228710	299000	310070	203020	259460	284270	181240	131220	135180	190540	241640	218860	C05639	ko00380,ko01100
mws1417	160.04	116	160.04	116.051	标品鉴定	161.048	C9H7NO2	[M-H]-	Indole-3-carboxylic acid*	吲哚-3-甲酸*	Alkaloids	生物碱	Plumerane	吲哚类生物碱	771-50-6	3	58591	82523	78904	98410	92980	99300	136000	97192	116730	87142	78230	81839	C19837	--
mws1346	162.08	98	162.076	98.0601	标品鉴定	161.069	C6H11NO4	[M+H]+	DL-2-Aminoadipic acid	DL-2-氨基己二酸	Alkaloids	生物碱	Alkaloids	生物碱	542-32-5	3	751700	514250	683170	643280	625670	679870	928260	882460	721370	755960	746990	764850	C00956	ko00300,ko00310,ko00311,ko01100,ko01110,ko01210,ko01230
pme3382	160.06	98	160.061	98.0237	标品鉴定	161.069	C6H11NO4	[M-H]-	N-Acetyl-L-threonine	N-乙酰-L-苏氨酸	Amino acids and derivatives	氨基酸及其衍生物	Amino acids and derivatives	氨基酸及其衍生物	17093-74-2	3	53695	51524	60568	30237	46303	37098	39279	33053	51656	37650	53645	36086	--	--
pme2996	161.02	116.6	161.024	116.6	标品鉴定	162.032	C9H6O3	[M-H]-	4-Hydroxycoumarin	4-羟基香豆素	Lignans and Coumarins	木脂素和香豆素	Coumarins	香豆素	1076-38-6	3	364650	257690	446670	1198300	1032800	395610	9	9	9	418280	405640	441300	C20414	--
MWS0559	161.05	71.01	161.046	71.0136	标品鉴定	162.053	C6H10O5	[M-H]-	1,6-anhydro-β-D-glucose	1,6-脱水-β-D-葡萄糖	Others	其它类	Saccharides and Alcohols	糖及醇类	498-07-7	3	182170	203820	162460	92282	104200	106680	159350	153010	151100	129090	124410	118280	--	--
pmf0440	163.08	91.1	163.075	91.0542	标品鉴定	162.068	C10H10O2	[M+H]+	4-MethoxycinnaMaldehyde	4-甲氧基肉桂醛	Phenolic acids	酚酸类	Phenolic acids	酚酸类	1963-36-6	3	254060	224600	344600	407170	421400	424260	2578600	1718300	1875000	1043600	901760	915310	C10475	--
pme2758	162.04	144	162.041	144.03	标品鉴定	163.048	C5H9NO5	[M-H]-	4-Hydroxy-L-glutamic acid	4-羟基-L-谷氨酸	Amino acids and derivatives	氨基酸及其衍生物	Amino acids and derivatives	氨基酸及其衍生物	3913-68-6	3	78381	62191	95014	170200	155250	139730	313920	374430	364750	192140	172310	152610	C03079	--
Lmbp000123	164.07	56.05	164.074	56.0495	人工鉴定	163.067	C6H13NO2S	[M+H]+	L-Homomethionine	L-高甲硫氨酸	Amino acids and derivatives	氨基酸及其衍生物	Amino acids and derivatives	氨基酸及其衍生物	25148-30-5	3	459210	181250	550630	293400	218090	222160	3891600	4122500	3185100	1263200	1303700	1395000	C17213	ko00966,ko01110,ko01210
MWSCX015	165.05	91.05	165.055	91.0526	标品鉴定	164.047	C9H8O3	[M+H]+	Caffeic aldehyde	咖啡醛	Phenolic acids	酚酸类	Phenolic acids	酚酸类	141632-15-7	2	1945900	1521900	1751500	1415000	1728500	1219700	1679600	1594900	1855000	1587300	1268400	1662300	C10945	ko00940,ko01110
mws0159	163.04	91	163.04	91.0553	标品鉴定	164.047	C9H8O3	[M-H]-	Phenylpyruvic acid	苯丙酮酸	Organic acids	有机酸	Organic acids	有机酸	156-06-9	3	172420	158590	151770	137190	160930	131840	133460	188320	235420	204720	190130	153020	C00166	ko00360,ko00400,ko00960,ko01100,ko01110,ko01210,ko01230
Lmbn002648	163.04	119.05	163.04	119.05	人工鉴定	164.047	C9H8O3	[M-H]-	α-Hydroxycinnamic Acid*	α-羟基肉桂酸*	Phenolic acids	酚酸类	Phenolic acids	酚酸类	5801-57-0	3	96623	86969	100790	103110	74813	90172	97896	113810	90120	125880	64175	74664	C02763	ko00360,ko01100
pme1439	165.05	119	165.055	119.049	标品鉴定	164.047	C9H8O3	[M+H]+	p-Coumaric acid	对香豆酸	Phenolic acids	酚酸类	Phenolic acids	酚酸类	501-98-4	3	1043600	815840	863100	693840	788110	724270	988300	870710	957910	742530	751700	871550	C00811	ko00130,ko00350,ko00940,ko00950,ko00998,ko01100,ko01110
Lmmn001643	163.04	119.05	163.04	119.046	人工鉴定	164.047	C9H8O3	[M-H]-	2-Hydroxycinnamic acid*	2-羟基肉桂酸*	Phenolic acids	酚酸类	Phenolic acids	酚酸类	583-17-5	3	25557	9	22503	72382	51118	35901	9	9	9	29801	38047	31911	C01772	ko00360,ko00940,ko01100,ko01110
mws1595	163.06	118.6	163.061	118.6	标品鉴定	164.068	C6H12O5	[M-H]-	D-Fucose	D-岩藻糖	Others	其它类	Saccharides and Alcohols	糖及醇类	3615-37-0	3	9	9	9	45686	42538	50086	46773	48832	61146	49457	39398	42888	C01018	--
mws0854	163	59.01	163.061	59.0139	标品鉴定	164.068	C6H12O5	[M-H]-	Rhamnose	鼠李糖	Others	其它类	Saccharides and Alcohols	糖及醇类	3615-41-6	3	120130	114930	142900	133200	158460	145190	192900	212170	161940	174420	124820	142530	C00507	ko00051,ko01100
pme2529	163.2	101	163.061	101.024	标品鉴定	164.068	C6H12O5	[M-H]-	1,5-Anhydro-D-glucitol	1,5-酐-D-山梨糖醇	Others	其它类	Saccharides and Alcohols	糖及醇类	154-58-5	3	150200	164100	188120	258840	237810	182510	341310	350380	339050	324160	163230	298360	C07326	--
MWS5238	165.09	91.05	165.091	91.0546	标品鉴定	164.084	C10H12O2	[M+H]+	4-Phenylbutyric acid	4-苯基丁酸	Organic acids	有机酸	Organic acids	有机酸	1821-12-1	3	778560	686920	1390300	549270	496390	284000	669200	524020	525950	545520	524190	512470	--	--
MWSmce712	165.09	91.05	165.09	91.0536	标品鉴定	164.084	C10H12O2	[M+H]+	Ethyl phenylacetate	苯醋酸乙酯	Phenolic acids	酚酸类	Phenolic acids	酚酸类	101-97-3	3	142420	148680	175590	135870	203830	158870	143770	139750	139150	120760	110640	130530	--	--
mws0898	165.09	105	165.091	105.07	标品鉴定	164.084	C10H12O2	[M+H]+	Isoeugenol	异丁子香酚	Phenolic acids	酚酸类	Phenolic acids	酚酸类	97-54-1	3	208030	191480	250850	152560	160880	161640	83489	9	9	129530	122300	139250	C10469	ko00940
pme3083	164.04	120	164.035	120.045	标品鉴定	165.043	C8H7NO3	[M-H]-	2-(Formylamino)benzoic acid	2-(甲酰氨基)苯甲酸	Phenolic acids	酚酸类	Phenolic acids	酚酸类	3342-77-6	3	34284	9	36233	56936	42425	64130	54958	52401	35649	42965	28474	35056	C05653	ko00380,ko01100
pme2617	166.05	102	166.053	102.055	标品鉴定	165.046	C5H11NO3S	[M+H]+	L-Methionine Sulfoxide	蛋氨酸亚砜	Amino acids and derivatives	氨基酸及其衍生物	Amino acids and derivatives	氨基酸及其衍生物	3226-65-1	3	1083200	1117600	1071700	1068100	1096600	1101800	1558400	1926900	1599800	1218000	1202700	1233300	C02989	ko00270
MWS4525	166.07	124.05	166.072	124.05	标品鉴定	165.065	C6H7N5O	[M+H]+	6-O-methylguanine	6-O-甲基鸟嘌呤	Nucleotides and derivatives	核苷酸及其衍生物	Nucleotides and derivatives	核苷酸及其衍生物	20535-83-5	3	78232	82610	93267	113820	82698	97844	122710	122100	114680	128690	104630	100270	--	--
pme3968	166.07	149.05	166.072	149.046	标品鉴定	165.065	C6H7N5O	[M+H]+	7-Methylguanine	7-甲基鸟嘌呤	Nucleotides and derivatives	核苷酸及其衍生物	Nucleotides and derivatives	核苷酸及其衍生物	578-76-7	3	47878	24725	69746	60613	42565	57542	53146	56088	36831	55508	55427	61260	C02242	--
pme0021	166.09	120.08	166.086	120.081	标品鉴定	165.07	C9H11NO2	[M+H]+	L-Phenylalanine	L-苯丙氨酸	Amino acids and derivatives	氨基酸及其衍生物	Amino acids and derivatives	氨基酸及其衍生物	63-91-2	1	335720000	332610000	346350000	337350000	326370000	332970000	356150000	345090000	356950000	359510000	356070000	351260000	C00079	ko00360,ko00400,ko00460,ko00940,ko00960,ko00966,ko00970,ko00998,ko01100,ko01110,ko01210,ko01230,ko02010
pme0281	165.02	121.03	165.019	121.029	标品鉴定	166.027	C8H6O4	[M-H]-	Terephthalic acid	对苯二甲酸	Phenolic acids	酚酸类	Phenolic acids	酚酸类	100-21-0	3	493780	649410	558970	749350	617610	1734300	597840	622870	603030	736740	513400	502350	C06337	ko01100
pmc0274	167.1	121.1	167.039	121.1	人工鉴定	166.031	C6H6N4S	[M+H]+	6-Methylmercaptopurine	6-甲基巯嘌呤	Nucleotides and derivatives	核苷酸及其衍生物	Nucleotides and derivatives	核苷酸及其衍生物	50-66-8	3	86016000	56085000	74577000	53736000	51230000	55585000	124620000	124430000	140530000	83896000	81686000	81601000	C16614	--
mws0344	165.04	75	165.041	75.0091	标品鉴定	166.048	C5H10O6	[M-H]-	D-Xylonic acid	D-木糖酸	Others	其它类	Saccharides and Alcohols	糖及醇类	526-91-0	3	23647000	19660000	26327000	13714000	11570000	12551000	22005000	18771000	17795000	17039000	16900000	18319000	C00502	ko00040,ko01100
MWS0274	165.06	119.05	165.056	119.05	标品鉴定	166.063	C9H10O3	[M-H]-	DL-3-Phenyllactic acid	DL-3-苯基乳酸	Organic acids	有机酸	Organic acids	有机酸	828-01-3	3	40667	60942	88016	81590	68190	71113	60296	43126	48486	65834	68628	49729	--	--
MWS20181	167.07	110.04	167.07	110.036	标品鉴定	166.063	C9H10O3	[M+H]+	4'-Hydroxy-3'-methoxyacetophenone (Acetovanillone)	4'-羟基-3'-甲氧基苯乙酮; 香草乙酮	Phenolic acids	酚酸类	Phenolic acids	酚酸类	498-02-2	3	31487	22561	25088	76945	73753	55002	31231	10041	25995	50053	37697	28112	C11380	--
mws0467	165.06	119.05	165.056	119.05	标品鉴定	166.063	C9H10O3	[M-H]-	3-(4-Hydroxyphenyl)-propionic acid	3-(4-羟基苯基)丙酸	Phenolic acids	酚酸类	Phenolic acids	酚酸类	501-97-3	3	40667	60942	88016	81590	68190	71113	60296	43126	48486	65834	68628	49729	C01744	--
Lmbn005172	165.06	119.05	165.056	119.05	人工鉴定	166.063	C9H10O3	[M-H]-	2,6-Dimethoxybenzaldehyde	2,6-二甲氧基苯甲醛	Phenolic acids	酚酸类	Phenolic acids	酚酸类	3392-97-0	3	40667	60942	88016	81590	68190	71113	60296	43126	48486	65834	68628	49729	--	--
MWSmce537	167.07	124.05	167.07	124.051	标品鉴定	166.063	C9H10O3	[M+H]+	Veratraldehyde	藜芦醛	Phenolic acids	酚酸类	Phenolic acids	酚酸类	120-14-9	3	9	9	9	9	9	9	45558	43441	48271	47577	33896	43039	C02201	--
MWS1830	167.07	121.03	167.07	121.028	标品鉴定	166.063	C9H10O3	[M+H]+	Ethylsalicylate	水杨酸乙酯	Phenolic acids	酚酸类	Phenolic acids	酚酸类	118-61-6	3	1869400	2406000	2000200	1546700	1347900	1200600	1670100	1918300	2069000	1694000	1862700	2029100	--	--
MWSmce528	167.07	124.05	167.07	124.051	标品鉴定	166.063	C9H10O3	[M+H]+	2,3-Dimethoxybenzaldehyde	2,3-二甲氧基苯甲醛	Phenolic acids	酚酸类	Phenolic acids	酚酸类	86-51-1	3	14582	15567	16118	23741	18850	12592	137760	110400	98024	64116	61150	60221	--	--
MWS1839	165.06	92.03	165.056	92.0272	标品鉴定	166.063	C9H10O3	[M-H]-	Ethylparaben	4-羟基苯甲酸乙酯	Phenolic acids	酚酸类	Phenolic acids	酚酸类	120-47-8	3	11149	18017	15711	19087	19664	26303	28157	24141	23568	23751	25127	19624	--	--
MWSmce637	167.07	135.04	167.07	135.044	标品鉴定	166.063	C9H10O3	[M+H]+	Methyl anisate	茴香酸甲酯	Phenolic acids	酚酸类	Phenolic acids	酚酸类	121-98-2	3	19945	26902	43161	40738	34144	26379	9	9	9	19932	29089	21948	--	--
mws1686	167.07	121	167.07	121.066	标品鉴定	166.063	C9H10O3	[M+H]+	Paeonol	丹皮酚	Phenolic acids	酚酸类	Phenolic acids	酚酸类	552-41-0	1	36062000	64314000	66359000	95149000	75238000	55174000	229780	154110	187910	40320000	42297000	42033000	C10712	--
MWSmce165	165.08	59.02	165.082	59.0159	标品鉴定	166.084	C6H14O5	[M-H]-	L-Fucitol	L-岩藻糖醇	Others	其它类	Saccharides and Alcohols	糖及醇类	13074-06-1	3	2090700	1643800	2437200	1577800	1281500	1343400	2335600	2102600	2058400	1789900	1924300	1927600	--	--
MWSslk084	165.09	122.04	165.091	122.037	标品鉴定	166.099	C10H14O2	[M-H]-	4-Butylresorcinol	4-丁基间苯二酚	Phenolic acids	酚酸类	Phenolic acids	酚酸类	18979-61-8	3	2933200	5613300	6019000	8803000	6730200	4542400	27259	20503	17237	3703200	3690900	3709400	--	--
pmn001681	165.09	149.06	165.092	149.061	人工鉴定	166.099	C10H14O2	[M-H]-	1-(4-Methoxyphenyl)-1-propanol	1-(4-甲氧苯基)-1-丙醇	Phenolic acids	酚酸类	Phenolic acids	酚酸类	5349-60-0	3	1131100	1151500	1168400	1276500	1164400	1180500	1149400	1024700	1276300	934900	921910	981400	--	--
MWSmce315	167.99	135.01	167.993	135.013	标品鉴定	166.986	C7H5NS2	[M+H]+	2-Mercaptobenzothiazole	2-巯基苯并噻唑	Alkaloids	生物碱	Alkaloids	生物碱	149-30-4	3	13471	29134	24053	23121	21994	30804	50000	50474	50385	29469	31607	28071	C14437	--
Zmjp000624	168.06	150.05	168.065	150.054	人工鉴定	167.058	C8H9NO3	[M+H]+	Pyridoxal	吡哆醛	Others	其它类	Vitamin	维生素	66-72-8	3	1157700	837950	1210400	1013300	791330	1109700	1153700	1659000	1278200	1007600	956320	1187800	C00250	ko00750,ko01100,ko01240
mws2125	166.98	78.7	166.975	78.9591	标品鉴定	167.982	C3H5O6P	[M-H]-	Phosphoenolpyruvate	磷酸烯醇式丙酮酸	Organic acids	有机酸	Organic acids	有机酸	138-08-9	3	1031900	688270	781100	1177800	1459000	1150400	561730	801590	598240	800370	785800	914230	C00074	ko00010,ko00020,ko00400,ko00440,ko00620,ko00710,ko00998,ko01100,ko01110,ko01200,ko01230,ko01240
Cmdn000784	167.02	124.01	167.022	124.015	人工鉴定	168.028	C5H4N4O3	[M-H]-	Uric acid	尿酸	Nucleotides and derivatives	核苷酸及其衍生物	Nucleotides and derivatives	核苷酸及其衍生物	69-93-2	3	21541	27094	24858	22854	34206	32042	22248	15834	22957	17798	21254	17502	--	--
pme2598	167.03	123.04	167.035	123.045	标品鉴定	168.042	C8H8O4	[M-H]-	3,4-Dihydroxybenzeneacetic acid	3,4-二羟基苯乙酸	Phenolic acids	酚酸类	Phenolic acids	酚酸类	102-32-9	3	2330500	2901200	2631100	1632700	1870900	1996800	3743000	2052200	2728100	2253900	2235200	2286200	C01161	ko00350,ko01100
MWS2417	167.03	121.03	167.035	121.029	标品鉴定	168.042	C8H8O4	[M-H]-	3-Hydroxymandelate	3-羟基扁桃酸	Organic acids	有机酸	Organic acids	有机酸	17119-15-2	3	141640	209500	184000	451660	416290	382780	126720	102310	80520	249960	196530	271180	--	--
MWSslk066	169.05	65.04	169.05	65.0388	标品鉴定	168.042	C8H8O4	[M+H]+	3-Hydroxy-4-methoxybenzoic acid	3-羟基-4-甲氧基苯甲酸	Phenolic acids	酚酸类	Phenolic acids	酚酸类	645-08-9	1	503210	282670	449260	658640	621090	661420	596630	372130	447520	375290	287300	449420	--	--
MWS3136	167.04	108.03	167.04	108.028	标品鉴定	168.042	C8H8O4	[M-H]-	4-Methoxysalicylic Acid	4-甲氧基水杨酸	Phenolic acids	酚酸类	Phenolic acids	酚酸类	2237-36-7	3	1027400	700630	1002800	240860	248260	219800	135910	122890	177060	356170	342500	393370	--	--
Hmbp001276	169.05	65.03	169.05	65.03	人工鉴定	168.042	C8H8O4	[M+H]+	Gallacetophenone	没食子苯乙酮	Phenolic acids	酚酸类	Phenolic acids	酚酸类	528-21-2	1	709290	510220	860240	110480	122100	232430	344080	286040	236700	379080	341080	281370	--	--
pme1292	167.1	123.04	167.035	123.045	标品鉴定	168.042	C8H8O4	[M-H]-	Homogentisic acid	高龙胆酸	Phenolic acids	酚酸类	Phenolic acids	酚酸类	451-13-8	3	2335200	2855100	2710500	1704600	1864600	1819900	3341800	2087900	2695000	2555600	2431900	2231200	C00544	ko00130,ko00350,ko01100,ko01240
MWSmce490	167.04	123.05	167.037	123.045	标品鉴定	168.042	C8H8O4	[M-H]-	2',4',6'-Trihydroxyacetophenone	2',4',6'-三羟基苯乙酮	Phenolic acids	酚酸类	Phenolic acids	酚酸类	480-66-0	3	688020	817580	1361700	8352800	6247500	5575400	9	9	9	2339000	2370800	2461400	C21895	--
mws0028	167.03	108.02	167.035	108.022	标品鉴定	168.042	C8H8O4	[M-H]-	Vanillic acid	香草酸	Phenolic acids	酚酸类	Phenolic acids	酚酸类	121-34-6	3	1307200	1275300	1536400	1042700	735990	911100	3248900	1933300	2318500	1396400	1402700	1314200	C06672	--
MWSmce501	167.04	108.02	167.036	108.025	标品鉴定	168.042	C8H8O4	[M-H]-	Protocatechuic Acid Methyl Ester	原儿茶酸甲酯	Phenolic acids	酚酸类	Phenolic acids	酚酸类	2150-43-8	3	3654700	3114100	2975500	2427900	2200100	2103300	765200	839910	848340	2209400	2275100	2235100	--	--
mws4193	167.07	121.03	167.071	121.029	标品鉴定	168.079	C9H12O3	[M-H]-	Homovanillic alcohol; 4-Hydroxy-3-methoxyphenethanol	高香草醇; 4-羟基-3-甲氧基苯乙醇	Phenolic acids	酚酸类	Phenolic acids	酚酸类	2380-78-1	3	56067	52793	78023	75286	94368	53204	79198	51817	58968	56673	57704	68126	--	--
MWStz091	169.1	70.07	169.097	70.0653	标品鉴定	168.09	C8H12N2O2	[M+H]+	Cyclo(L-Ala-L-Pro)	环(L-丙氨酸-L-脯氨酸)	Amino acids and derivatives	氨基酸及其衍生物	Amino acids and derivatives	氨基酸及其衍生物	36357-32-1	3	48203	42862	45246	29180	22546	39105	103340	89924	60941	60639	34437	44598	--	--
pme1383	170.08	134.1	170.081	134.06	标品鉴定	169.074	C8H11NO3	[M+H]+	Pyridoxine	吡哆醇	Others	其它类	Vitamin	维生素	65-23-6	3	4945900	3637200	4454400	5080100	5326300	4833700	2790600	3973400	3076100	3682600	4108200	3473200	C00314	ko00750,ko01100,ko01240
MWS0933	170.09	124.09	170.092	124.087	标品鉴定	169.085	C7H11N3O2	[M+H]+	1-Methylhistidine*	1-甲基组氨酸*	Amino acids and derivatives	氨基酸及其衍生物	Amino acids and derivatives	氨基酸及其衍生物	332-80-9	1	620110	618580	674670	696480	698280	675750	1033600	786390	930200	693620	693380	695000	--	--
pme0181	170.09	124	170.092	124.088	标品鉴定	169.085	C7H11N3O2	[M+H]+	3-Methyl-L-Histidine*	3-甲基-L-组氨酸*	Amino acids and derivatives	氨基酸及其衍生物	Amino acids and derivatives	氨基酸及其衍生物	368-16-1	1	1381500	1294200	1446600	1495500	1371300	1542400	2119300	2040400	1957800	1514200	1402500	1576700	C01152	ko00340,ko01100
Zmzn000078	168.99	78.96	168.988	78.9583	人工鉴定	169.998	C3H7O6P	[M-H]-	Dihydroxyacetone phosphate	磷酸二羟基丙酮	Others	其它类	Saccharides and Alcohols	糖及醇类	57-04-5	3	532130	543650	552940	555590	9	9	183530	508710	673500	507720	486410	410290	C00111	ko00010,ko00040,ko00051,ko00052,ko00561,ko00562,ko00564,ko00640,ko00710,ko00760,ko01100,ko01110,ko01200,ko01230
pme3186	169	79	168.991	78.9591	标品鉴定	169.998	C3H7O6P	[M-H]-	DL-Glyceraldehyde-3-phosphate	DL-甘油醛-3-磷酸	Organic acids	有机酸	Organic acids	有机酸	591-59-3	3	481610	639440	564090	2177000	2377600	2137900	893180	1178800	1065600	930220	1096500	1178200	C00661	--
MWS20192	171.03	107.01	171.029	107.013	标品鉴定	170.022	C7H6O5	[M+H]+	Gallic acid	没食子酸	Phenolic acids	酚酸类	Phenolic acids	酚酸类	149-91-7	1	4296300	6633800	5089100	1659900	2728000	1776500	5002500	4131300	4428000	2859000	2503200	3837400	C01424	--
MWSslk138	169.01	151	169.015	151.004	标品鉴定	170.022	C7H6O5	[M-H]-	2,3,4-Trihydroxybenzoic acid	2,3,4-三羟基苯甲酸	Phenolic acids	酚酸类	Phenolic acids	酚酸类	610-02-6	3	50466	42726	23996	21532	30411	14653	9	9	9	21915	25214	34569	--	--
Xmbp001692	171.03	81.03	171.028	81.0332	人工鉴定	170.022	C7H6O5	[M+H]+	2,4,6-Trihydroxybenzoic acid	2,4,6-三羟基苯甲酸	Phenolic acids	酚酸类	Phenolic acids	酚酸类	83-30-7	2	14529000	15159000	13495000	5448200	5719200	5619900	10915000	12198000	10636000	10415000	9479800	11078000	--	--
pme0124	173.09	115.5	173.092	116.071	标品鉴定	172.085	C7H12N2O3	[M+H]+	L-Glycyl-L-proline	L-甘氨酰-L-脯氨酸	Amino acids and derivatives	氨基酸及其衍生物	Amino acids and derivatives	氨基酸及其衍生物	704-15-4	3	27581	24074	26019	33784	28130	16076	29066	16523	25326	31396	19404	22554	--	--
Zmgn004439	171.14	153.14	171.139	153.138	人工鉴定	172.146	C10H20O2	[M-H]-	Decanoic acid	癸酸	Organic acids	有机酸	Organic acids	有机酸	334-48-5	3	9880.8	8856	10687	9387.1	11056	9396.8	10065	11247	10470	10167	10701	10547	C01571	ko00061,ko01100
pme3009	175.02	99	175.024	98.9754	标品鉴定	174.016	C6H6O6	[M+H]+	Trans-Citridic acid	反式乌头酸	Organic acids	有机酸	Organic acids	有机酸	4023-65-8	3	3095200	3201000	3326900	3095700	2907200	2905100	4813700	4751200	4850700	3673800	3728200	3734500	C02341	ko00660,ko01100
MA10039492	173.01	71.03	173.009	71.0341	人工鉴定	174.016	C6H6O6	[M-H]-	Dehydroascorbic acid	脱氢抗坏血酸	Others	其它类	Vitamin	维生素	490-83-5	3	152490	136860	180470	9	9	9	114680	117230	138470	139600	176480	173150	C05422	ko00053,ko00480,ko01100
mws0154	173.05	93	173.046	93.0346	标品鉴定	174.053	C7H10O5	[M-H]-	Shikimic acid	莽草酸	Organic acids	有机酸	Organic acids	有机酸	138-59-0	3	174910	179030	151920	73604	79246	69578	36322	55670	48507	87709	111660	93490	C00493	ko00400,ko01100,ko01110,ko01230,ko01240
MWS4471	173.06	58.03	173.057	58.0297	标品鉴定	174.064	C6H10N2O4	[M-H]-	N-Alpha-Acetyl-L-Asparagine	N-α-乙酰基-L-天冬酰胺	Amino acids and derivatives	氨基酸及其衍生物	Amino acids and derivatives	氨基酸及其衍生物	4033-40-3	3	2780300	2901500	3229100	4610700	4721700	4443400	4379100	5296000	4395300	4587800	4770500	4556500	--	--
mws0242	173.08	111	173.082	111.082	标品鉴定	174.089	C8H14O4	[M-H]-	Suberic Acid	辛二酸	Organic acids	有机酸	Organic acids	有机酸	505-48-6	3	229000	132870	208960	260530	188200	245220	83908	71745	98475	169420	150050	157050	C08278	--
Zmyn000155	173.11	131.08	173.105	131.083	人工鉴定	174.1	C7H14N2O3	[M-H]-	N-α-Acetyl-L-ornithine	N-α-乙酰基-L-鸟氨酸	Amino acids and derivatives	氨基酸及其衍生物	Amino acids and derivatives	氨基酸及其衍生物	6205-08-9	1	140200000	146880000	167710000	230780000	235000000	216350000	243250000	264190000	245230000	234580000	232840000	233350000	C00437	ko00220,ko01100,ko01110,ko01210,ko01230
mws0260	175.12	116	175.119	116.071	标品鉴定	174.112	C6H14N4O2	[M+H]+	L-Arginine	L-精氨酸	Amino acids and derivatives	氨基酸及其衍生物	Amino acids and derivatives	氨基酸及其衍生物	74-79-3	1	686870000	693610000	710930000	770390000	776950000	729050000	915700000	875950000	932380000	766740000	799380000	770730000	C00062	ko00220,ko00261,ko00330,ko00472,ko00970,ko01100,ko01110,ko01230,ko02010
pme2559	174.04	88	174.041	88.0404	标品鉴定	175.048	C6H9NO5	[M-H]-	N-Acetyl-L-Aspartic Acid	N-乙酰-L-天冬氨酸	Amino acids and derivatives	氨基酸及其衍生物	Amino acids and derivatives	氨基酸及其衍生物	997-55-7	3	83187	19369	31481	28585	39640	22671	12946	12527	11110	27720	17478	28304	C01042	ko00250,ko01100
pme0008	176.1	113	176.103	113.071	标品鉴定	175.096	C6H13N3O3	[M+H]+	L-Citrulline	L-瓜氨酸	Amino acids and derivatives	氨基酸及其衍生物	Amino acids and derivatives	氨基酸及其衍生物	372-75-8	3	13478000	17150000	16563000	21462000	20215000	17998000	36936000	35898000	37346000	23130000	24250000	24156000	C00327	ko00220,ko01100,ko01110,ko01230
MWSmce690	175.02	59.01	175.025	59.0137	标品鉴定	176.032	C6H8O6	[M-H]-	Erythorbic Acid; Isoascorbic Acid	异抗坏血酸	Others	其它类	Vitamin	维生素	89-65-6	3	56044	88408	117380	32856	85003	54522	152470	205650	255850	100290	59519	66593	--	--
mws4175	175.02	85.03	175.025	85.0288	标品鉴定	176.032	C6H8O6	[M-H]-	D-Glucurono-6,3-lactone	D-葡萄糖醛酸-6,3-内酯	Others	其它类	Saccharides and Alcohols	糖及醇类	32449-92-6	3	116510	99126	134390	108810	126630	127750	148040	145880	55382	124850	120080	135450	C02670	ko00053,ko01100
mws1075	177.05	121	177.055	121.065	标品鉴定	176.047	C10H8O3	[M+H]+	7-Methoxycoumarin	7-甲氧基香豆素	Lignans and Coumarins	木脂素和香豆素	Coumarins	香豆素	531-59-9	3	9	9	9	229020	445370	245200	292330	205190	233520	288950	364580	324270	C09268	--
pmb3101	175.06	115	175.061	115.044	人工鉴定	176.068	C7H12O5	[M-H]-	2-Isopropylmalic Acid*	2-异丙基苹果酸*	Organic acids	有机酸	Organic acids	有机酸	49601-06-1	1	1077000	1354200	1573700	709570	1005400	461270	1657600	1675700	1572000	1116300	1121500	1055700	C02504	ko00290,ko00620,ko01100,ko01110,ko01210,ko01230
Lmbn001754	175.06	115.04	175.061	115.04	人工鉴定	176.068	C7H12O5	[M-H]-	3-Isopropylmalic Acid*	3-异丙基苹果酸*	Organic acids	有机酸	Organic acids	有机酸	921-28-8	1	1086000	1345000	1493800	696420	1041500	467020	1635000	1697400	1558300	1042800	1066400	1042000	C04411	ko00290,ko01100,ko01110,ko01210,ko01230
Zmgn001448	175.06	115.04	175.061	115.04	人工鉴定	176.068	C7H12O5	[M-H]-	2-Propylmalic Acid*	2-丙基苹果酸*	Organic acids	有机酸	Organic acids	有机酸	-	1	1086000	1345000	1493800	696420	1041500	467020	1635000	1697400	1558300	1042800	1066400	1042000	C05994	ko00620
Lmyp001840	177.1	80.05	177.102	80.0501	人工鉴定	176.095	C10H12N2O	[M+H]+	6-Hydroxy-N-methylmyosmine	6-羟基-N-甲基麦司明	Alkaloids	生物碱	Pyridine alkaloids	吡啶类生物碱	68104-57-4	3	74623	73864	65035	84500	81146	90372	9	9	9	64612	58506	36895	C21075	ko00760,ko01100
MWSmce017	179.03	133.03	179.03	133.026	标品鉴定	178.027	C9H6O4	[M+H]+	Daphnetin	瑞香素	Lignans and Coumarins	木脂素和香豆素	Coumarins	香豆素	486-35-1	3	23003000	26494000	39444000	25889000	23818000	22040000	21010000	23595000	23915000	25915000	18415000	23195000	C03093	--
mws0875	179.05	76	179.048	76.0215	标品鉴定	178.041	C5H10N2O3S	[M+H]+	L-Cysteinyl-L-glycine	L-半胱氨酰-L-甘氨酸	Amino acids and derivatives	氨基酸及其衍生物	Amino acids and derivatives	氨基酸及其衍生物	19246-18-5	3	560940	1378200	162020	19873	52406	304960	1559600	2121500	1649800	993370	1051100	1092200	C01419	ko00480,ko01100
pme1021	177.14	99	177.14	99	人工鉴定	178.048	C6H10O6	[M-H]-	D-Glucono-1,5-lactone	D-葡萄糖酸-1,5-内酯	Others	其它类	Saccharides and Alcohols	糖及醇类	90-80-2	3	139740	104610	152180	156670	143440	142280	139140	149610	138720	185810	163250	167560	C00198	ko00030,ko01100,ko01110,ko01200
Lmgn000242	177.04	113.02	177.041	113.024	人工鉴定	178.048	C6H10O6	[M-H]-	4,5,6-Trihydroxy-2-oxohexanoic acid	4,5,6-三羟基-2-氧己酸	Organic acids	有机酸	Organic acids	有机酸	56742-44-0	3	29833	21514	24440	14883	14334	13452	9	23433	26748	15447	28208	13966	C01216	ko00052,ko01100
pme2253	177.04	59	177.041	59.0139	标品鉴定	178.048	C6H10O6	[M-H]-	L-Gulono-1,4-Lactone	L-古洛糖酸-1,4-内酯	Others	其它类	Saccharides and Alcohols	糖及醇类	1128-23-0	3	109890	140090	144880	165290	142500	154670	209250	185540	189750	201820	208270	177830	C01040	ko00053,ko01100,ko01240
pmb2795	177	145	177.056	145	人工鉴定	178.063	C10H10O3	[M-H]-	4-Methoxycinnamic acid	4-甲氧基肉桂酸	Phenolic acids	酚酸类	Phenolic acids	酚酸类	830-09-1	3	933880	1022900	1192200	882120	768080	679890	87254	81580	67866	659530	635470	696530	--	--
MWSmce339	177.06	133.07	177.056	133.066	标品鉴定	178.063	C10H10O3	[M-H]-	2-Methoxycinnamic acid	2-甲氧基肉桂酸	Phenolic acids	酚酸类	Phenolic acids	酚酸类	6099-03-2	3	70348	83265	63804	167830	196000	205040	1188100	1006100	965430	526550	473770	503570	--	--
mws1195	179.07	147.1	179.07	147.044	标品鉴定	178.063	C10H10O3	[M+H]+	p-Coumaric acid methyl ester	对香豆酸甲酯	Phenolic acids	酚酸类	Phenolic acids	酚酸类	3943-97-3	3	1242000	1379900	1613300	1321300	1138900	1015100	179300	170790	128730	852640	966210	835920	--	--
mws0009	179.07	91	179.07	91.0555	标品鉴定	178.063	C10H10O3	[M+H]+	Coniferaldehyde	松柏醛	Phenolic acids	酚酸类	Phenolic acids	酚酸类	20649-42-7	3	28745000	22604000	27829000	2274000	2850100	2995400	5799400	4443700	5397200	12950000	14493000	15471000	C02666	ko00940,ko01100,ko01110
mws0981	178.04	136.02	178.037	136.015	标品鉴定	179.044	C6H5N5O2	[M-H]-	Isoxanthopterin	异黄蝶呤	Nucleotides and derivatives	核苷酸及其衍生物	Nucleotides and derivatives	核苷酸及其衍生物	529-69-1	3	64052	99725	87974	24903	65654	36228	14948	9	18876	40235	41667	34201	C03975	--
pmb0786	180.09	163.06	180.087	163.06	人工鉴定	179.079	C6H13NO5	[M+H]+	D-Glucosamine	D-氨基葡萄糖	Others	其它类	Saccharides and Alcohols	糖及醇类	3416-24-8	3	204900	77301	148900	130430	83034	268430	219440	273540	29904	124940	97936	105890	C00329	ko00520,ko01100
MWSmce001	181.05	107.05	181.048	107.051	标品鉴定	180.042	C9H8O4	[M+H]+	5-Acetylsalicylic acid	5-乙酰基水杨酸	Phenolic acids	酚酸类	Phenolic acids	酚酸类	13110-96-8	3	1060300	884670	846310	782360	949330	761330	846750	886910	716010	729990	681410	944990	--	--
mws2212	179.03	135.05	179.035	135.046	标品鉴定	180.042	C9H8O4	[M-H]-	Caffeic acid	咖啡酸	Phenolic acids	酚酸类	Phenolic acids	酚酸类	331-39-5	3	879910	1208900	839970	1149500	878380	944750	1357300	1322800	916790	993710	916450	815000	C01197	ko00940,ko01100,ko01110
mws4170	179.06	59.01	179.056	59.0139	标品鉴定	180.063	C6H12O6	[M-H]-	D-Glucose*	D-葡萄糖*	Others	其它类	Saccharides and Alcohols	糖及醇类	50-99-7	1	3820100	4222100	3624900	1829000	1810400	2004200	3233400	2583400	3123900	2915300	2580400	2576900	C00031	ko00010,ko00030,ko00052,ko00500,ko00520,ko00524,ko00901,ko01100,ko01110,ko02010
mws1164	179.06	59.01	179.056	59.0139	标品鉴定	180.063	C6H12O6	[M-H]-	D-Fructose*	D-果糖*	Others	其它类	Saccharides and Alcohols	糖及醇类	57-48-7	1	3988700	4340300	3648800	9	1738300	9	2835100	2625300	2948500	2976900	2653800	2681700	C05003	--
pmf0138	179.06	59	179.056	59.0139	标品鉴定	180.063	C6H12O6	[M-H]-	D-Mannose*	甘露糖*	Others	其它类	Saccharides and Alcohols	糖及醇类	3458-28-4	1	3808200	4332700	3542000	1626800	1834000	1992700	3237600	2682600	3083000	2914500	2406300	2432400	C00159	ko00051,ko00052,ko00520,ko01100,ko02010
Hmln000297	179.05	59.01	179.055	59.0139	人工鉴定	180.063	C6H12O6	[M-H]-	Inositol*	肌醇*	Others	其它类	Saccharides and Alcohols	糖及醇类	87-89-8	1	3985100	4313600	3416700	1917200	1602400	2003800	2964700	2577700	3017300	2682300	2546800	2568100	C00137	ko00052,ko00053,ko00562,ko01100,ko01110,ko02010,ko04070
pmf0139	179.06	59	179.056	59.0139	标品鉴定	180.063	C6H12O6	[M-H]-	D-Galactose*	D-半乳糖*	Others	其它类	Saccharides and Alcohols	糖及醇类	59-23-4	1	3838600	3995300	3228700	1444400	1832500	1795600	3108400	2598100	3101500	2573400	2192600	2310100	C00124	ko00052,ko01100
MWS2070	179.07	92.03	179.072	92.0265	标品鉴定	180.079	C10H12O3	[M-H]-	Propyl 4-hydroxybenzoate	4-羟基苯甲酸丙酯	Phenolic acids	酚酸类	Phenolic acids	酚酸类	94-13-3	3	221140	222570	224430	218270	207880	193220	432700	283250	407120	245330	268380	254300	--	--
Lmbn004847	179.07	146.04	179.071	146.038	人工鉴定	180.079	C10H12O3	[M-H]-	4-Methoxyphenylpropionic acid	4-甲氧基苯丙酸	Phenolic acids	酚酸类	Phenolic acids	酚酸类	-	3	138210	91953	143050	213760	158550	76392	38246	33566	52423	125610	118510	114650	--	--
mws0093	179.07	146	179.071	146.038	标品鉴定	180.079	C10H12O3	[M-H]-	Coniferyl alcohol	松柏醇	Phenolic acids	酚酸类	Phenolic acids	酚酸类	458-35-5	3	419850	401100	640290	815560	552670	391180	161690	176730	170310	437330	533850	475930	C00590	ko00940,ko00998,ko01100,ko01110
MWSmce517	179.11	137.1	179.108	137.097	标品鉴定	180.115	C11H16O2	[M-H]-	Olivetol	3,5-二羟基戊苯	Phenolic acids	酚酸类	Phenolic acids	酚酸类	500-66-3	3	21317	17808	19002	15522	17487	13473	32823	20171	29452	23017	15591	20947	--	--
mws0250	182.08	136.1	182.081	136.076	标品鉴定	181.074	C9H11NO3	[M+H]+	L-Tyrosine	L-酪氨酸	Amino acids and derivatives	氨基酸及其衍生物	Amino acids and derivatives	氨基酸及其衍生物	60-18-4	1	241950000	218690000	223210000	160240000	131090000	172900000	282530000	250110000	342560000	243170000	285340000	240760000	C00082	ko00130,ko00261,ko00350,ko00360,ko00400,ko00460,ko00730,ko00940,ko00950,ko00965,ko00966,ko00970,ko00998,ko01100,ko01110,ko01210,ko01230,ko01240
MWStz070	182.08	91.05	182.081	91.0548	标品鉴定	181.074	C9H11NO3	[M+H]+	N-(2-Hydroxy-4-methoxyphenyl)acetamide	N-(2-羟基-4-甲氧基苯基)乙酰胺	Alkaloids	生物碱	Phenolamine	酚胺	58469-06-0	1	155140000	121580000	129740000	87019000	67848000	95401000	220250000	200270000	239830000	161360000	186810000	162280000	--	--
Lmjp004702	183.07	137.06	183.065	137.06	人工鉴定	182.058	C9H10O4	[M+H]+	2',4'-Dihydroxy-6'-methoxyacetophenone	2',4'-二羟基-6'-甲氧基苯乙酮	Others	其它类	Others	其它	3602-54-8	2	481560	867420	1263200	1694900	1199700	820080	9	9	9	649810	663570	720720	--	--
MWS3046	181.05	121.03	181.051	121.029	标品鉴定	182.058	C9H10O4	[M-H]-	3-(3-Hydroxyphenyl)-3-hydroxypropanoic acid	3-(3-羟苯基)-3-羟基丙酸	Phenolic acids	酚酸类	Phenolic acids	酚酸类	3247-75-4	3	373860	581510	501100	886850	794130	787910	715300	827030	815520	773020	624230	576080	--	--
Lmlp001436	183.07	165.06	183.065	165.055	人工鉴定	182.058	C9H10O4	[M+H]+	Dihydrocaffeic acid	二氢咖啡酸	Phenolic acids	酚酸类	Phenolic acids	酚酸类	1078-61-1	3	1115700	1134200	1156500	143790	139120	101920	111490	156460	121610	523600	554850	559960	C10447	ko00350
MWSmce229	183.06	165.05	183.061	165.051	标品鉴定	182.058	C9H10O4	[M+H]+	3,4-Dimethoxybenzoic acid; Veratric acid	3,4-二甲氧基苯甲酸；藜芦酸	Phenolic acids	酚酸类	Phenolic acids	酚酸类	93-07-2	3	636120	654700	754840	179610	365680	579930	401950	292280	418950	455480	434670	460440	--	--
Lmrn001951	181.05	135.04	181.051	135.043	人工鉴定	182.058	C9H10O4	[M-H]-	(S)-2-Hydroxy-3-(4-Hydroxyphenyl)Propanoic Acid	2-羟基-(4-羟基苯基)丙酸	Phenolic acids	酚酸类	Phenolic acids	酚酸类	23508-35-2	3	241280	451820	462100	999110	577540	751760	565680	460790	438250	496940	568660	596030	--	--
Hmtn001288	181.05	135.04	181.051	135.045	人工鉴定	182.058	C9H10O4	[M-H]-	Methyl 2,4-dihydroxyphenylacetate	2,4-二羟基苯乙酸甲酯	Phenolic acids	酚酸类	Phenolic acids	酚酸类	67828-42-6	3	271410	354160	571920	963840	646260	378030	371170	441730	424860	627690	816350	547620	--	--
MWSmce587	183.06	165.06	183.065	165.056	标品鉴定	182.058	C9H10O4	[M+H]+	2,6-Dimethoxybenzoic acid	2,6-二甲氧基苯甲酸	Phenolic acids	酚酸类	Phenolic acids	酚酸类	1466-76-8	3	467850	574570	563110	478970	506850	448370	9	9	9	526310	407390	406500	--	--
MWS5206	181.05	135.04	181.051	135.045	标品鉴定	182.058	C9H10O4	[M-H]-	Hydroxyphenyllactic acid	羟苯基乳酸	Phenolic acids	酚酸类	Phenolic acids	酚酸类	306-23-0	3	305390	444660	552160	980610	701100	763080	522480	648400	344330	573080	569690	540820	C03672	--
mws0117	181.05	122	181.051	122.037	标品鉴定	182.058	C9H10O4	[M-H]-	Homovanillic acid; 4-Hydroxy-3-methoxyphenylacetic acid	高香草酸; 4-羟基-3-甲氧基苯基乙酸	Phenolic acids	酚酸类	Phenolic acids	酚酸类	306-08-1	3	9	520560	425430	9	9	9	680480	599560	656370	290440	409180	272110	C05582	ko00350,ko01100
mws0160	181.05	108	181.051	108	标品鉴定	182.058	C9H10O4	[M-H]-	3,4-Dihydroxybenzoic Acid Ethyl Ester (Protocatechuic acid ethyl ester)	3,4-二羟基苯甲酸乙酯 (原儿茶酸乙酯)	Phenolic acids	酚酸类	Phenolic acids	酚酸类	3943-89-3	3	27203	21860	27617	20964	19454	10073	9	9	9	14382	18880	24661	--	--
MWSmce455	181.05	107.01	181.051	107.015	标品鉴定	182.058	C9H10O4	[M-H]-	Vanillic acid methyl ester	香草酸甲酯	Phenolic acids	酚酸类	Phenolic acids	酚酸类	3943-74-6	1	30560000	26785000	25023000	11489000	15988000	14620000	29370000	23016000	25844000	23512000	24241000	24094000	--	--
Zmyn003394	181.05	166.03	181.05	166.026	人工鉴定	182.058	C9H10O4	[M-H]-	2',6'-Dihydroxy-4'-methoxyacetophenone	2',6'-二羟基-4'-甲氧基苯乙酮	Others	其它类	Others	其它	7507-89-3	3	2706900	4178500	5435600	8628300	6411100	3623300	38810	28196	29263	3342200	3474000	3338900	C10680	--
mws0214	181.07	71	181.072	71.0139	标品鉴定	182.079	C6H14O6	[M-H]-	D-Sorbitol*	D-山梨糖醇*	Others	其它类	Saccharides and Alcohols	糖及醇类	50-70-4	3	79663	74314	64131	36525	33364	37240	73027	64376	57598	62037	48731	53786	C00794	ko00051,ko00052,ko01100,ko02010
mws1155	181.07	101.02	181.072	101.024	标品鉴定	182.079	C6H14O6	[M-H]-	D-Mannitol*	D-甘露醇*	Others	其它类	Saccharides and Alcohols	糖及醇类	69-65-8	3	51903	31135	41494	26563	20276	17018	32282	22090	25161	25566	20957	35308	C00392	ko00051,ko01100,ko02010
pme2237	181.07	101	181.072	101.024	标品鉴定	182.079	C6H14O6	[M-H]-	Dulcitol*	半乳糖醇*	Others	其它类	Saccharides and Alcohols	糖及醇类	608-66-2	3	47750	44003	41515	16189	16103	20917	41107	28096	26574	36523	21103	27257	C01697	ko00052,ko01100
Zmsp002849	183.1	109.1	183.102	109.101	人工鉴定	182.094	C10H14O3	[M+H]+	paeonisothujone	paeonisothujone	Terpenoids	萜类	Terpene	萜类	158204-37-6	3	9780200	17829000	8711900	9	9	9	1312300	9	9	3056100	3501700	3974300	--	--
pme2596	184.06	148	184.06	148.039	标品鉴定	183.053	C8H9NO4	[M+H]+	4-Pyridoxic acid	4-吡哆酸	Others	其它类	Vitamin	维生素	82-82-6	3	205670	132790	296880	55566	80150	114260	342470	312470	313090	181680	228330	174420	C00847	ko00750,ko01100
Hmbp000679	184.1	134.06	184.097	134.06	人工鉴定	183.089	C9H13NO3	[M+H]+	Ginkgotoxin (4-Methoxypyridoxine)	银杏毒素 (4-甲氧基吡哆醇)	Others	其它类	Vitamin	维生素	1464-33-1	3	42763	46997	32028	9	9	9	58631	38206	31441	24510	30979	23595	--	--
MA10002917	183.01	109.02	183.005	109.017	人工鉴定	184.012	C6H4N2O5	[M-H]-	2,4-Dinitrophenol	2,4-二硝基苯酚	Phenolic acids	酚酸类	Phenolic acids	酚酸类	51-28-5	3	389230	423580	420120	446100	437540	426090	515940	476490	465900	437930	444690	448990	C02496	--
HJN037	183.03	124.02	183.03	124.02	人工鉴定	184.037	C8H8O5	[M-H]-	4-O-Methylgallic Acid	4-O-甲基没食子酸	Phenolic acids	酚酸类	Phenolic acids	酚酸类	4319-02-2	1	605810000	673410000	657790000	501560000	517570000	524830000	821010000	253300000	872670000	688240000	721100000	684340000	--	--
pme0309	183.03	124	183.03	124.017	标品鉴定	184.037	C8H8O5	[M-H]-	3-O-Methylgallic Acid	3-O-甲基没食子酸	Phenolic acids	酚酸类	Phenolic acids	酚酸类	3934-84-7	1	582530000	656350000	542650000	515100000	497340000	525180000	698480000	672190000	712510000	608210000	607950000	575010000	C05616	--
mws4171	183.03	107.01	183.03	107.014	标品鉴定	184.037	C8H8O5	[M-H]-	2,4,6-Trihydroxybenzoic acid methyl ester	2,4,6-三羟基苯甲酸甲酯	Phenolic acids	酚酸类	Phenolic acids	酚酸类	3147-39-5	3	137440	115870	110140	50309	77958	70992	149560	125560	139330	127230	117810	117510	--	--
pmb1754	184	125	184.073	125.001	标品鉴定	184.073	C5H15NO4P+	[M]+	O-Phosphocholine	O-磷酸胆碱	Alkaloids	生物碱	Alkaloids	生物碱	107-73-3	3	16899000	8020600	15336000	11587000	8953800	13744000	22528000	24795000	25125000	18898000	17950000	21039000	C00588	ko00564,ko01100
MWSslk083	183.06	153.02	183.065	153.02	标品鉴定	184.074	C9H12O4	[M-H]-	4-Hydroxy-3,5-dimethoxybenzyl alcohol	4-羟基-3,5-二甲氧基苯甲醇	Phenolic acids	酚酸类	Phenolic acids	酚酸类	530-56-3	3	2455200	2958400	2599900	1804800	1833000	1649400	3167300	3157900	3116900	2552100	2547800	2580800	--	--
Lmrj001341	185.09	70.06	185.093	70.06	人工鉴定	184.086	C8H12N2O3	[M+H]+	Cyclo(Ser-Pro)	环(丝氨酸-脯氨酸)	Amino acids and derivatives	氨基酸及其衍生物	Amino acids and derivatives	氨基酸及其衍生物	-	3	217900	153390	275990	173750	202020	225330	135150	160840	169470	160060	193870	187780	--	--
pme2602	184	97	184.002	96.9696	标品鉴定	185.009	C3H8NO6P	[M-H]-	O-Phospho-L-serine	O-磷酸-L-丝氨酸	Amino acids and derivatives	氨基酸及其衍生物	Amino acids and derivatives	氨基酸及其衍生物	407-41-0	3	58266	60047	29082	111510	84797	101630	26052	32681	30677	36870	43265	37312	C01005	ko00260,ko00270,ko00970,ko01100,ko01110,ko01200,ko01230
Zmgn000447	184.98	78.96	184.98	78.9583	人工鉴定	185.993	C3H7O7P	[M-H]-	3-Phospho-D-glyceric acid	3-磷酸-D-甘油酸	Others	其它类	Saccharides and Alcohols	糖及醇类	820-11-1	3	1650900	1644100	1493400	3229000	3366800	2545000	1423700	1569200	1700400	1738000	1735100	1576700	C00197	ko00010,ko00030,ko00260,ko00270,ko00561,ko00630,ko00710,ko01100,ko01110,ko01200,ko01230,ko01240
mws0752	185.15	185.16	185.155	185.156	标品鉴定	186.162	C11H22O2	[M-H]-	Undecylic Acid	十一烷酸	Lipids	脂质	Free fatty acids	游离脂肪酸	112-37-8	1	2486400	2550600	2613800	2524000	2518500	2552700	2643400	2164500	2501100	2526100	2105100	2102200	C17715	--
Hmmp001310	188.07	118.07	188.071	118.065	人工鉴定	187.063	C11H9NO2	[M+H]+	3-Indoleacrylic acid	3-吲哚丙烯酸	Alkaloids	生物碱	Plumerane	吲哚类生物碱	1204-06-4	2	304730000	224620000	337040000	198340000	170360000	201070000	335010000	326770000	365270000	314760000	302880000	297920000	C21283	--
MWS4396	187.04	143.06	187.04	143.057	标品鉴定	188.047	C11H8O3	[M-H]-	1-Hydroxy-2-Naphthoic Acid	1-羟基-2-萘甲酸	Organic acids	有机酸	Organic acids	有机酸	86-48-6	3	44733	46091	42475	49522	24981	46740	49738	63146	49357	42395	53909	41593	C03203	ko01100
pme0137	187.07	125	187.072	125.072	标品鉴定	188.08	C7H12N2O4	[M-H]-	N-Acetyl-L-Glutamine	N-乙酰-L-谷氨酰胺	Amino acids and derivatives	氨基酸及其衍生物	Amino acids and derivatives	氨基酸及其衍生物	2490-97-3	3	5039600	796300	5035200	2280900	2191700	1903200	2935700	2988200	2617000	2340300	3878500	3623800	--	--
mws0237	187.1	125	187.098	125.097	标品鉴定	188.105	C9H16O4	[M-H]-	Azelaic acid	壬二酸	Organic acids	有机酸	Organic acids	有机酸	123-99-9	1	2057300	1929000	1957200	3385000	2907600	2567700	4632700	4746100	3495400	2922000	2740400	2875300	C08261	--
mws5041	189.12	86.1	189.123	86.1038	标品鉴定	188.116	C8H16N2O3	[M+H]+	L-Glycyl-L-isoleucine*	L-甘氨酰-L-异亮氨酸*	Amino acids and derivatives	氨基酸及其衍生物	Amino acids and derivatives	氨基酸及其衍生物	19461-38-2	3	75906	68949	123810	79161	63430	81479	96431	67817	67916	83502	92020	79332	--	--
pme0122	189.12	126	189.123	126.091	标品鉴定	188.116	C8H16N2O3	[M+H]+	N6-Acetyl-L-lysine	N6-乙酰-L-赖氨酸	Amino acids and derivatives	氨基酸及其衍生物	Amino acids and derivatives	氨基酸及其衍生物	692-04-6	1	1881800	547400	1307300	1628800	1359600	1412500	3144800	2690500	2727400	1678300	1613000	1839500	C02727	ko00310,ko01100
mws0736	189.12	86	189.123	86.0964	标品鉴定	188.116	C8H16N2O3	[M+H]+	N-Glycyl-L-leucine*	N-甘氨酰-L-亮氨酸*	Amino acids and derivatives	氨基酸及其衍生物	Amino acids and derivatives	氨基酸及其衍生物	869-19-2	3	156810	103340	196850	197040	137770	140360	198770	190720	216450	150680	140990	165370	C02155	--
Zmdp000292	189.14	70.07	189.135	70.0652	人工鉴定	188.127	C7H16N4O2	[M+H]+	Arginine methyl ester	精氨酸甲酯	Amino acids and derivatives	氨基酸及其衍生物	Amino acids and derivatives	氨基酸及其衍生物	-	1	43100000	38116000	54157000	51209000	56847000	58319000	91460000	76426000	83464000	54990000	56049000	57912000	--	--
pme3388	189.13	144	189.135	144.102	标品鉴定	188.127	C7H16N4O2	[M+H]+	Homoarginine	高精氨酸	Amino acids and derivatives	氨基酸及其衍生物	Amino acids and derivatives	氨基酸及其衍生物	156-86-5	3	13442000	12112000	16442000	15753000	18012000	17419000	29349000	24037000	26269000	17192000	17931000	18060000	C01924	--
Zmjp000182	189.13	70.07	189.134	70.0652	人工鉴定	188.127	C7H16N4O2	[M+H]+	N-Monomethyl-L-arginine	N-单甲基-L-精氨酸	Amino acids and derivatives	氨基酸及其衍生物	Amino acids and derivatives	氨基酸及其衍生物	17035-90-4	1	47121000	39880000	58862000	54665000	61669000	59745000	99782000	81585000	88378000	59808000	64461000	62349000	C03884	--
Zmzp000145	189.16	84.08	189.16	84.0803	人工鉴定	188.152	C9H20N2O2	[M+H]+	Trimethyllysine	三甲基赖氨酸	Amino acids and derivatives	氨基酸及其衍生物	Amino acids and derivatives	氨基酸及其衍生物	23284-33-5	1	17602000	12065000	16462000	6312200	9253300	9812900	38526000	27687000	33422000	11473000	12623000	12531000	C03793	ko00310,ko01100
pme0075	188.06	128	188.056	128.035	标品鉴定	189.064	C7H11NO5	[M-H]-	N-Acetyl-L-glutamic acid	N-乙酰-L-谷氨酸	Amino acids and derivatives	氨基酸及其衍生物	Amino acids and derivatives	氨基酸及其衍生物	1188-37-0	3	638950	803440	694510	692100	950620	629370	495890	583670	682520	583030	817660	537630	C00624	ko00220,ko01100,ko01110,ko01210,ko01230
pme2244	190.09	118.07	190.086	118.065	标品鉴定	189.07	C11H11NO2	[M+H]+	3-Indolepropionic acid	3-吲哚丙酸	Alkaloids	生物碱	Plumerane	吲哚类生物碱	830-96-6	3	850770	425030	981310	417200	268340	393660	1856600	1354100	1513700	775720	975420	857020	--	--
Lmlp002994	190.09	175.06	190.086	175.061	人工鉴定	189.079	C11H11NO2	[M+H]+	5-Hydroxyquinoline	5-羟基喹啉	Alkaloids	生物碱	Quinoline alkaloids	喹啉类生物碱	578-67-6	3	9	9	9	35237	49317	38398	62445	27801	31304	26870	23434	20777	--	--
mws0193	190.12	127	190.119	127	标品鉴定	189.111	C7H15N3O3	[M+H]+	L-Homocitrulline	L-高瓜氨酸	Amino acids and derivatives	氨基酸及其衍生物	Amino acids and derivatives	氨基酸及其衍生物	1190-49-4	3	1170900	814490	868060	1328700	955470	848240	2188000	1906300	1800500	1359800	1386300	1421400	C02427	--
pme0278	191.1	128	191.103	128.071	标品鉴定	190.095	C7H14N2O4	[M+H]+	2,6-Diaminooimelic acid	2,6-二氨基庚二酸	Organic acids	有机酸	Organic acids	有机酸	583-93-7	3	672820	667810	1236100	403180	450500	486520	761990	738790	629040	704400	676180	674120	C00666	ko00300,ko01100,ko01110,ko01230
mws0281	191.02	111.01	191.02	111.009	标品鉴定	192.027	C6H8O7	[M-H]-	Citric Acid*	柠檬酸*	Organic acids	有机酸	Organic acids	有机酸	77-92-9	1	1639700000	1702400000	1598900000	1697000000	1796000000	1706600000	1058500000	1088700000	1143800000	1032800000	1049800000	1020700000	C00158	ko00020,ko00250,ko00630,ko01100,ko01110,ko01200,ko01210,ko01230,ko01240
Zmyn000453	191.02	111.01	191.02	111.009	人工鉴定	192.027	C6H8O7	[M-H]-	Isocitric Acid*	异柠檬酸*	Organic acids	有机酸	Organic acids	有机酸	320-77-4	1	373380000	381680000	380350000	425850000	431130000	410160000	368560000	340420000	364990000	378300000	355020000	331680000	C00311	ko00020,ko00630,ko01100,ko01110,ko01200,ko01210,ko01230,ko01240
MWSmce221	193.05	91.05	193.046	91.0528	标品鉴定	192.042	C10H8O4	[M+H]+	5,7-Dihydroxy-4-methylcoumarin	5,7-二羟基-4-甲基香豆素	Lignans and Coumarins	木脂素和香豆素	Coumarins	香豆素	2107-76-8	3	872030	920260	794300	318860	697580	662410	809900	304760	387460	738930	758190	718760	--	--
mws0277	191.06	85	191.056	85.0296	标品鉴定	192.063	C7H12O6	[M-H]-	Quinic Acid	奎宁酸	Organic acids	有机酸	Organic acids	有机酸	77-95-2	3	116770000	145250000	120210000	176680000	169850000	148520000	126630000	111200000	138420000	132040000	130280000	130830000	C00296	ko00400,ko01100
Lmmp002080	193.13	105.03	193.133	105.033	人工鉴定	192.126	C11H16N2O	[M+H]+	N-(4-Aminobutyl)benzamide	N-(4-氨基丁基)苯甲酰胺	Alkaloids	生物碱	Alkaloids	生物碱	5692-23-9	3	755480	691910	880660	354300	409370	508990	453070	353300	445980	493530	585390	526350	--	--
MWS1933	194.08	119.05	194.081	119.05	标品鉴定	193.074	C10H11NO3	[M+H]+	N-(2-Methylbenzoyl)glycine	N-(邻甲苯酰)甘氨酸	Amino acids and derivatives	氨基酸及其衍生物	Amino acids and derivatives	氨基酸及其衍生物	42013-20-7	3	33899	33888	40902	43721	77670	82821	27503	9	34735	41589	36670	28194	--	--
pme2743	194.08	91	194.081	91.0542	标品鉴定	193.074	C10H11NO3	[M+H]+	N-Phenylacetylglycine	N-苯乙酰甘氨酸	Amino acids and derivatives	氨基酸及其衍生物	Amino acids and derivatives	氨基酸及其衍生物	500-98-1	3	3462200	2015500	3152900	1197600	1229800	1171800	2492800	2687000	2704200	1933100	1928400	1982200	C05598	ko00360
mws1189	193.04	72.8	193.035	72.9931	标品鉴定	194.033	C6H10O7	[M-H]-	D-Galacturonic acid*	D-半乳糖醛酸*	Others	其它类	Saccharides and Alcohols	糖及醇类	685-73-4	3	591420	500890	742850	353240	305210	381900	501450	495890	469330	633450	585360	565120	C00333	ko00040,ko00053,ko00520,ko01100,ko01240,ko02010
pme3705	193.04	73	193.035	72.9931	标品鉴定	194.043	C6H10O7	[M-H]-	D-Glucoronic acid*	D-葡萄糖醛酸*	Others	其它类	Saccharides and Alcohols	糖及醇类	6556-12-3	3	461470	535880	865900	366940	363970	420470	503460	566380	503920	632610	668010	631820	C00191	ko00040,ko00053,ko00520,ko00562,ko01100,ko01240
pme0422	193.06	134	193.051	134.037	标品鉴定	194.058	C10H10O4	[M-H]-	Isoferulic Acid*	异阿魏酸*	Phenolic acids	酚酸类	Phenolic acids	酚酸类	25522-33-2	3	119860	113300	134610	352900	267080	254310	1861100	928230	1046200	588380	551550	543230	C10470	--
mws0014	193.05	134.01	193.051	134.037	标品鉴定	194.058	C10H10O4	[M-H]-	Ferulic acid*	阿魏酸*	Phenolic acids	酚酸类	Phenolic acids	酚酸类	537-98-4	3	130860	139540	151760	311690	222430	206960	1668200	929560	1038100	551350	519460	504660	C01494	ko00940,ko01100,ko01110
MWSslk097	195.06	163.04	195.065	163.04	标品鉴定	194.058	C10H10O4	[M+H]+	Dimethyl phthalate	邻苯二甲酸二甲酯	Phenolic acids	酚酸类	Phenolic acids	酚酸类	131-11-3	3	421530	448270	423180	431610	384930	481080	492650	428020	434140	386860	500440	449110	C11233	--
MWSmce632	195.06	93.03	195.065	93.0339	标品鉴定	194.058	C10H10O4	[M+H]+	Vanillin acetate	香兰素乙酸酯	Phenolic acids	酚酸类	Phenolic acids	酚酸类	881-68-5	3	58500	94837	71796	9	9	9	81821	55663	52888	71394	100280	93615	--	--
mws2104	193.07	99.01	193.072	99.01	标品鉴定	194.079	C7H14O6	[M-H]-	D-Pinitol	D-松醇	Others	其它类	Saccharides and Alcohols	糖及醇类	10284-63-6	3	206700	199430	199630	666070	677010	859750	630820	837080	735990	498600	461060	497170	C03844	--
mws2218	195.09	83.06	195.088	83.0604	标品鉴定	194.08	C8H10N4O2	[M+H]+	Caffeine	咖啡碱	Alkaloids	生物碱	Alkaloids	生物碱	58-08-2	3	224430	134570	186050	136420	93332	116240	128810	83015	103320	111500	134240	149080	C07481	ko00232,ko01100,ko01110
MWS1771	196.1	91.05	196.097	91.0546	标品鉴定	195.09	C10H13NO3	[M+H]+	L-Tyrosine methyl ester	L-酪氨酸甲酯	Amino acids and derivatives	氨基酸及其衍生物	Amino acids and derivatives	氨基酸及其衍生物	1080-06-4	3	134500	65726	101360	66142	40699	44837	176840	160550	140310	119590	98908	86252	C03404	--
pme0534	195.05	74.9	195.051	75.0095	标品鉴定	196.058	C6H12O7	[M-H]-	Gluconic acid	葡萄糖酸	Others	其它类	Saccharides and Alcohols	糖及醇类	526-95-4	1	10582000	12035000	13554000	24785000	20282000	23836000	29207000	33933000	31179000	24466000	20926000	22292000	C00257	ko00030,ko01100,ko01110,ko01200
MWSslk006	197.08	65.04	197.081	65.0391	标品鉴定	196.074	C10H12O4	[M+H]+	Ethyl Vanillate	香草酸乙酯	Phenolic acids	酚酸类	Phenolic acids	酚酸类	617-05-0	3	105040	113140	79693	141110	137760	155360	994220	848260	918820	455810	426220	458240	--	--
MWSmce364	197.08	151.07	197.08	151.074	标品鉴定	196.074	C10H12O4	[M+H]+	Xanthoxylin	花椒油素;秦椒素	Phenolic acids	酚酸类	Phenolic acids	酚酸类	90-24-4	3	59138	55282	33568	57252	35004	42217	39321	54263	51417	50999	65094	54270	C10726	--
mws0612	195.07	121	195.066	121.028	标品鉴定	196.074	C10H12O4	[M-H]-	3,4-Dimethoxyphenyl acetic acid	3,4-二甲氧基苯乙酸	Phenolic acids	酚酸类	Phenolic acids	酚酸类	93-40-3	3	81515	77077	29959	79706	68817	62131	22686	59879	49631	65838	47244	60965	--	--
Zmsp006821	197.08	133.06	197.08	133.062	人工鉴定	196.074	C10H12O4	[M+H]+	paeonilactone B	芍药内酯 B	Terpenoids	萜类	Terpene	萜类	98751-78-1	3	33775000	18321000	39027000	365890	261200	265020	1339700	898490	835100	14167000	13983000	14307000	C17455	--
MWStz083	197.13	70.07	197.129	70.0674	标品鉴定	196.121	C10H16N2O2	[M+H]+	Cyclo(D-Val-L-Pro)	环(D-缬氨酸-L-脯氨酸)	Amino acids and derivatives	氨基酸及其衍生物	Amino acids and derivatives	氨基酸及其衍生物	27483-18-7	3	16653	18566	34073	31130	24316	22231	31124	39053	34936	38748	28815	24870	--	--
pme3827	198.08	152.2	198.076	152.071	标品鉴定	197.069	C9H11NO4	[M+H]+	3,4-Dihydroxy-L-phenylalanine (L-Dopa)	3,4-二羟基-L-苯丙氨酸 (左旋多巴)	Amino acids and derivatives	氨基酸及其衍生物	Amino acids and derivatives	氨基酸及其衍生物	59-92-7	3	19710000	14267000	19218000	3643100	3792600	4101400	20561000	18132000	17956000	13410000	13919000	13502000	C00355	ko00350,ko00950,ko00965,ko01100,ko01110
pme0310	197.05	124.02	197.046	124.016	标品鉴定	198.053	C9H10O5	[M-H]-	Gallic Acid Ethyl Ester; Ethyl gallate	没食子酸乙酯	Phenolic acids	酚酸类	Phenolic acids	酚酸类	831-61-8	3	67279	103580	80907	221300	197090	168870	347880	310610	249000	101850	143270	157530	--	--
mws0027	197.05	123	197.046	123.009	标品鉴定	198.053	C9H10O5	[M-H]-	Syringic acid	丁香酸	Phenolic acids	酚酸类	Phenolic acids	酚酸类	530-57-4	3	16244	24445	37017	14574	16434	15812	118790	65294	78825	42705	26090	29546	C10833	--
Lmcn002982	197.05	167	197.046	166.999	人工鉴定	198.053	C9H10O5	[M-H]-	Methyl 3-O-Methyl Gallate	没食子酸甲酯-3-甲醚	Phenolic acids	酚酸类	Phenolic acids	酚酸类	3934-86-9	3	17460	24273	20481	43288	35674	31699	57196	9	41945	33155	30305	24700	--	--
Zmsp001205	199.1	107.09	199.096	107.088	人工鉴定	198.089	C10H14O4	[M+H]+	paeonisuffrone	paeonisuffrone	Terpenoids	萜类	Terpene	萜类	-	3	487520	328590	444140	243210	88088	9	9	501170	606630	407810	334790	351120	--	--
Zmsp001541	199.1	107.09	199.096	107.088	人工鉴定	198.089	C10H14O4	[M+H]+	paeonilactone A	芍药内酯 A	Terpenoids	萜类	Terpene	萜类	98751-79-2	3	487520	328590	444140	243210	88088	9	9	501170	606630	407810	334790	351120	C17454	--
MWSmce113	199.09	122.03	199.091	122.032	标品鉴定	198.089	C10H14O4	[M+H]+	Guaifenesin	愈创木酚甘油醚	Others	其它类	Saccharides and Alcohols	糖及醇类	93-14-1	3	75728	56961	76549	9	9	9	9	9	9	35722	35981	46142	--	--
Zmzn000079	199	78.96	199.002	78.9585	人工鉴定	200.009	C4H9O7P	[M-H]-	D-Erythrose-4-phosphate	D-赤藓糖-4-磷酸	Others	其它类	Saccharides and Alcohols	糖及醇类	585-18-2	3	3226200	2640600	3027900	9426000	10650000	13509000	5289500	9895700	7742800	6922900	5991800	6848900	C00279	ko00030,ko00400,ko00710,ko00750,ko00998,ko01100,ko01110,ko01200,ko01230,ko01240
mws2171	201.05	142.9	201.048	142.053	标品鉴定	200.041	C11H8N2S	[M+H]+	Camalexin	2-(3-吲哚基)噻唑	Alkaloids	生物碱	Plumerane	吲哚类生物碱	135531-86-1	3	72565	45720	59319	75699	92535	53963	77751	47432	56613	50516	48738	49994	C21721	--
Zmsp002526	201.11	119.09	201.112	119.085	人工鉴定	200.105	C10H16O4	[M+H]+	lactinolide	lactinolide	Terpenoids	萜类	Terpene	萜类	-	3	9	9	9	9	683430	709260	715870	637140	9	693280	664100	681900	--	--
pmb2640	199.17	199.17	199.17	199.17	标品鉴定	200.178	C12H24O2	[M-H]-	Dodecanoic acid (Lauric acid)	十二烷酸(月桂酸)	Lipids	脂质	Free fatty acids	游离脂肪酸	143-07-7	3	54952	79227	71918	46428	41678	46126	57148	55553	53073	57996	63134	64200	C02679	ko00061,ko01100,ko01110
MWS0631	199.97	80.96	199.969	80.9643	标品鉴定	200.977	C3H7NO5S2	[M-H]-	S-Sulfo-L-Cysteine	S-磺基-L-半胱氨酸	Amino acids and derivatives	氨基酸及其衍生物	Amino acids and derivatives	氨基酸及其衍生物	1637-71-4	3	33419	38132	36253	38674	46717	27126	68270	68083	60108	27573	39717	39245	C05824	ko00270,ko01100,ko01230
MWSmce200	203.03	147.04	203.029	147.041	标品鉴定	202.027	C11H6O4	[M+H]+	Bergaptol	佛手酚	Lignans and Coumarins	木脂素和香豆素	Coumarins	香豆素	486-60-2	3	307100	271000	293960	243730	281670	247560	528410	463900	428860	483160	535980	420430	C00758	--
pmb0130	203.12	144	203.118	144.081	人工鉴定	202.111	C12H14N2O	[M+H]+	Acetryptine	乙酰色胺	Alkaloids	生物碱	Plumerane	吲哚类生物碱	3551-18-6	3	9	9	9	9	9	9	123390	143980	110730	36925	46802	42623	--	--
mws5037	203.14	86.1	203.139	86.1001	标品鉴定	202.132	C9H18N2O3	[M+H]+	L-Alanyl-L-leucine	L-丙氨酰-L-亮氨酸	Amino acids and derivatives	氨基酸及其衍生物	Amino acids and derivatives	氨基酸及其衍生物	3303-34-2	3	41488	24591	59062	36550	29756	25713	32731	24878	23757	22455	24473	28782	--	--
MWS1844	203.14	129.07	203.143	129.069	标品鉴定	202.136	C14H18O	[M+H]+	2-Pentyl-3-phenyl-2-propenal	α-戊基肉桂醛	Others	其它类	Others	其它	122-40-7	3	163230	209370	229670	217130	233290	227810	208620	217300	107930	110330	102370	115710	C12288	--
NK10251888	203.15	70.07	203.15	70.0653	人工鉴定	202.143	C8H18N4O2	[M+H]+	NG,NG-Dimethyl-L-arginine	NG,NG-二甲基-L-精氨酸	Amino acids and derivatives	氨基酸及其衍生物	Amino acids and derivatives	氨基酸及其衍生物	30315-93-6	1	7366500	6024200	8872500	6723500	7302300	8546700	13943000	11603000	12289000	7952400	8113800	8491800	C03626	--
MWS5164	203.15	70.07	203.15	70.0653	标品鉴定	202.143	C8H18N4O2	[M+H]+	N,N'-Dimethylarginine;SDMA	N,N'-二甲基精氨酸	Amino acids and derivatives	氨基酸及其衍生物	Amino acids and derivatives	氨基酸及其衍生物	30344-00-4	1	7274900	6068100	8725100	7307800	7199800	8500500	14617000	11459000	12009000	8218600	8064300	7989800	--	--
mws0018	203.22	83	203.223	83	标品鉴定	202.216	C10H26N4	[M+H]+	Spermine	精胺	Alkaloids	生物碱	Alkaloids	生物碱	71-44-3	3	233330000	242720000	242530000	230900000	214120000	208270000	200540000	203080000	202150000	219240000	207800000	201360000	C00750	ko00330,ko00410,ko00480,ko00770,ko01100,ko01240
mws0282	203.08	116.05	203.083	116.051	标品鉴定	204.09	C11H12N2O2	[M-H]-	L-Tryptophan	L-色氨酸	Amino acids and derivatives	氨基酸及其衍生物	Amino acids and derivatives	氨基酸及其衍生物	73-22-3	1	45510000	24797000	38608000	18345000	16780000	17601000	103960000	82930000	89837000	47760000	45107000	44657000	C00078	ko00260,ko00380,ko00400,ko00901,ko00966,ko00970,ko00998,ko01100,ko01110,ko01210,ko01230,ko01240
Zmtn001464	204.03	160.04	204.031	160.039	人工鉴定	205.038	C10H7NO4	[M-H]-	4,8-Dihydroxyquinoline-2-carboxylic acid	4,8-二羟基喹啉-2-羧酸	Organic acids	有机酸	Organic acids	有机酸	59-00-7	3	208880	170440	286720	253820	131980	160050	716750	634680	664060	322020	331430	335850	C02470	ko00380
pmb0818	206.1	147.5	206.081	147.5	人工鉴定	205.074	C11H11NO3	[M+H]+	Methoxyindoleacetic acid	甲氧基吲哚乙酸	Alkaloids	生物碱	Plumerane	吲哚类生物碱	3471-31-6	3	11101000	5714700	12156000	4611800	3620200	4333900	23002000	17443000	19235000	9858700	10424000	10846000	C05660	ko00380
pme1261	206.14	76	206.139	76.0757	标品鉴定	205.131	C9H19NO4	[M+H]+	D-Panthenol	D-泛酰醇	Others	其它类	Saccharides and Alcohols	糖及醇类	81-13-0	3	119750	171650	169360	109080	85044	128010	198880	220930	211120	137240	176640	178730	C05944	ko00770
pmb1587	207.14	165.2	207.138	165.091	人工鉴定	206.131	C13H18O2	[M+H]+	4-Hydroxy-3,5-diisopropylbenzaldehyde	4-羟基-3,5-二异丙基苯甲醛	Phenolic acids	酚酸类	Phenolic acids	酚酸类	10537-86-7	3	121810	155440	121060	105610	101460	175560	124110	88815	94029	77085	86144	76474	--	--
Lmbn013410	205.16	189.13	205.16	189.127	人工鉴定	206.167	C14H22O	[M-H]-	2,4-Di-Tert-Butylphenol*	2,4-二叔丁基苯酚*	Phenolic acids	酚酸类	Phenolic acids	酚酸类	96-76-4	1	421640	538100	474130	476660	467440	480230	562040	528570	507200	464190	432210	460570	--	--
Lmln010063	205.16	189.13	205.158	189.129	人工鉴定	206.167	C14H22O	[M-H]-	2,6-Di-tert-butylphenol*	2,6-二叔丁基苯酚*	Phenolic acids	酚酸类	Phenolic acids	酚酸类	128-39-2	1	471080	484580	477240	499800	473290	444880	467700	434200	461170	427780	432950	428160	--	--
Lmyn003131	206.05	162.06	206.046	162.056	人工鉴定	207.053	C10H9NO4	[M-H]-	Dioxindole-3-acetic acid	二氧吲哚-3-乙酸	Alkaloids	生物碱	Plumerane	吲哚类生物碱	-	3	35249	40690	43914	36276	32107	41086	61054	71135	39164	35549	42102	37041	--	--
Zmdp000976	208.06	119.02	208.064	119.015	人工鉴定	207.057	C7H13NO4S	[M+H]+	S-(2-Carboxypropyl)cysteine	S-(2-羧丙基)半胱氨酸	Amino acids and derivatives	氨基酸及其衍生物	Amino acids and derivatives	氨基酸及其衍生物	-	3	354250	240930	368700	100820	82605	119370	379560	399230	393830	292280	279530	275430	--	--
Zmgn002106	206.08	58.03	206.084	58.0299	人工鉴定	207.09	C11H13NO3	[M-H]-	N-Acetyl-L-phenylalanine	N-乙酰-L-苯丙氨酸	Amino acids and derivatives	氨基酸及其衍生物	Amino acids and derivatives	氨基酸及其衍生物	2018-61-3	1	249550	214940	332160	271780	214760	164750	315230	292010	258520	242750	213670	229310	C03519	ko00360,ko01100
Lmbp002962	209.05	194.02	209.047	194.024	人工鉴定	208.037	C10H8O5	[M+H]+	Isofraxetin	异秦皮素	Lignans and Coumarins	木脂素和香豆素	Coumarins	香豆素	50656-75-2	3	310180	203990	222000	221210	253060	314350	55817	32207	40526	126140	150010	144350	--	--
pme3443	207.07	192	207.066	192.041	标品鉴定	208.074	C11H12O4	[M-H]-	Sinapinaldehyde	芥子醛	Phenolic acids	酚酸类	Phenolic acids	酚酸类	4206-58-0	3	24405	30784	23454	44530	37089	33963	18631	29368	27839	38013	28044	16180	C05610	ko00940,ko01100,ko01110
mws1212	209.08	177.3	209.081	177.055	标品鉴定	208.074	C11H12O4	[M+H]+	Ferulic acid methyl ester	阿魏酸甲酯	Phenolic acids	酚酸类	Phenolic acids	酚酸类	2309-07-1	3	229980	101170	133420	62414	63512	73044	54810	54418	43577	97313	111100	94084	--	--
pmb2620	207.07	133.1	207.066	133.065	人工鉴定	208.074	C11H12O4	[M-H]-	3,4-Dimethoxycinnamic acid	3,4-二甲氧基肉桂酸	Phenolic acids	酚酸类	Phenolic acids	酚酸类	2316-26-9	3	72980	42817	40978	14464	18700	16804	22161	19084	20718	26922	32370	30010	--	--
mws2184	207.07	135.1	207.066	135.044	标品鉴定	208.074	C11H12O4	[M-H]-	Ethyl caffeate	咖啡酸乙酯	Phenolic acids	酚酸类	Phenolic acids	酚酸类	102-37-4	3	78840	31029	99524	74032	49208	46279	47882	53947	70562	68671	78863	71211	--	--
Lmsn000954	207.09	59.01	207.087	59.0139	人工鉴定	208.095	C8H16O6	[M-H]-	Dambonitol	橡胶肌醇	Others	其它类	Saccharides and Alcohols	糖及醇类	523-94-4	3	264580	217670	157390	1557000	1368200	1672100	1152000	1140600	571140	750660	811990	769680	--	--
Zmpn000199	209.03	85.03	209.03	85.0297	人工鉴定	210.038	C6H10O8	[M-H]-	D-Galactaric acid*	D-半乳糖二酸*	Others	其它类	Saccharides and Alcohols	糖及醇类	526-99-8	1	5765500	6226300	827500	31196000	32224000	32255000	25057000	27854000	23596000	19110000	18294000	19344000	C00879	ko00053,ko01100
Zmyn000108	209.03	85.03	209.031	85.0294	人工鉴定	210.038	C6H10O8	[M-H]-	D-Saccharic acid*	D-蔗糖酸*	Others	其它类	Saccharides and Alcohols	糖及醇类	87-73-0	1	4840000	5408200	6778900	30050000	30849000	27639000	42458000	48044000	44246000	19761000	19140000	19726000	C00818	ko00053,ko01100
Hmcn000192	209.07	59.01	209.067	59.0139	人工鉴定	210.073	C7H14O7	[M-H]-	Sedoheptulose	景天庚酮糖	Others	其它类	Saccharides and Alcohols	糖及醇类	3019-74-7	3	1968100	2143800	2264700	12459000	12523000	11592000	5395900	18716000	16850000	7193400	7087300	7359000	C02076	ko00710,ko01100
mws0853	209.08	179	209.082	179.07	标品鉴定	210.089	C11H14O4	[M-H]-	Sinapyl alcohol	芥子醇	Phenolic acids	酚酸类	Phenolic acids	酚酸类	537-33-7	3	36403	40688	35570	25742	39361	39878	15302	4506.6	13511	34813	36894	39545	C02325	ko00940,ko01100,ko01110
pmb2673	210.04	135.1	210.041	135.044	人工鉴定	211.048	C9H9NO5	[M-H]-	6-Hydroxydopaquinone	6-羟基多巴醌	Amino acids and derivatives	氨基酸及其衍生物	Amino acids and derivatives	氨基酸及其衍生物	135791-48-9	3	27401	15016	9429.9	31646	88098	34216	21152	21430	10671	30027	32113	34974	--	--
pme0109	212.09	166	212.092	166.086	标品鉴定	211.084	C10H13NO4	[M+H]+	Methyldopa	甲基多巴	Amino acids and derivatives	氨基酸及其衍生物	Amino acids and derivatives	氨基酸及其衍生物	555-30-6	3	160390	221720	142290	190810	281250	153490	105350	95622	156860	157330	203230	116040	C07194	--
MWSmce355	211.06	181.01	211.062	181.014	标品鉴定	212.068	C10H12O5	[M-H]-	Methyl Syringate	丁香酸甲酯	Phenolic acids	酚酸类	Phenolic acids	酚酸类	884-35-5	2	977600	1088200	363130	350110	406250	412170	257530	168240	239760	496030	512390	534520	--	--
HJAP048	213.07	195.07	213.075	195.066	人工鉴定	212.068	C10H12O5	[M+H]+	2,4,5-Trimethoxybenzoic acid	2,4,5-三甲氧基苯甲酸	Phenolic acids	酚酸类	Phenolic acids	酚酸类	-	3	98270	184150	76167	60347	48349	62393	94807	138950	93610	73572	61704	144290	--	--
mws0863	213.02	97	213.017	96.9696	标品鉴定	214.024	C5H11O7P	[M-H]-	2-Deoxyribose-5'-phosphate	2-脱氧核糖-5'-磷酸	Nucleotides and derivatives	核苷酸及其衍生物	Nucleotides and derivatives	核苷酸及其衍生物	102916-66-5	3	138030	95908	139160	203070	183320	202960	283750	246920	184970	160260	118620	113240	C00673	ko00030,ko01100
pmb2507	213.1	97	213.017	96.9696	人工鉴定	214.024	C5H11O7P	[M-H]-	2-Deoxyribose-1-phosphate	2-脱氧核糖-1-磷酸	Nucleotides and derivatives	核苷酸及其衍生物	Nucleotides and derivatives	核苷酸及其衍生物	17210-42-3	3	169170	114210	138750	172600	165730	140460	249420	280760	169280	236040	195530	179550	C00672	ko00030,ko00240,ko01100
Zmsp001341	215.09	105.07	215.09	105.07	人工鉴定	214.084	C10H14O5	[M+H]+	9-hydroxy-paeonilactone-A	9-羟基-芍药内酯 A	Terpenoids	萜类	Terpene	萜类	-	3	69689	82113	266740	139090	171010	124380	127260	61080	65691	121110	132510	142520	--	--
mws0751	213.19	195	213.186	195.175	标品鉴定	214.193	C13H26O2	[M-H]-	Tridecanoic Acid	十三烷酸	Lipids	脂质	Free fatty acids	游离脂肪酸	638-53-9	3	13410	21679	20144	15981	16489	10286	16606	17501	14202	17706	14690	13358	C17076	--
MWS1900	215.13	153.13	215.129	153.127	标品鉴定	216.136	C11H20O4	[M-H]-	Undecanedioic acid	十一烷二酸	Lipids	脂质	Free fatty acids	游离脂肪酸	1852-04-6	3	74367	90005	97546	124940	100810	104430	149650	134750	148960	103730	117850	104070	--	--
MWS1743	217.16	129.07	217.159	129.071	标品鉴定	216.151	C15H20O	[M+H]+	alpha-hexylcinnamaldehyde	α-己基肉桂醛	Phenolic acids	酚酸类	Phenolic acids	酚酸类	101-86-0	3	20165	23632	26170	37743	24252	34997	26689	30405	21051	19578	24772	24269	--	--
mws5045	215.17	169.16	215.165	169.159	标品鉴定	216.173	C12H24O3	[M-H]-	12-Hydroxydodecanoic acid	12-羟基十二酸	Lipids	脂质	Free fatty acids	游离脂肪酸	505-95-3	3	37752	43858	38378	38123	38856	40228	33988	32539	38464	26793	37377	29237	C08317	--
pme2566	217.08	199	217.083	199.072	标品鉴定	218.09	C8H14N2O5	[M-H]-	5-L-Glutamyl-L-amino acid	5-L-谷氨酰-L-氨基酸	Amino acids and derivatives	氨基酸及其衍生物	Amino acids and derivatives	氨基酸及其衍生物	5875-41-2	3	121430	145330	143560	82568	107900	71951	100650	100410	134760	82220	169860	96607	--	--
mws0677	219.11	160	219.113	160.076	标品鉴定	218.106	C12H14N2O2	[M+H]+	N-Acetyl-5-hydroxytryptamine	N-乙酰-5-羟基色胺	Alkaloids	生物碱	Plumerane	吲哚类生物碱	1210-83-9	3	335020	74686	364790	85270	91288	93061	275480	345830	276190	176920	195790	196740	C00978	ko00380,ko01100,ko01110
Lmrj001698	219.13	60.04	219.135	60.04	人工鉴定	218.127	C9H18N2O4	[M+H]+	L-Seryl-L-Isoleucine	L-丝氨酰-L-异亮氨酸	Amino acids and derivatives	氨基酸及其衍生物	Amino acids and derivatives	氨基酸及其衍生物	91086-51-0	3	50060	46457	65688	70267	53355	57874	113190	111350	100810	64540	67728	75812	--	--
pmb0426	219.1	174.4	219.149	174.091	人工鉴定	218.142	C13H18N2O	[M+H]+	N,N-Dimethyl-5-methoxytryptamine	N,N-二甲基-5-甲氧基色胺	Alkaloids	生物碱	Plumerane	吲哚类生物碱	1019-45-0	3	433720	275310	316270	199990	205790	151630	104030	101460	185370	266040	220820	213950	C08309	--
mws1337	220.12	202.1	220.118	202.1	标品鉴定	219.111	C9H17NO5	[M+H]+	D-Pantothenic Acid	D-泛酸(维生素B5)	Others	其它类	Vitamin	维生素	79-83-4	1	17583000	15634000	16117000	7478300	6004700	5757700	17066000	11764000	15733000	11929000	12114000	12488000	C00864	ko00410,ko00770,ko01100,ko01110,ko01240
pme1228	221.09	204	221.092	204.065	标品鉴定	220.085	C11H12N2O3	[M+H]+	5-Hydroxy-L-tryptophan	5-羟基-L-色氨酸	Amino acids and derivatives	氨基酸及其衍生物	Amino acids and derivatives	氨基酸及其衍生物	56-69-9	3	689780	339690	692640	298380	205900	304950	621860	439600	510020	346960	340040	377710	C00643	ko00380,ko01100
Hmyp002656	222.08	130.06	222.075	130.064	人工鉴定	221.068	C11H11NO4	[M+H]+	Methyl dioxindole-3-acetate	甲基-二氧吲哚-乙酸	Alkaloids	生物碱	Plumerane	吲哚类生物碱	57061-18-4	2	243600	191360	305960	146970	183090	144600	1310600	864100	1219200	398520	347890	347040	--	--
mws4174	222.1	138	222.097	138.055	标品鉴定	221.09	C8H15NO6	[M+H]+	N-Acetyl-D-mannosamine	N-乙酰-D-甘露糖胺	Others	其它类	Saccharides and Alcohols	糖及醇类	7772-94-3	3	43765	65815	52435	57801	59391	88122	49646	52775	28196	82068	54812	61855	C00645	ko00520,ko01100
pme2755	222	144	222.097	144	标品鉴定	221.09	C8H15NO6	[M+H]+	N-Acetyl-D-glucosamine	N-乙酰-D-葡萄糖胺	Others	其它类	Saccharides and Alcohols	糖及醇类	7512-17-6	3	894320	967790	979610	940670	1012200	793520	893810	912440	881810	1099800	991360	1014400	C00140	ko00520,ko01100,ko02010
mws2608	222.1	84.05	222.097	84.0451	标品鉴定	221.09	C8H15NO6	[M+H]+	N-Acetyl-D-galactosamine	N-乙酰-D-半乳糖胺	Others	其它类	Saccharides and Alcohols	糖及醇类	1811-31-0	3	355650	314450	279530	215140	214490	230500	250230	322030	319500	286720	281130	345660	C01132	ko00052,ko01100
pme2773	223.07	134	223.075	134.027	标品鉴定	222.067	C7H14N2O4S	[M+H]+	L-Cystathionine	L-胱硫醚	Amino acids and derivatives	氨基酸及其衍生物	Amino acids and derivatives	氨基酸及其衍生物	56-88-2	3	12883	27774	13224	43217	36279	17474	44242	30630	38345	21476	19080	13982	C02291	ko00260,ko00270,ko01100,ko01110,ko01230,ko01240
mws5042	223.11	120.09	223.108	120.088	标品鉴定	222.1	C11H14N2O3	[M+H]+	L-Glycyl-L-phenylalanine	L-甘氨酰-L-苯丙氨酸	Amino acids and derivatives	氨基酸及其衍生物	Amino acids and derivatives	氨基酸及其衍生物	721-66-4	3	227880	247680	287860	454760	277370	328890	392550	232810	315260	244060	285770	261040	--	--
Zmln002252	223.03	149.03	223.029	149.025	人工鉴定	224.032	C10H8O6	[M-H]-	Sideretin (5,7,8-Trihydroxy-6-methoxycoumarin)	5,7,8-三羟基-6-甲氧基香豆素	Lignans and Coumarins	木脂素和香豆素	Coumarins	香豆素	-	3	36743	24155	36515	163490	163680	204070	14584	9	9	50795	56463	42107	C22007	--
mws4085	223.06	193	223.061	193.015	标品鉴定	224.068	C11H12O5	[M-H]-	Sinapic acid	芥子酸	Phenolic acids	酚酸类	Phenolic acids	酚酸类	530-59-6	3	20951	14243	24135	154400	145920	151330	8527.2	3671.7	4338	28782	43690	27559	C00482	ko00940,ko01100,ko01110
MWS2010	451.11	163.05	451.11	163.05	标品鉴定	226.059	C9H10N2O5	[2M-H]-	3-nitro-L-tyrosine	3-硝基-L-酪氨酸	Amino acids and derivatives	氨基酸及其衍生物	Amino acids and derivatives	氨基酸及其衍生物	621-44-3	3	38235	9	22542	63646	72313	58604	25109	16837	12922	34069	30091	39074	--	--
MWSmce538	227.09	195.06	227.09	195.065	标品鉴定	226.084	C11H14O5	[M+H]+	3,4,5-Trimethoxybenzoic acid methyl ester	3,4,5-三甲氧基苯甲酸甲酯	Phenolic acids	酚酸类	Phenolic acids	酚酸类	1916-07-0	3	319760	320270	298390	138040	208790	173970	79725	50131	84411	173330	168530	174560	--	--
Cmsp002787	227.09	181.05	227.092	181.049	人工鉴定	226.084	C11H14O5	[M+H]+	3,4'-Dihydroxy-3',5'-dimethoxypropiophenone	3,4'-二羟基-3',5'-二甲氧基苯乙酮	Phenolic acids	酚酸类	Phenolic acids	酚酸类	136196-47-9	3	857910	470270	806260	280490	323680	257210	461840	345250	416830	456290	456500	392590	--	--
Lmhp001430	227.09	116.07	227.103	116.072	人工鉴定	226.095	C10H14N2O4	[M+H]+	Cyclo(Pro-Glu)	环(脯氨酸-谷氨酸)	Amino acids and derivatives	氨基酸及其衍生物	Amino acids and derivatives	氨基酸及其衍生物	-	3	20453	16684	33177	12220	9	9	32753	27024	12973	10518	13298	20247	--	--
pmb2643	225.19	207	225.186	207.175	标品鉴定	226.193	C14H26O2	[M-H]-	Myristoleic acid	肉豆蔻油酸	Lipids	脂质	Free fatty acids	游离脂肪酸	544-64-9	1	57337	91554	69336	48327	47474	52010	54148	60332	44570	55266	55409	57648	C08322	--
MWS1909	227.24	55.05	227.237	55.054	标品鉴定	226.23	C15H30O	[M+H]+	2-Pentadecanone	2-十五烷酮	Others	其它类	Others	其它	2345-28-0	3	123280	105370	111470	9	9	9	252480	245710	116310	347690	293480	301950	--	--
pme1194	228.1	112	228.098	112.054	标品鉴定	227.091	C9H13N3O4	[M+H]+	2'-Deoxycytidine	2'-脱氧胞苷	Nucleotides and derivatives	核苷酸及其衍生物	Nucleotides and derivatives	核苷酸及其衍生物	951-77-9	3	323570	236260	299790	105640	85502	140270	78419	137800	148670	243820	147030	168530	C00881	ko00240,ko01100,ko02010
mws0119	227.2	227.2	227.202	227.203	标品鉴定	228.209	C14H28O2	[M-H]-	Myristic Acid	肉豆蔻酸	Lipids	脂质	Free fatty acids	游离脂肪酸	544-63-8	3	31473000	41053000	39278000	29937000	28143000	28158000	34622000	30905000	31705000	32501000	33838000	35100000	C06424	ko00061,ko01100
pma6455	229.01	96.97	229.012	96.9696	人工鉴定	230.02	C5H11O8P	[M-H]-	Ribulose-5-phosphate	核酮糖-5-磷酸	Others	其它类	Saccharides and Alcohols	糖及醇类	4300-28-1	3	275940	168270	258150	342270	9	188390	259850	313610	264660	322590	164180	345500	C00117	ko00030,ko00230,ko00440,ko00710,ko00750,ko01100,ko01110,ko01200,ko01230,ko01240
Zmhn003607	229.09	123.05	229.087	123.049	人工鉴定	230.094	C14H14O3	[M-H]-	Dihydroresveratrol	二氢白藜芦醇	Others	其它类	Stilbene	茋类	58436-28-5	3	32382	28600	30667	78141	61254	45768	9	9	9	29189	28450	39670	C10255	--
Cmsn005615	229.09	123.04	229.089	123.044	人工鉴定	230.094	C14H14O3	[M-H]-	3,3',5-Trihydroxybibenzyl	3,3',5-三羟基联苄	Phenolic acids	酚酸类	Phenolic acids	酚酸类	86630-23-1	3	18690	29578	24675	69122	45662	40748	9	9	9	33513	25741	21616	--	--
mws0474	229.14	211	229.144	211.134	标品鉴定	230.152	C12H22O4	[M-H]-	Dodecanedioic aicd	十二烷二酸	Lipids	脂质	Free fatty acids	游离脂肪酸	693-23-2	3	10347	7918	12251	9788.2	9237.8	9269.6	8550.4	7776.5	10675	11616	10552	9088.3	C02678	--
Lmhp001670	231.16	72.08	231.17	72.0808	人工鉴定	230.163	C11H22N2O3	[M+H]+	L-Valyl-L-Leucine	L-缬氨酰-L-亮氨酸	Amino acids and derivatives	氨基酸及其衍生物	Amino acids and derivatives	氨基酸及其衍生物	3989-97-7	3	62481	84674	78860	77370	85174	61293	386470	296480	335650	132480	142960	136410	--	--
pmb0962	235.1	118.3	235.165	118.086	人工鉴定	234.158	C10H22N2O4	[M+H]+	L-Lysine-Butanoic Acid	L-赖氨酸丁酸酯	Amino acids and derivatives	氨基酸及其衍生物	Amino acids and derivatives	氨基酸及其衍生物	80407-71-2	3	1645800	2247700	1044300	93435	98957	132440	283870	308140	287170	570270	556870	620120	--	--
Zmjn004519	235.1	220.07	235.099	220.072	人工鉴定	236.104	C13H16O4	[M-H]-	Proglobeflowery acid	原金莲酸	Phenolic acids	酚酸类	Phenolic acids	酚酸类	146367-85-3	3	10389	12272	15759	24512	22031	15975	19459	11196	12263	15308	15995	11730	--	--
mws4176	237.12	120.09	237.123	120.088	标品鉴定	236.116	C12H16N2O3	[M+H]+	L-Alanyl-L-Phenylalanine	L-丙氨酰-L-苯丙氨酸	Amino acids and derivatives	氨基酸及其衍生物	Amino acids and derivatives	氨基酸及其衍生物	3061-90-3	3	32160	25112	31376	12155	32817	31789	9	26048	27268	19535	37464	44213	--	--
Hmqp001042	237.13	98.97	237.132	98.97	人工鉴定	236.126	C10H20O6	[M+H]+	Butyl beta-D-glucoside	丁基-葡萄糖苷	Others	其它类	Others	其它	5391-18-4	3	2669200	2558600	2501700	1321700	1881700	2055900	2432600	2740500	2561900	2066500	2304100	2210900	--	--
Lmyn000160	237.06	87.01	237.062	87.0085	人工鉴定	238.069	C8H14O8	[M-H]-	Mucic acid Dimethyl Ester	粘酸二甲酯	Phenolic acids	酚酸类	Phenolic acids	酚酸类	-	3	3142400	3295700	3546500	8324700	7327800	7223100	4182900	6381600	5132900	6073000	5584100	5789200	--	--
pmn001320	237.08	163.04	237.077	163.04	人工鉴定	238.084	C12H14O5	[M-H]-	1-O-p-Cumaroylglycerol	1-O-对香豆酰甘油	Phenolic acids	酚酸类	Phenolic acids	酚酸类	106055-11-2	3	31692	18416	43908	25141	43501	38380	39287	35009	43303	34233	26938	22099	--	--
pmn001669	237.08	147	237.077	147	人工鉴定	238.084	C12H14O5	[M-H]-	Methyl sinapate	芥子酸甲酯	Phenolic acids	酚酸类	Phenolic acids	酚酸类	20733-94-2	3	14428	18123	16465	6662.2	9175.2	7558.5	9	9	9	11470	10003	9133.8	--	--
mws0221	241.03	152	241.031	151.983	标品鉴定	240.024	C6H12N2O4S2	[M+H]+	L-Cystine	L-胱氨酸	Amino acids and derivatives	氨基酸及其衍生物	Amino acids and derivatives	氨基酸及其衍生物	56-89-3	3	175410	106360	174560	86488	94157	86275	177630	102440	115620	145490	133260	145600	C00491	ko00270,ko01100,ko02010
MWS0552	239.2	223.03	239.202	223.026	标品鉴定	240.209	C15H28O2	[M-H]-	Cis-10-Pentadecenoic Acid(C15: 1)	顺-10-十五碳烯酸	Lipids	脂质	Free fatty acids	游离脂肪酸	84743-29-3	3	447770	460140	426360	467310	533120	507700	483170	483610	428760	445950	398110	440070	--	--
pme2827	239	223	239.238	223.242	标品鉴定	240.245	C16H32O	[M-H]-	Palmitaldehyde	棕榈醛	Lipids	脂质	Free fatty acids	游离脂肪酸	629-80-1	3	126830000	124040000	124980000	132100000	129770000	126890000	130150000	127260000	131500000	101500000	106450000	108030000	C00517	ko00071
HJAP106	242.1	136.06	242.102	136.062	人工鉴定	241.096	C12H11N5O	[M+H]+	N6-(4-hydroxybenzyl)adnine riboside	N6-(4-羟苄基)腺嘌呤核苷	Nucleotides and derivatives	核苷酸及其衍生物	Nucleotides and derivatives	核苷酸及其衍生物	-	3	83180	76108	100370	118720	84696	81050	9	9	9	73451	51575	55310	--	--
mws1383	243.09	145	243.088	145.076	标品鉴定	242.08	C12H10N4O2	[M+H]+	Lumichrome	7,8-二甲基咯嗪	Alkaloids	生物碱	Alkaloids	生物碱	1086-80-2	3	156230	172660	172000	182230	255580	177700	268250	263710	224450	151450	116090	143750	C01727	ko00740
MWSslk062	241.09	225.06	241.085	225.056	标品鉴定	242.094	C15H14O3	[M-H]-	4'-Methoxyresveratrol	白藜芦醇-4-甲醚	Others	其它类	Stilbene	茋类	33626-08-3	1	20913	15823	27180	163350	120760	93028	9	9	9	33482	29871	31755	--	--
Hmmn007137	241.09	225.05	241.089	225.05	人工鉴定	242.094	C15H14O3	[M-H]-	3,4'-Dihydroxy-5-methoxystilbene	3,4'-二羟基-5-甲氧基二苯乙烯	Others	其它类	Stilbene	茋类	42438-89-1	2	109190	110550	227080	1803900	1090000	911170	13355	10638	13115	448390	486010	459160	--	--
mws0359	241.22	241.22	241.217	241.218	标品鉴定	242.225	C15H30O2	[M-H]-	Pentadecanoic Acid	十五烷酸	Lipids	脂质	Free fatty acids	游离脂肪酸	1002-84-2	1	877640	1203700	957050	728120	655350	680220	902930	968700	847340	831720	788420	888430	C16537	--
MWS2430	241.22	241.21	241.218	241.211	标品鉴定	242.225	C15H30O2	[M-H]-	13-methylmyristic acid	13-甲基十四烷酸	Lipids	脂质	Free fatty acids	游离脂肪酸	2485-71-4	1	697550	1067200	827880	506650	461350	597300	735060	817450	665040	711480	808060	757980	--	--
pme3732	244.09	112	244.093	112.05	标品鉴定	243.086	C9H13N3O5	[M+H]+	Cytidine	胞苷	Nucleotides and derivatives	核苷酸及其衍生物	Nucleotides and derivatives	核苷酸及其衍生物	65-46-3	3	376300	324350	415770	425750	447220	454210	764910	856190	732790	549850	479890	512070	C00475	ko00240,ko01100,ko02010
ML10180524	244.09	112.05	244.095	112.054	人工鉴定	243.086	C9H13N3O5	[M+H]+	Cytarabine	胞嘧啶阿拉伯糖苷	Nucleotides and derivatives	核苷酸及其衍生物	Nucleotides and derivatives	核苷酸及其衍生物	147-94-4	3	303290	333920	390860	341850	371510	357930	426470	396720	336190	331290	414780	308550	C02961	--
mws0248	243.06	110	243.062	110.025	标品鉴定	244.07	C9H12N2O6	[M-H]-	Uridine	尿嘧啶核苷	Nucleotides and derivatives	核苷酸及其衍生物	Nucleotides and derivatives	核苷酸及其衍生物	58-96-8	3	214020	269600	316160	644280	519770	495700	1999600	1806500	1986600	704930	821250	674700	C00299	ko00240,ko01100,ko02010
mws0976	243.06	153	243.062	153.031	标品鉴定	244.07	C9H12N2O6	[M-H]-	β-Pseudouridine	β-假尿苷	Nucleotides and derivatives	核苷酸及其衍生物	Nucleotides and derivatives	核苷酸及其衍生物	1445-07-4	3	35563	59385	67903	110690	90900	75883	266260	269390	277810	104490	139330	112530	C02067	ko00240,ko01100
MWS5231	243.16	181.16	243.161	181.158	标品鉴定	244.167	C13H24O4	[M-H]-	Tridecanedioic acid	十三碳二酸	Lipids	脂质	Free fatty acids	游离脂肪酸	505-52-2	3	1687800	1705100	1729900	1740100	1654500	1711700	1728000	1753800	1799400	1720100	1678700	1710900	--	--
Lmhp002031	245.18	86.1	245.186	86.0954	人工鉴定	244.179	C12H24N2O3	[M+H]+	L-Leucyl-L-Leucine	L-亮氨酰-L-亮氨酸	Amino acids and derivatives	氨基酸及其衍生物	Amino acids and derivatives	氨基酸及其衍生物	3303-31-9	3	94758	84288	125040	143570	118540	122190	176120	168550	173440	104660	111180	117020	--	--
pmb2591	245.09	203.2	245.093	203.084	人工鉴定	246.1	C13H14N2O3	[M-H]-	N-Acetyl-L-Tryptophan	N-乙酰-L-色氨酸	Amino acids and derivatives	氨基酸及其衍生物	Amino acids and derivatives	氨基酸及其衍生物	1218-34-4	3	585020	502820	561070	289730	360620	175410	110820	80203	96756	348330	276670	282670	--	--
Lmrj002087	247.13	86.09	247.129	86.09	人工鉴定	246.121	C10H18N2O5	[M+H]+	L-Isoleucyl-L-Aspartate	L-异亮氨酰-L-天冬氨酸	Amino acids and derivatives	氨基酸及其衍生物	Amino acids and derivatives	氨基酸及其衍生物	-	2	379130	360670	429220	309220	302980	270830	727730	548400	711010	377690	399760	418550	--	--
Zmdp001647	247.13	184.1	247.129	184.097	人工鉴定	246.122	C10H18N2O5	[M+H]+	γ-Glutamyl-L-valine	γ-谷氨酰胺缬氨酸	Amino acids and derivatives	氨基酸及其衍生物	Amino acids and derivatives	氨基酸及其衍生物	-	2	283220	222800	300810	137270	143560	119960	627460	517620	566840	263860	288110	300970	--	--
mws0655	246.02	96.9	246.017	96.9696	标品鉴定	247.025	C8H10NO6P	[M-H]-	Pyridoxal-5'-phosphate	吡哆醛-5'-磷酸	Others	其它类	Vitamin	维生素	54-47-7	3	41445	245050	9	9	9	9	9	9	9	150110	99761	105510	C00018	ko00730,ko00750,ko01100,ko01240
Zmln001312	247.03	191.04	247.026	191.039	人工鉴定	248.032	C12H8O6	[M-H]-	Brevifolin[Geranium]	云实素[老鹳草属]	Phenolic acids	酚酸类	Phenolic acids	酚酸类	477-94-1	2	5526400	3809800	6384300	4324700	2952400	3722000	472120	439530	410580	2256400	2331300	2541500	--	--
Lmhp002772	249.16	147.04	249.16	147.044	人工鉴定	248.152	C14H20N2O2	[M+H]+	p-Coumaroylcadaverine	对香豆酰尸胺	Alkaloids	生物碱	Phenolamine	酚胺	-	3	285410	387010	391060	446020	345270	511870	9	9	9	274880	397550	292400	--	--
pmb0323	251.14	163.04	251.139	163.04	人工鉴定	250.132	C13H18N2O3	[M+H]+	N-Caffeoylputrescine	咖啡酰腐胺	Alkaloids	生物碱	Phenolamine	酚胺	29554-26-5	3	105720	89623	78708	125150	113590	201280	104210	71884	69697	127470	89831	89771	C03002	--
pma1840	250.14	147	250.144	147.044	人工鉴定	250.144	C14H20NO3+	[M]+	4-Coumaroylcholine	对香豆酰胆碱	Alkaloids	生物碱	Phenolamine	酚胺	-	3	9	9	9	9	9	9	71794	120080	51004	55811	41588	52656	--	--
pme3961	252.11	136	252.109	136.062	标品鉴定	251.102	C10H13N5O3	[M+H]+	2'-Deoxyadenosine	2'-脱氧腺苷	Nucleotides and derivatives	核苷酸及其衍生物	Nucleotides and derivatives	核苷酸及其衍生物	958-09-8	3	454410	162750	418910	265620	163810	230880	315240	279740	219910	255200	282770	296910	C00559	ko00230,ko01100,ko02010
MWSmce116	252.1	136.06	252.104	136.061	标品鉴定	251.102	C10H13N5O3	[M+H]+	5'-Deoxyadenosine	5-脱氧腺嘌呤核苷	Nucleotides and derivatives	核苷酸及其衍生物	Nucleotides and derivatives	核苷酸及其衍生物	4754-39-6	3	318960	145420	342540	207290	155580	160500	244280	231140	207360	177580	224250	210960	C05198	--
mws1715	252.11	69	252.109	69	标品鉴定	251.102	C10H13N5O3	[M+H]+	Cordycepin (3'-Deoxyadenosine)	虫草素（3'-脱氧腺苷）	Nucleotides and derivatives	核苷酸及其衍生物	Nucleotides and derivatives	核苷酸及其衍生物	73-03-0	3	120190	141220	155540	151080	146040	164300	87151	351370	367870	106480	242420	267890	C08431	--
mws0040	255.07	153	255.065	153.018	标品鉴定	254.058	C15H10O4	[M+H]+	Chrysin	白杨素	Flavonoids	黄酮	Flavones	黄酮	480-40-0	3	74232	56019	97496	207490	108300	99958	9	9	9	74215	68259	65467	C10028	ko00941
mws4057	253.05	117	253.051	117	人工鉴定	254.058	C15H10O4	[M-H]-	7,4'-Dihydroxyflavone	7,4'-二羟基黄酮	Flavonoids	黄酮	Flavones	黄酮	2196-14-7	3	2380.4	3942	3563.1	12661	15454	7094.4	9	9	9	11080	6327.3	6727.3	C12123	ko00941,ko00943
Hmbp003234	255.09	163.03	255.086	163.03	人工鉴定	254.079	C12H14O6	[M+H]+	1-O-Caffeoylglycerol	1-O-咖啡酰单甘油	Lipids	脂质	Glycerol ester	甘油酯	-	3	326230	289540	229450	204110	276040	190640	329280	290740	226260	314210	326930	357820	--	--
Lmcn009122	253.22	235.21	253.217	235.209	人工鉴定	254.225	C16H30O2	[M-H]-	(7Z)-Hexadecenoic acid*	(7Z)-十六碳烯酸*	Lipids	脂质	Free fatty acids	游离脂肪酸	2416-19-5	1	33244	48305	36045	24424	18665	21988	34200	33697	31114	30871	28570	37823	--	--
mws0361	253.22	235.19	253.217	235.207	标品鉴定	254.225	C16H30O2	[M-H]-	Palmitoleic Acid*	棕榈油酸*	Lipids	脂质	Free fatty acids	游离脂肪酸	373-49-9	1	32802	49716	43738	20560	18707	19886	28529	32118	30907	27829	26878	26779	C08362	ko00061
mws0789	255.07	151	255.066	151.004	标品鉴定	256.074	C15H12O4	[M-H]-	Pinocembrin (Dihydrochrysin)	乔松素 (二氢白杨素)	Flavonoids	黄酮	Flavanones	二氢黄酮	480-39-7	2	3933700	2344200	2650000	1606100	1245300	1477700	729510	630280	656380	2416600	1557200	1427500	C09827	ko00941
pma3101	256.08	124.1	256.082	124.039	人工鉴定	256.082	C11H14NO6+	[M]+	Nicotinate D-ribonucleoside	烟酸核糖核苷	Others	其它类	Vitamin	维生素	17720-18-2	3	78106	51670	106130	89795	74993	59376	576340	125950	133080	103350	86063	83547	C05841	ko00760,ko01100
mws1359	255.1	239	255.103	239	标品鉴定	256.11	C16H16O3	[M-H]-	Pterostilbene	紫檀芪	Others	其它类	Stilbene	茋类	537-42-8	3	24399	20264	12573	115600	65485	96832	8675.1	5678.5	6438.9	51603	32951	27911	C10287	ko00945
mws1488	255.23	237.22	255.233	237.222	标品鉴定	256.24	C16H32O2	[M-H]-	Palmitic acid	棕榈酸	Lipids	脂质	Free fatty acids	游离脂肪酸	57-10-3	3	212750	219690	223540	214380	225620	206110	229510	224530	232940	192150	216460	212220	C00249	ko00061,ko00062,ko00071,ko00073,ko01040,ko01100,ko01212
mws0120	258.11	104.11	258.11	104.107	标品鉴定	257.103	C8H20NO6P	[M+H]+	Choline Alfoscerate	甘磷酸胆碱 GPC	Lipids	脂质	PC	磷脂酰胆碱	28319-77-9	1	17787000	5941200	39196000	80057000	59400000	74622000	55555000	57734000	55103000	50029000	48008000	55365000	C00670	ko00564,ko00565
MWSslk133	257.18	195.18	257.177	195.178	标品鉴定	258.183	C14H26O4	[M-H]-	1,14-Tetradecanedioic Acid	1,14-十四烷二酸	Lipids	脂质	Free fatty acids	游离脂肪酸	821-38-5	1	132880	139650	156830	138970	155320	151860	165930	152490	149040	132830	153180	150930	--	--
Zmyn000110	258.04	78.96	258.039	78.9583	人工鉴定	259.046	C6H14NO8P	[M-H]-	D-Glucosamine 1-phosphate	D-氨基葡萄糖-1-磷酸	Others	其它类	Saccharides and Alcohols	糖及醇类	2152-75-2	3	509550	449140	570860	860800	1171300	1264300	411990	531070	365370	710710	680380	752850	C06156	ko00520,ko01100
pme3313	259	97	259.022	96.9696	标品鉴定	260.03	C6H13O9P	[M-H]-	D-Fructose 6-phosphate*	D-果糖-6-磷酸*	Others	其它类	Saccharides and Alcohols	糖及醇类	643-13-0	1	57060000	64645000	68468000	227950000	287340000	351450000	140250000	179220000	151680000	168590000	168230000	171540000	C00085	ko00052,ko00500,ko00710,ko01100,ko01110,ko01200
mws0866	259.02	97	259.022	96.9696	标品鉴定	260.03	C6H13O9P	[M-H]-	D-Glucose 6-phosphate*	D-葡萄糖-6-磷酸*	Others	其它类	Saccharides and Alcohols	糖及醇类	56-73-5	1	140780000	137800000	132210000	321090000	344420000	408290000	276300000	338560000	264640000	233360000	271270000	244400000	C00092	ko00500,ko00524,ko00562,ko00998,ko01100,ko01110
mws1090	259.02	97	259.022	96.9696	标品鉴定	260.03	C6H13O9P	[M-H]-	Glucose-1-phosphate*	葡萄糖-1-磷酸*	Others	其它类	Saccharides and Alcohols	糖及醇类	59-56-3	1	79934000	80406000	81569000	372740000	385660000	457710000	240010000	284980000	179190000	256230000	195430000	233080000	C00103	ko00010,ko00040,ko00052,ko00500,ko00520,ko00523,ko00561,ko01100,ko01110,ko01240
Zmdp002216	261.14	86.1	261.145	86.0968	人工鉴定	260.137	C11H20N2O5	[M+H]+	L-γ-Glutamyl-L-leucine	L-γ-谷氨酰胺-L-亮氨酸	Amino acids and derivatives	氨基酸及其衍生物	Amino acids and derivatives	氨基酸及其衍生物	2566-39-4	2	167730	131260	208440	107050	90573	110580	577180	481540	681640	272020	287080	273620	--	--
MWS4309	262.12	188.07	262.119	188.071	标品鉴定	261.111	C13H15N3O3	[M+H]+	Glycyl-tryptophan	甘氨酰-色氨酸	Amino acids and derivatives	氨基酸及其衍生物	Amino acids and derivatives	氨基酸及其衍生物	2390-74-1	3	389490	337150	542310	527270	450850	405680	689800	427030	552350	398160	369650	398220	--	--
Zmpn000095	261.04	78.96	261.038	78.9588	人工鉴定	262.045	C6H15O9P	[M-H]-	Sorbitol-6-phosphate	山梨糖醇-6-磷酸	Others	其它类	Saccharides and Alcohols	糖及醇类	20479-58-7	3	954010	851510	1062600	2960100	3947200	4365100	2015300	2946400	2074000	2048700	1950300	1790200	C01096	ko00051,ko01100
Lmhp001732	263.13	70.07	263.139	70.0638	人工鉴定	262.132	C14H18N2O3	[M+H]+	L-Prolyl-L-Phenylalanine	L-脯氨酰-L-苯丙氨酸	Amino acids and derivatives	氨基酸及其衍生物	Amino acids and derivatives	氨基酸及其衍生物	13589-02-1	3	51524	33449	59786	104690	71804	105580	9	9	9	111840	73888	51680	--	--
Lmtn004049	263.13	204.12	263.129	204.115	人工鉴定	264.136	C15H20O4	[M-H]-	Abscisic acid	脱落酸	Organic acids	有机酸	Organic acids	有机酸	21293-29-8	3	53860	51356	54453	73072	53686	68074	90567	87537	75234	58076	54641	52446	C06082	ko00906,ko01100,ko01110,ko04075
Lmhp002001	265.15	72.08	265.155	72.0813	人工鉴定	264.147	C14H20N2O3	[M+H]+	L-Valyl-L-Phenylalanine	L-缬氨酰-L-苯丙氨酸	Amino acids and derivatives	氨基酸及其衍生物	Amino acids and derivatives	氨基酸及其衍生物	3918-92-1	3	18425	22522	28088	20985	20472	23789	52225	69053	61995	36851	29995	40494	--	--
Zmgn001039	266.09	134.05	266.09	134.048	人工鉴定	267.078	C9H17NO6S	[M-H]-	S-Ribosyl-L-homocysteine	S-核糖基-L-高半胱氨酸	Amino acids and derivatives	氨基酸及其衍生物	Amino acids and derivatives	氨基酸及其衍生物	-	3	33787	16333	48614	12628	14434	19464	17989	17521	14127	22087	18198	25515	C03539	ko00270,ko01100,ko01230
Zmjp000966	268.11	136.06	268.106	136.062	人工鉴定	267.097	C10H13N5O4	[M+H]+	Vidarabine	阿糖腺苷	Others	其它类	Others	其它	5536-17-4	1	63207000	51121000	81313000	48677000	41621000	48271000	193530000	168010000	144890000	94640000	92301000	91634000	--	--
pme0230	268.1	136.06	268.104	136.062	标品鉴定	267.097	C10H13N5O4	[M+H]+	Adenosine	腺苷	Nucleotides and derivatives	核苷酸及其衍生物	Nucleotides and derivatives	核苷酸及其衍生物	58-61-7	1	65832000	53392000	84437000	59101000	44672000	50714000	198810000	181020000	157210000	95138000	97411000	99130000	C00212	ko00230,ko01100,ko02010
pme1184	268.1	152	268.104	152.057	标品鉴定	267.097	C10H13N5O4	[M+H]+	2'-Deoxyguanosine	2'-脱氧鸟苷	Nucleotides and derivatives	核苷酸及其衍生物	Nucleotides and derivatives	核苷酸及其衍生物	961-07-9	3	39550	35771	40386	53147	36795	31924	9	9	9	42628	41924	29335	C00330	ko00230,ko01100,ko02010
pme2890	269.06	136	269.062	136.043	标品鉴定	268.055	C8H16N2O4S2	[M+H]+	L-Homocystine	L-高胱氨酸	Amino acids and derivatives	氨基酸及其衍生物	Amino acids and derivatives	氨基酸及其衍生物	626-72-2	3	37059	49551	42763	83961	60822	68662	54662	46061	38262	63309	55630	41046	C01817	ko00270
mws1060	267.07	135	267.074	135.031	标品鉴定	268.081	C10H12N4O5	[M-H]-	9-(Arabinosyl)hypoxanthine	9-(阿拉伯糖基)次黄嘌呤	Nucleotides and derivatives	核苷酸及其衍生物	Nucleotides and derivatives	核苷酸及其衍生物	7013-16-3	3	265850	315010	337380	630990	454240	322160	241220	221070	211830	263870	280800	299920	--	--
pmp000086	269.1	177.05	269.102	177.055	人工鉴定	268.095	C13H16O6	[M+H]+	1-Feruloyl-sn-glycerol*	1-阿魏酰-sn-甘油*	Phenolic acids	酚酸类	Phenolic acids	酚酸类	-	3	294760	332780	324490	156610	121420	104030	482040	357840	359090	363540	437620	360260	--	--
pmp000087	269.1	177.05	269.102	177.055	人工鉴定	268.095	C13H16O6	[M+H]+	2-Feruloyl-sn-glycerol*	2-阿魏酰-sn-甘油*	Phenolic acids	酚酸类	Phenolic acids	酚酸类	-	3	260230	270990	343000	157330	118960	110710	381460	324130	237240	236910	358320	331450	--	--
pmf0293	269.29	209.2	269.292	209.226	标品鉴定	270.292	C18H38O	[M-H]-	1-Octadecanol	正十八醇	Lipids	脂质	Free fatty acids	游离脂肪酸	112-92-5	3	330960	9	247940	333290	301460	333490	238390	339420	338690	490650	313620	262020	--	--
pmp001257	272.22	254.21	272.222	254.211	人工鉴定	271.215	C15H29NO3	[M+H]+	Tridecanoylglycine	十三烷酰甘氨酸	Amino acids and derivatives	氨基酸及其衍生物	Amino acids and derivatives	氨基酸及其衍生物	-	3	512890	720520	559610	1006800	790960	1006700	81848	129610	23897	433070	531580	548520	--	--
pme0376	271.06	151	271.061	151.004	标品鉴定	272.068	C15H12O5	[M-H]-	Naringenin (5,7,4'-Trihydroxyflavanone)*	柚皮素*	Flavonoids	黄酮	Flavanones	二氢黄酮	480-41-1	2	39732000	35773000	73670000	63238000	38607000	42187000	1449800	1171100	912670	33891000	33871000	34275000	C00509	ko00941,ko00943,ko01100,ko01110
pme2960	273.08	153	273.076	153.018	标品鉴定	272.068	C15H12O5	[M+H]+	Naringenin chalcone; 2',4,4',6'-Tetrahydroxychalcone	柚皮素查耳酮	Flavonoids	黄酮	Chalcones	查耳酮	73692-50-9	2	1234500	840360	1540900	9	447820	553830	247640	222320	189170	572190	725490	570680	C06561	ko00941,ko01100,ko01110
mws0914	271.06	151	271.061	151.003	标品鉴定	272.068	C15H12O5	[M-H]-	Pinobanksin*	短叶松素*	Flavonoids	黄酮	Flavanonols	二氢黄酮醇	548-82-3	2	28210000	25478000	58505000	47349000	27096000	30761000	998630	784510	603270	24033000	24105000	24291000	C09826	ko00941
MWSmce675	271.08	108.02	271.083	108.022	标品鉴定	272.09	C12H16O7	[M-H]-	Arbutin	熊果苷	Phenolic acids	酚酸类	Phenolic acids	酚酸类	497-76-7	3	31997	27471	37965	69838	71063	60920	9	9	9	28249	34195	31432	C06186	ko00010
Lmmn003323	271.23	225.22	271.228	225.22	人工鉴定	272.235	C16H32O3	[M-H]-	2-Hydroxyhexadecanoic acid	2-羟基十六烷酸	Organic acids	有机酸	Organic acids	有机酸	764-67-0	2	1396600	1661100	1784300	1320300	1253900	1271300	2447600	2312100	2022500	1586300	1497700	1594700	--	--
pmp001264	274.27	256.27	274.274	256.265	人工鉴定	273.267	C16H35NO2	[M+H]+	Hexadecylsphingosine	十六烷基鞘胺醇	Lipids	脂质	Sphingolipids	鞘脂	-	1	17309000	14512000	13440000	11539000	11874000	12348000	15069000	14118000	13904000	14118000	15032000	15795000	--	--
mws1422	275.09	107	275.091	107.049	标品鉴定	274.084	C15H14O5	[M+H]+	Epiafzelechin	表阿夫儿茶精	Flavonoids	黄酮	Flavanols	黄烷醇类	24808-04-6	3	429240	360570	420680	377740	198170	358160	140670	55809	81336	293630	277440	266460	C12128	ko00941,ko01110
pme3285	275.09	139	275.091	139.039	标品鉴定	274.084	C15H14O5	[M+H]+	Afzelechin (3,5,7,4'-Tetrahydroxyflavan)	阿夫儿茶精	Flavonoids	黄酮	Flavanols	黄烷醇类	2545-00-8	3	527560	443390	442750	701440	788320	873400	64688	73842	38267	493460	410070	376090	C09320	ko00941,ko01110
pme1201	273.08	167	273.077	167.032	标品鉴定	274.084	C15H14O5	[M-H]-	Phloretin	根皮素	Flavonoids	黄酮	Chalcones	查耳酮	60-82-2	2	36402000	32536000	68116000	93600000	62094000	58084000	230430	175300	79541	38847000	39338000	39002000	C00774	ko00941,ko01110
Lmrj002793	277.12	120.08	277.119	120.08	人工鉴定	276.112	C14H16N2O4	[M+H]+	Cyclo(Phe-Glu)	环(苯丙氨酸-谷氨酸)	Amino acids and derivatives	氨基酸及其衍生物	Amino acids and derivatives	氨基酸及其衍生物	-	3	93499	138620	117540	48632	77873	61617	176250	121320	105460	94481	146200	165180	--	--
MWSslk154	277.13	115.04	277.129	115.041	标品鉴定	276.121	C12H20O7	[M+H]+	Triethyl citrate	柠檬酸三乙酯	Organic acids	有机酸	Organic acids	有机酸	77-93-0	3	159920	238470	212640	149060	193220	216580	152060	96164	161610	162460	212430	191760	--	--
pmb0508	277.17	147.04	277.166	147.044	人工鉴定	276.159	C14H20N4O2	[M+H]+	p-Coumaroylagmatine	对香豆酰胍丁胺	Alkaloids	生物碱	Phenolamine	酚胺	7295-86-5	3	352900	318460	292130	256910	157940	281040	127410	86109	119340	286820	274390	292460	C04498	ko00330,ko01100
YC512117	277.22	149.02	277.216	149.023	人工鉴定	276.209	C18H28O2	[M+H]+	Stearidonic acid	十八碳四烯酸	Lipids	脂质	Free fatty acids	游离脂肪酸	20290-75-9	3	51137	64091	63676	65581	71013	61883	61940	58441	41191	37667	46974	43918	C16300	ko00592,ko01110
Zmdp001663	279.1	133.03	279.101	133.032	人工鉴定	278.094	C10H18N2O5S	[M+H]+	γ-glutamylmethionine	γ-谷氨酰胺甲硫氨酸	Amino acids and derivatives	氨基酸及其衍生物	Amino acids and derivatives	氨基酸及其衍生物	17663-87-5	3	360070	457500	361230	171600	159100	154220	936580	498710	696010	361460	391820	393420	--	--
MWSmce341	279.16	149.03	279.159	149.033	标品鉴定	278.152	C16H22O4	[M+H]+	Butyl isobutyl phthalate*	邻苯二甲酸-1-丁酯-2-异丁酯*	Phenolic acids	酚酸类	Phenolic acids	酚酸类	17851-53-5	1	53742000	49325000	43669000	47295000	63971000	61890000	56722000	61939000	42627000	55724000	58074000	62790000	--	--
Lmxp011770	279.16	149.02	279.159	149.023	人工鉴定	278.152	C16H22O4	[M+H]+	Diisobutyl phthalate*	邻苯二甲酸二异丁酯*	Phenolic acids	酚酸类	Phenolic acids	酚酸类	84-69-5	1	44336000	59300000	53468000	50346000	48490000	57203000	52480000	51256000	58818000	42411000	58517000	47699000	C15205	--
Lmlp012720	279.16	149.02	279.158	149.023	人工鉴定	278.152	C16H22O4	[M+H]+	Dibutyl phthalate*	邻苯二甲酸二丁酯*	Phenolic acids	酚酸类	Phenolic acids	酚酸类	84-74-2	1	40503000	62621000	54057000	38636000	78849000	34588000	58893000	60036000	47313000	82430000	60051000	60938000	C14214	--
mws5035	279.17	120.08	279.17	120.085	标品鉴定	278.163	C15H22N2O3	[M+H]+	L-Leucyl-L-phenylalanine	L-亮氨酰-L-苯丙氨酸	Amino acids and derivatives	氨基酸及其衍生物	Amino acids and derivatives	氨基酸及其衍生物	56217-82-4	3	92475	75736	132020	156280	96980	102920	146150	100940	105910	98196	101620	81759	--	--
mws0367	277.22	277.22	277.217	277.217	标品鉴定	278.225	C18H30O2	[M-H]-	α-Linolenic Acid*	α-亚麻酸*	Lipids	脂质	Free fatty acids	游离脂肪酸	463-40-1	1	9280700	8661000	10894000	9234200	7865000	8181800	11571000	12083000	10544000	9572800	9614900	9436500	C06427	ko00592,ko01040,ko01100,ko01110
pmb1650	279.2	149.4	279.232	149.132	人工鉴定	278.225	C18H30O2	[M+H]+	Octadeca-11E,13E,15Z-trienoic acid	十八碳-9E,13E,15Z-三烯酸	Lipids	脂质	Free fatty acids	游离脂肪酸	25575-00-2	3	28128000	34110000	51300000	49688000	32713000	42742000	38848000	38638000	57507000	44084000	44839000	32891000	--	--
Lmbn005923	277.22	59.01	277.217	59.0139	人工鉴定	278.225	C18H30O2	[M-H]-	Crepenynic acid	顺式十八碳-9-烯-12-炔酸	Lipids	脂质	Free fatty acids	游离脂肪酸	2277-31-8	3	54100	45412	53155	47639	40507	40149	52750	52474	55693	49160	50175	44293	C07289	ko00591
mws0366	277.22	277.22	277.217	277.219	标品鉴定	278.225	C18H30O2	[M-H]-	γ-Linolenic Acid*	γ-亚麻酸*	Lipids	脂质	Free fatty acids	游离脂肪酸	506-26-3	1	11238000	10221000	13076000	10699000	9136600	8718200	12200000	13393000	13321000	10865000	10777000	11242000	C06426	ko00591,ko01040,ko01100
pmb0889	279.23	95.1	279.232	95.0855	人工鉴定	278.225	C18H30O2	[M+H]+	Punicic acid (9Z,11E,13Z-octadecatrienoic acid)	石榴酸 (9Z,11E,13Z-十八碳三烯酸)	Lipids	脂质	Free fatty acids	游离脂肪酸	544-72-9	3	586350	469060	536770	542810	468100	484640	673080	766940	700560	520520	512550	537720	C08364	--
mws0629	281.11	166	281.113	166.086	标品鉴定	280.106	C13H16N2O5	[M+H]+	L-Aspartyl-L-Phenylalanine	L-天冬氨酰-L-苯丙氨酸	Amino acids and derivatives	氨基酸及其衍生物	Amino acids and derivatives	氨基酸及其衍生物	13433-09-5	1	1857300	1411100	2029400	1015600	1112600	1195500	2524800	2436600	2287600	1474900	1650300	1679400	--	--
pmp001245	280.15	221.08	280.154	221.079	人工鉴定	280.138	C15H22NO4+	[M]+	Feruloylcholine	阿魏酰胆碱	Alkaloids	生物碱	Phenolamine	酚胺	85927-25-9	3	205410	211830	207240	190780	150180	182780	151590	105340	130330	218810	121080	163620	--	--
mws1491	279.23	279.23	279.233	279.233	标品鉴定	280.24	C18H32O2	[M-H]-	Linoleic acid	亚油酸	Lipids	脂质	Free fatty acids	游离脂肪酸	60-33-3	2	9791200	8397400	12595000	8758500	7815100	8496300	11470000	12605000	9430900	8780600	9147100	8713700	C01595	ko00591,ko01040,ko01100
Lmbn006152	279.23	59.01	279.233	59.0133	人工鉴定	280.24	C18H32O2	[M-H]-	(9Z,11E)-Octadecadienoic acid	(9Z,11E)-十八碳二烯酸	Lipids	脂质	Free fatty acids	游离脂肪酸	2540-56-9	3	17511	16005	18866	16276	13412	12763	18800	21589	16136	15662	17102	13713	C04056	ko00591
Hmhp001812	282.12	136.06	282.12	136.06	人工鉴定	281.112	C11H15N5O4	[M+H]+	2'-O-Methyladenosine	2-甲氧基腺苷	Nucleotides and derivatives	核苷酸及其衍生物	Nucleotides and derivatives	核苷酸及其衍生物	2140-79-6	3	42120	32426	42015	30668	44654	39325	62208	43877	41789	35886	45653	33758	--	--
YC512118	282.28	247.24	282.279	247.243	人工鉴定	281.272	C18H35NO	[M+H]+	Oleamide (9-Octadecenamide)	油酸酰胺 (9-十八碳烯酰胺)	Lipids	脂质	Free fatty acids	游离脂肪酸	301-02-0	1	1670800	1503900	1465100	1542700	1468100	1377100	1894400	1737400	1747900	1675200	1575000	1645500	C19670	--
Lmyn012331	281.25	281.25	281.249	281.249	人工鉴定	282.256	C18H34O2	[M-H]-	Petroselinic acid	岩芹酸	Lipids	脂质	Free fatty acids	游离脂肪酸	593-39-5	3	11159000	13256000	13676000	10917000	10970000	11625000	13519000	13538000	13720000	10027000	10214000	10839000	C08363	--
mws0396	281.25	281.25	281.249	281.248	标品鉴定	282.256	C18H34O2	[M-H]-	Elaidic Acid	反油酸	Lipids	脂质	Free fatty acids	游离脂肪酸	112-79-8	3	35814000	41791000	41750000	34158000	33629000	37457000	42832000	42425000	42015000	32661000	33098000	34313000	C01712	--
mws2623	281.25	281.25	281.249	281.25	标品鉴定	282.256	C18H34O2	[M-H]-	11-Octadecanoic acid(Vaccenic acid)	11-十八碳烯酸	Lipids	脂质	Free fatty acids	游离脂肪酸	506-17-2	1	10199000	12850000	13841000	11004000	9062800	11322000	13268000	13978000	12970000	9574900	10182000	9472400	C21944	--
Zmyp000878	284.1	152.06	284.099	152.057	人工鉴定	283.092	C10H13N5O5	[M+H]+	Crotonoside; 2-Hydroxyadenosine	巴豆苷; 2-羟基腺苷	Nucleotides and derivatives	核苷酸及其衍生物	Nucleotides and derivatives	核苷酸及其衍生物	1818-71-9	1	3273300	3076900	3260700	9572400	6337300	5918200	7356500	5997400	6618500	5025700	4878900	4463700	C08432	--
pme1178	284.1	152	284.099	152.059	标品鉴定	283.092	C10H13N5O5	[M+H]+	Guanosine	鸟苷	Nucleotides and derivatives	核苷酸及其衍生物	Nucleotides and derivatives	核苷酸及其衍生物	118-00-3	1	1617600	2209100	1796100	4677100	4643000	3193700	1207300	2570300	3912700	2132400	3602300	3238800	C00387	ko00230,ko01100,ko02010
Zmzp005934	284.3	102.09	284.295	102.091	人工鉴定	283.288	C18H37NO	[M+H]+	Stearamide	硬脂酰胺	Alkaloids	生物碱	Alkaloids	生物碱	124-26-5	3	42353	97215	37144	9	9	9	53934	30464	53392	27245	34104	26241	C13846	--
mws0668	283.07	151	283.068	151.026	标品鉴定	284.076	C10H12N4O6	[M-H]-	Xanthosine	黄苷	Nucleotides and derivatives	核苷酸及其衍生物	Nucleotides and derivatives	核苷酸及其衍生物	146-80-5	3	143060	132070	158800	376410	274820	301210	331240	245260	240320	250090	207350	214100	C01762	ko00230,ko00232,ko01100,ko01110,ko02010
pma1751	286.09	124	286.092	124.039	人工鉴定	285.085	C12H15NO7	[M+H]+	N-(beta-D-Glucosyl)nicotinate	N-葡萄糖基烟酸	Others	其它类	Vitamin	维生素	-	3	1024400	1528000	2165000	9	9	9	21293	41855	23194	456390	407370	412620	--	--
MWSmce251	286.1	105.03	286.101	105.032	标品鉴定	285.1	C16H15NO4	[M+H]+	N-Benzoyl-(2R,3S)-3-phenylisoserine	N-苯甲酰基-(2R,3S)-3-苯基异丝氨酸	Amino acids and derivatives	氨基酸及其衍生物	Amino acids and derivatives	氨基酸及其衍生物	132201-33-3	3	87588	44932	49509	54503	91748	65092	81881	83369	89765	60144	69310	83406	--	--
pmp001269	286.31	268.3	286.31	268.301	人工鉴定	285.303	C18H39NO	[M+H]+	Hexadecyl ethanolamine	十六烷基乙醇胺	Alkaloids	生物碱	Alkaloids	生物碱	-	3	141650	52317	159280	119490	117140	127440	116920	288000	135540	206690	194400	239540	--	--
Hmbp002730	287.06	153.01	287.055	153.01	人工鉴定	286.047	C15H10O6	[M+H]+	Isoscutellarein	异野黄芩素	Flavonoids	黄酮	Flavones	黄酮	41440-05-5	3	568650	418180	534420	421620	287340	320950	9	9	9	263900	282760	282730	C10097	--
pme0088	285.04	151	285.041	151.004	标品鉴定	286.048	C15H10O6	[M-H]-	Luteolin (5,7,3',4'-Tetrahydroxyflavone)	木犀草素	Flavonoids	黄酮	Flavones	黄酮	491-70-3	2	77853	70124	126020	529890	326820	322520	20160	19472	21596	138580	155200	166420	C01514	ko00941,ko00944,ko01100,ko01110
mws1068	285.04	151	285.041	151.004	标品鉴定	286.048	C15H10O6	[M-H]-	Kaempferol (3,5,7,4'-Tetrahydroxyflavone)	山奈酚	Flavonoids	黄酮	Flavonols	黄酮醇	520-18-3	3	61965	31108	58486	91707	42405	44745	9	9	9	35301	38144	41878	C05903	ko00941,ko00944,ko01100,ko01110
pmn001511	285.1	123	285.098	123.045	人工鉴定	286.105	C13H18O7	[M-H]-	3-Hydroxy-5-Methylphenol-1-O-Glucoside	3-羟基-5-甲基苯酚-1-氧-葡萄糖苷	Phenolic acids	酚酸类	Phenolic acids	酚酸类	-	3	9	9	9	53134	43235	55222	9	9	9	21765	20722	29517	--	--
MWSslk035	285.1	123.05	285.099	123.045	标品鉴定	286.105	C13H18O7	[M-H]-	Orcinol glucoside	苔黑酚葡萄糖苷	Phenolic acids	酚酸类	Phenolic acids	酚酸类	21082-33-7	3	19536	9	19012	51361	51594	35433	9	9	9	16778	38175	31334	--	--
mws1521	285.1	121.03	285.098	121.029	标品鉴定	286.105	C13H18O7	[M-H]-	Salicin	水杨苷	Phenolic acids	酚酸类	Phenolic acids	酚酸类	138-52-3	3	44114	47096	39056	219070	113370	202370	217040	224400	165900	168430	87135	81658	C01451	ko00010
MWSslk132	285.21	223.21	285.208	223.211	标品鉴定	286.214	C16H30O4	[M-H]-	Hexadecanedioic acid	十六烷基二酸	Lipids	脂质	Free fatty acids	游离脂肪酸	505-54-4	1	182070	180770	176960	178660	175180	176410	179990	182960	188550	173250	175700	179440	C19615	ko00073,ko01100
Zmyn005252	285.24	239.24	285.244	239.238	人工鉴定	286.251	C17H34O3	[M-H]-	3-Hydroxy-palmitic acid methyl ester	3-羟基-棕榈酸甲酯	Lipids	脂质	Free fatty acids	游离脂肪酸	51883-36-4	3	59624	73930	98297	89542	79916	77011	76167	102470	94773	76251	76923	80827	C11849	--
mws1436	287.29	97.2	287.295	97.1012	标品鉴定	286.287	C18H38O2	[M+H]+	1,18-Octadecanediol	1,18-十八烷二醇	Lipids	脂质	Free fatty acids	游离脂肪酸	3155-43-9	3	27714	26973	27936	29849	28129	21229	43169	30306	28149	21821	26011	19084	--	--
Zmpn002440	287.06	135.05	287.058	135.046	人工鉴定	288.063	C15H12O6	[M-H]-	3,4,2',4',6'-Pentahydroxychalcone	3,4,2',4',6'-五羟基查耳酮	Flavonoids	黄酮	Chalcones	查耳酮	73692-51-0	1	3644000	2019200	3366500	4575200	2824700	3652600	674490	676530	567200	2217700	2252800	2240700	C15525	ko00941,ko01100
mws1094	287.06	259	287.056	259.065	标品鉴定	288.063	C15H12O6	[M-H]-	Aromadendrin (Dihydrokaempferol)	香橙素 (二氢山奈酚)	Flavonoids	黄酮	Flavanonols	二氢黄酮醇	480-20-6	2	1413600	1288800	1517500	6829800	3484300	3873400	119510	64409	71744	1914300	2116300	1942500	C00974	ko00941,ko01100,ko01110
mws1000	287.06	149	287.056	149.024	标品鉴定	288.063	C15H12O6	[M-H]-	Fustin	黄颜木素	Flavonoids	黄酮	Flavanonols	二氢黄酮醇	20725-03-5	3	178230	200940	172910	160330	135760	138220	9736.4	19316	15245	152620	185430	166690	C01378	ko00941
mws0064	287.06	135	287.056	135	人工鉴定	288.063	C15H12O6	[M-H]-	Eriodictyol (5,7,3',4'-Tetrahydroxyflavanone)	圣草酚	Flavonoids	黄酮	Flavanones	二氢黄酮	552-58-9	2	3383600	1775500	3328300	4347700	2867800	3372900	678790	663650	522250	2195900	2221200	2169500	C05631	ko00941,ko01100,ko01110
Lmyn007883	287.22	287.22	287.223	287.223	人工鉴定	288.23	C16H32O4	[M-H]-	9,16-Dihydroxypalmitic acid	9,16-二羟基棕榈酸	Lipids	脂质	Free fatty acids	游离脂肪酸	38076-49-2	3	377110	218250	484030	153470	109580	137950	112300	143440	315760	205460	206450	195290	--	--
pmb3081	289	97	288.997	96.9696	人工鉴定	290.004	C6H11PO11	[M-H]-	Glucarate O-Phosphoric acid	磷酸葡萄糖酸	Others	其它类	Saccharides and Alcohols	糖及醇类	-	3	2054500	3066700	1381200	2106100	3143200	1663000	2589200	2706600	2776500	1592600	2608600	2009400	--	--
pme3163	289	97	289.033	96.9696	标品鉴定	290.04	C7H15O10P	[M-H]-	D-Sedoheptuiose 7-phosphate	D-景天庚酮糖 7-磷酸	Others	其它类	Saccharides and Alcohols	糖及醇类	2646-35-7	3	1644700	1464100	870140	1672400	1771700	1233600	958720	1368900	2130800	1109300	1785500	1967300	--	--
Lmyn003835	289.04	137.02	289.035	137.024	人工鉴定	290.043	C14H10O7	[M-H]-	4-(3,4,5-Trihydroxybenzoxy)benzoic acid	4-(3,4,5-三羟基苯甲氧基)苯甲酸	Phenolic acids	酚酸类	Phenolic acids	酚酸类	-	3	79007000	90929000	88515000	155870000	146540000	159040000	1200000	1535000	1183500	99711000	94860000	101820000	--	--
MWSHY0167	291.09	139.04	291.086	139.04	人工鉴定	290.079	C15H14O6	[M+H]+	Catechin*	儿茶素*	Flavonoids	黄酮	Flavanols	黄烷醇类	154-23-4	1	269300000	289840000	275810000	322660000	322530000	358630000	5912300	7289000	6178200	292290000	278460000	296820000	C06562	ko00941,ko01110
Lmsp004851	291.09	123.04	291.086	123.044	人工鉴定	290.079	C15H14O6	[M+H]+	3-Hydroxyphloretin	3-羟基根皮素	Flavonoids	黄酮	Chalcones	查耳酮	57765-66-9	3	1035400	764180	1465200	1831000	1600200	2620800	52688	9	9	1622200	701630	1003800	--	--
Lmgp004167	291.09	139.04	291.086	139.04	人工鉴定	290.079	C15H14O6	[M+H]+	3',4,4',5,7-Pentahydroxyflavan (Luteoforol)	3',4,4',5,7-五羟基黄烷	Flavonoids	黄酮	Flavanols	黄烷醇类	13392-26-2	3	9200300	13571000	11479000	22956000	20296000	23683000	364880	381230	101430	12866000	11653000	15160000	C05907	ko00941
MWSHY0174	291.09	139.04	291.086	139.04	标品鉴定	290.079	C15H14O6	[M+H]+	Epicatechin*	表儿茶素*	Flavonoids	黄酮	Flavanols	黄烷醇类	490-46-0	1	269300000	289840000	275810000	322660000	322530000	358630000	5912300	7289000	6178200	292290000	278460000	296820000	C09727	ko00941,ko01100,ko01110
pmb2657	289.1	97.1	289.115	97.1	人工鉴定	290.123	C10H18N4O6	[M-H]-	Argininosuccinic acid	精氨基琥珀酸	Organic acids	有机酸	Organic acids	有机酸	2387-71-5	3	5382100	3430400	3066000	20089000	22536000	27889000	6202900	12127000	5885200	10229000	9832600	9654900	C03406	ko00220,ko00250,ko01100,ko01110,ko01230
pmb0885	291	190.9	291.195	191.107	人工鉴定	290.188	C18H26O3	[M+H]+	4-Oxo-9Z,11Z,13E,15E-Octadecatetraenoic Acid	4-氧化-9Z,11Z,13E,15E-十八碳四烯酸	Lipids	脂质	Free fatty acids	游离脂肪酸	-	3	9	9	9	9	9	9	34637	62481	37153	34108	34415	26737	--	--
pmf0314	289.25	157	289.254	157.159	标品鉴定	290.261	C20H34O	[M-H]-	cis-Abienol	顺式泛醇	Others	其它类	Saccharides and Alcohols	糖及醇类	17990-16-8	3	57131	71716	69576	71512	57443	61860	37785	57850	71176	101730	57130	100680	--	--
mws2120	291.01	247	291.015	247.025	标品鉴定	292.022	C13H8O8	[M-H]-	Brevifolin carboxylic acid	短叶苏木酚酸	Phenolic acids	酚酸类	Phenolic acids	酚酸类	18490-95-4	2	128290000	98405000	153350000	111180000	90774000	97980000	4708100	4408800	5068700	59105000	65787000	65291000	--	--
pma0101	293.16	163.04	293.161	163.04	人工鉴定	292.154	C14H20N4O3	[M+H]+	Caffeoylagmatine	咖啡酰胍丁胺	Alkaloids	生物碱	Phenolamine	酚胺	-	3	663280	582230	570950	473340	314200	584240	649720	400610	561120	535130	527750	508230	--	--
Zmdn001564	293.11	164.07	293.115	164.072	人工鉴定	294.122	C14H18N2O5	[M-H]-	γ-Glutamylphenylalanine	γ-谷氨酰胺苯丙氨酸	Amino acids and derivatives	氨基酸及其衍生物	Amino acids and derivatives	氨基酸及其衍生物	7432-24-8	2	175360	160520	256200	129400	108720	104210	1016100	968530	1042400	405640	389150	430740	--	--
pmb2792	293.21	193.1	293.212	193.1	人工鉴定	294.219	C18H30O3	[M-H]-	13-Hydroxy-6,9,11-octadecatrienoic acid	13-羟基-6,9,11-十八碳三烯酸	Lipids	脂质	Free fatty acids	游离脂肪酸	74784-20-6	3	142980	152110	151900	132440	135220	160370	192000	212980	166190	147180	146120	151900	--	--
Zmyn004732	293.21	185.12	293.213	185.119	人工鉴定	294.219	C18H30O3	[M-H]-	2R-hydroxy-9Z,12Z,15Z-octadecatrienoic acid	2R-羟基-9Z,12Z,15Z-十八碳三烯酸	Lipids	脂质	Free fatty acids	游离脂肪酸	-	3	94486	79493	88782	92678	84937	81529	96106	93154	92623	110090	96375	98122	C16342	ko00592
Lmbn005443	293.21	235.17	293.212	235.172	人工鉴定	294.219	C18H30O3	[M-H]-	13-KODE; (9Z,11E)-13-Oxooctadeca-9,11-dienoic acid	13-氧代十八碳-9,11-二烯酸	Lipids	脂质	Free fatty acids	游离脂肪酸	54739-30-9	3	11787	6098	9269.8	5772.1	8241.9	6789.3	20252	16330	12141	12101	12751	10819	C14765	ko00591
Lmqp000329	296.07	104.11	296.067	104.108	人工鉴定	295.056	C8H14N3O7P	[M+H]+	5-Aminoimidazole ribonucleotide	5-氨基咪唑核糖核苷酸	Nucleotides and derivatives	核苷酸及其衍生物	Nucleotides and derivatives	核苷酸及其衍生物	25635-88-5	3	2613500	893880	2834500	3397300	2317500	2660300	3742100	2834100	4056500	3271800	3935700	2920900	--	--
Lmbn005369	295.23	195.14	295.228	195.141	人工鉴定	296.235	C18H32O3	[M-H]-	13(S)-HODE;13(S)-Hydroxyoctadeca-9Z,11E-dienoic acid*	13-羟基十八烷基-9,11-二烯酸*	Lipids	脂质	Free fatty acids	游离脂肪酸	10219-69-9	3	142980	150540	149310	147540	145320	147350	160920	167210	150300	151270	153130	150390	C14762	ko00591
pmb2799	295.23	195.2	295.228	195.138	人工鉴定	296.235	C18H32O3	[M-H]-	12,13-Epoxy-9-Octadecenoic Acid*	12,13-环氧-9-十八碳烯酸*	Lipids	脂质	Free fatty acids	游离脂肪酸	6799-85-5	3	28450	26893	36963	27063	24334	9	26790	28993	23361	27121	24665	41598	C14826	ko00591,ko01100
Rfmb091	295.23	195.14	295.228	195.139	人工鉴定	296.235	C18H32O3	[M-H]-	9S-Hydroxy-10E,12Z-octadecadienoic acid*	9S-羟基-10E,12Z-十八碳二烯酸*	Lipids	脂质	Free fatty acids	游离脂肪酸	15514-85-9	3	148910	140900	159720	158150	133210	139930	164420	175770	158510	144050	153880	143570	C14767	ko00591
Lmbn005662	295.23	171.1	295.228	171.103	人工鉴定	296.235	C18H32O3	[M-H]-	9(10)-EpOME;(9R,10S)-(12Z)-9,10-Epoxyoctadecenoic acid*	9,10-环氧十八烯酸*	Lipids	脂质	Free fatty acids	游离脂肪酸	16833-56-0	3	48801	46252	28556	50435	43704	43477	48441	54551	15688	49579	48096	49784	C14825	ko00591,ko01100
pme1474	298.1	136	298.097	136.062	标品鉴定	297.09	C11H15N5O3S	[M+H]+	5'-Deoxy-5'-(methylthio)adenosine	5-脱氧-5-甲硫腺苷	Nucleotides and derivatives	核苷酸及其衍生物	Nucleotides and derivatives	核苷酸及其衍生物	2457-80-9	2	15259000	9836900	16002000	9326500	8200500	14564000	8949700	10327000	8660600	10147000	9465400	10513000	C00170	ko00270,ko00908,ko01100
pmb0197	298.1	166.3	298.115	166.072	人工鉴定	297.107	C11H15N5O5	[M+H]+	N7-Methylguanosine	N7-甲基鸟苷	Nucleotides and derivatives	核苷酸及其衍生物	Nucleotides and derivatives	核苷酸及其衍生物	20244-86-4	3	74991	76022	108900	119620	88372	101320	139290	125620	119440	75750	108230	93001	C20674	--
Lmln001195	297.1	135.07	297.098	135.065	人工鉴定	298.105	C14H18O7	[M-H]-	Picein (4-Acetylphenyl-glucoside)	云杉苷	Phenolic acids	酚酸类	Phenolic acids	酚酸类	530-14-3	3	294050	158800	328300	280900	276640	335020	214030	184760	142500	188650	194710	177400	C10720	--
pmf0297	297.32	183.1	297.324	183.211	标品鉴定	298.324	C20H42O	[M-H]-	1-Eicosanol	正二十醇	Lipids	脂质	Free fatty acids	游离脂肪酸	629-96-9	3	475540	364000	357100	364270	358160	350960	391460	348320	419180	402410	438290	413520	--	--
Zmyn005015	298.27	254.25	298.275	254.253	人工鉴定	299.282	C18H37NO2	[M-H]-	Palmitoylethanolamide	棕榈酰乙醇酰胺	Lipids	脂质	Free fatty acids	游离脂肪酸	544-31-0	3	13136	12794	12878	15561	11118	12437	12397	13407	14309	13360	11178	10924	C16512	--
ML10195036	300.3	60.05	300.295	60.0463	人工鉴定	299.282	C18H37NO2	[M+H]+	3-Dehydrosphinganine	3-脱氢二氢鞘氨醇	Lipids	脂质	Sphingolipids	鞘脂	16105-69-4	3	9078.4	8752.4	7509.1	9	9	9	9913.1	17662	6512.1	9541.4	12687	14814	C02934	ko00600,ko01100
Lmjp004941	301.07	286.05	301.071	286.047	人工鉴定	300.063	C16H12O6	[M+H]+	Rhamnocitrin (7-Methylkaempferol)	鼠李柠檬素	Flavonoids	黄酮	Flavonols	黄酮醇	569-92-6	3	109590	124540	197500	995130	634110	544060	9	9	13290	268510	285210	278090	C17059	--
Zmhn003257	299.06	284.04	299.058	284.039	人工鉴定	300.063	C16H12O6	[M-H]-	5,7,2'-Trhiyroxy-8-methoxyflavone*	韧黄芩素 II*	Flavonoids	黄酮	Flavones	黄酮	-	2	187830	167230	337410	1448600	899800	740930	28671	23051	22974	419640	419610	435200	--	--
mws0058	299.06	284	299.056	284.033	标品鉴定	300.063	C16H12O6	[M-H]-	Diosmetin (5,7,3'-Trihydroxy-4'-methoxyflavone)*	香叶木素*	Flavonoids	黄酮	Flavones	黄酮	520-34-3	2	186340	143370	319750	1499100	794730	750810	24691	16050	20642	406340	389130	382120	C10038	--
Lmcp004693	301.07	258.05	301.071	258.048	人工鉴定	300.063	C16H12O6	[M+H]+	Kaempferide (3,5,7-Trihydroxy-4'-methoxyflavone)*	山奈素*	Flavonoids	黄酮	Flavonols	黄酮醇	491-54-3	3	9	9	9	82843	58501	57146	11716	10548	10884	28306	39571	30369	C10098	ko00944
pmp001127	301.07	286.08	301.071	286.08	人工鉴定	300.063	C16H12O6	[M+H]+	Chrysoeriol	金圣草黄素	Flavonoids	黄酮	Flavones	黄酮	491-71-4	3	34309	24421	37331	332660	55967	36055	9	9	9	44620	37961	40295	C04293	ko00944
Lmcp004624	301.07	258.05	301.071	258.052	人工鉴定	300.063	C16H12O6	[M+H]+	3-Methylkaempferol*	异山奈素*	Flavonoids	黄酮	Flavonols	黄酮醇	1592-70-7	3	490240	336570	542490	279890	178920	225260	23057	8125.7	9	260130	240460	244410	C05902	--
Zmhn001358	299.08	137.02	299.077	137.025	人工鉴定	300.084	C13H16O8	[M-H]-	4-O-Glucosyl-4-hydroxybenzoic acid	4-O-葡萄糖基-4-羟基苯甲酸	Phenolic acids	酚酸类	Phenolic acids	酚酸类	-	2	2128500	2005900	3189300	9	9	9	527660	690220	456340	2212900	1273500	1232000	--	--
Zmhn001926	299.08	137.02	299.077	137.025	人工鉴定	300.084	C13H16O8	[M-H]-	1-O-Salicyloyl-β-D-glucose	1-O-水杨酰-β-D-葡萄糖	Phenolic acids	酚酸类	Phenolic acids	酚酸类	60517-74-0	2	8743000	7723900	10293000	7923300	7635900	7683100	11974000	12884000	11140000	8777400	8220300	8231200	--	--
pmb3142	299.1	137.1	299.077	137.024	人工鉴定	300.085	C13H16O8	[M-H]-	Salicylic acid-2-O-glucoside	水杨酸-2-O-葡萄糖苷	Phenolic acids	酚酸类	Phenolic acids	酚酸类	10366-91-3	3	4089000	4950400	3511000	2372300	2506100	2951600	7170700	6994100	7238900	4219700	4311200	4598600	--	--
Zmmp009258	301.11	167.04	301.108	167.04	人工鉴定	300.1	C17H16O5	[M+H]+	Naringenin-4',7-dimethyl ether	柚皮素-4',7-二甲醚	Flavonoids	黄酮	Flavanones	二氢黄酮	29424-96-2	3	9	9	9	456930	36141	16105	9	9	9	51348	31051	29626	--	--
mws2367	299.11	119	299.114	119.05	标品鉴定	300.121	C14H20O7	[M-H]-	Salidroside	红景天苷	Phenolic acids	酚酸类	Phenolic acids	酚酸类	10338-51-9	3	113710	85518	94396	93119	92767	96642	307830	225060	322520	114550	110850	119470	C06046	ko00350,ko01100
MWS5235	299.26	253.25	299.261	253.254	标品鉴定	300.266	C18H36O3	[M-H]-	12-Hydroxyoctadecanoic acid	12-羟基硬脂酸	Lipids	脂质	Free fatty acids	游离脂肪酸	106-14-9	3	122050	106450	110100	110560	100510	101890	99533	100550	111030	71650	99693	93599	--	--
MWS4295	299.26	253.25	299.259	253.251	标品鉴定	300.266	C18H36O3	[M-H]-	DL-2-hydroxystearic acid	DL-2-羟基硬脂酸	Lipids	脂质	Free fatty acids	游离脂肪酸	629-22-1	3	462630	515480	543440	549180	518160	569740	674870	664390	621070	481590	501660	513300	--	--
Lmqn008288	299.26	299.26	299.259	299.256	人工鉴定	300.267	C18H36O3	[M-H]-	3-Hydroxyoctadecanoic Acid	3-羟基十八烷酸	Lipids	脂质	Free fatty acids	游离脂肪酸	45261-96-9	3	3292600	3413000	3244900	3321100	3097300	3069600	3161000	3155100	3583800	3209200	3235000	3164200	--	--
pmb3079	300.05	96.9	300.049	96.9696	人工鉴定	301.056	C8H16NO9P	[M-H]-	N-Acetyl-D-glucosamine-1-phosphate	N-乙酰-D-葡萄糖胺-1-磷酸	Others	其它类	Saccharides and Alcohols	糖及醇类	6866-69-9	3	438200	685030	674800	723320	822770	554970	480420	963580	1180600	834130	833720	852540	C04256	--
pme2246	301	185.02	300.999	185.023	标品鉴定	302.006	C14H6O8	[M-H]-	Ellagic acid	鞣花酸	Tannins	鞣质	Tannin	鞣质	476-66-4	2	58985000	53282000	57249000	42826000	28295000	31236000	34262000	33213000	31351000	39916000	41090000	40190000	C10788	--
Zmpn004713	301.04	149.03	301.039	149.026	人工鉴定	302.043	C15H10O7	[M-H]-	Isoetin (5,7,2',4',5'-Pentahydroxyflavone)	Isoetin (5,7,2',4',5'-五羟基黄酮)	Flavonoids	黄酮	Flavones	黄酮	1621-84-7	3	521840	463040	444750	252280	240160	236790	37542	42883	37200	284370	320830	318200	C10079	--
mws0920	301.04	151	301.035	151.004	标品鉴定	302.043	C15H10O7	[M-H]-	Tricetin (5,7,3',4',5'-Pentahydroxyflavone)	五羟黄酮	Flavonoids	黄酮	Flavones	黄酮	520-31-0	3	221640	191890	213360	202470	150050	269230	9	9	9	124830	143560	130130	C10192	ko00941
pme2954	303.05	137.02	303.05	137.022	标品鉴定	302.043	C15H10O7	[M+H]+	Quercetin	槲皮素	Flavonoids	黄酮	Flavonols	黄酮醇	117-39-5	3	174140	203200	168450	103570	75427	83691	97516	105110	121030	142080	139380	147000	C00389	ko00941,ko00944,ko01100,ko01110
Zmpp002571	303.05	257.05	303.052	257.046	人工鉴定	302.043	C15H10O7	[M+H]+	Robinetin	刺槐亭	Flavonoids	黄酮	Flavonols	黄酮醇	490-31-3	3	943040	1028700	677540	636860	605110	591260	517190	778110	643430	541710	484820	1041000	C10177	--
Lmbn006032	301.04	149.02	301.035	149.024	人工鉴定	302.043	C15H10O7	[M-H]-	Hypolaetin	次衣草亭	Flavonoids	黄酮	Flavones	黄酮	27696-41-9	3	417510	333530	345330	174610	152590	193000	30098	27196	39107	199670	217730	175300	C10078	--
mws1033	303.09	153.02	303.086	153.018	标品鉴定	302.079	C16H14O6	[M+H]+	Homoeriodictyol	高圣草酚	Flavonoids	黄酮	Flavanones	二氢黄酮	446-71-9	3	528820	408880	940540	605510	429210	551820	37924	24084	25357	393590	432080	441240	C09756	ko00941
Hmqn000843	301.09	123.01	301.093	123.008	人工鉴定	302.1	C13H18O8	[M-H]-	Tachioside	它乔糖苷	Phenolic acids	酚酸类	Phenolic acids	酚酸类	109194-60-7	3	630090	504050	664480	269000	331650	369480	395780	243720	280740	404440	392480	343220	--	--
Zmhn000892	301.09	139.05	301.094	139.046	人工鉴定	302.1	C13H18O8	[M-H]-	4-O-Glucosyl-3,4-dihydroxybenzyl alcohol	4-O-葡萄糖基-3,4-二羟基苄醇	Phenolic acids	酚酸类	Phenolic acids	酚酸类	-	3	1569600	1368000	1477900	1556700	1493800	1563000	931100	833710	766130	1249100	1239600	1272600	--	--
pme2636	301.14	253	301.144	253.125	标品鉴定	302.152	C18H22O4	[M-H]-	Enterodiol	肠二醇	Lignans and Coumarins	木脂素和香豆素	Lignans	木脂素	80226-00-2	3	31168	29611	25327	32521	35712	33907	35213	35099	20271	20233	25058	26659	C18166	--
MWSmce549	303.25	57.07	303.252	57.0702	标品鉴定	302.246	C17H34O4	[M+H]+	1-Monomyristin	1-肉豆蔻酸单甘油酯	Lipids	脂质	Free fatty acids	游离脂肪酸	589-68-4	2	50819	56560	61074	44554	49633	99877	60285	66563	70236	28072	39268	30885	--	--
mws0044	303.05	125.02	303.051	125.024	标品鉴定	304.058	C15H12O7	[M-H]-	Taxifolin(Dihydroquercetin)	花旗松素(二氢槲皮素)	Flavonoids	黄酮	Flavanonols	二氢黄酮醇	480-18-2	2	360450	251520	337340	3012700	1696900	1583300	112550	107700	91045	620850	660970	607950	C01617	ko00941,ko01100,ko01110
Hmqn003268	303.05	151.03	303.052	151.03	人工鉴定	304.059	C15H12O7	[M-H]-	5,7,3',4',5'-Pentahydroxydihydroflavone	5,7,3',4',5'-五羟基-二氢黄酮	Flavonoids	黄酮	Flavanones	二氢黄酮	-	2	803240	640640	861690	1859000	2439200	1116800	27512	27434	42413	732140	756320	857540	--	--
Lmmp003109	305.1	139.04	305.102	139.037	人工鉴定	304.095	C16H16O6	[M+H]+	3'-O-Methyl-epicatechin	3'-甲氧基-表儿茶素	Flavonoids	黄酮	Flavanols	黄烷醇类	76549-34-3	3	1185400	1795000	1967600	2649100	2362600	2386300	9	19320	9	1407300	1206100	1188900	--	--
Hmdn001963	305.03	273	305.03	273.004	人工鉴定	306.038	C14H10O8	[M-H]-	Methyl Brevifolincarboxylate	短叶苏木酚酸甲酯	Phenolic acids	酚酸类	Phenolic acids	酚酸类	154702-76-8	2	2518600	2799200	3420100	3177800	1874300	1344100	1024500	1204700	966060	2037100	1912000	2174600	--	--
mws0049	307.08	139	307.081	139.039	标品鉴定	306.074	C15H14O7	[M+H]+	Gallocatechin*	没食子儿茶素*	Flavonoids	黄酮	Flavanols	黄烷醇类	970-73-0	3	152160	173180	118560	246440	160750	157200	9	9	9	92746	108400	100430	C12127	ko00941,ko01110
mws0042	305.07	125	305.067	125	标品鉴定	306.074	C15H14O7	[M-H]-	Epigallocatechin*	表没食子儿茶素*	Flavonoids	黄酮	Flavanols	黄烷醇类	970-74-1	3	136630	71689	9	455340	306810	484500	134860	61051	49049	201430	173540	192130	C12136	ko00941,ko01110
pme1373	306.05	110	306.05	110.036	标品鉴定	307.057	C9H14N3O7P	[M-H]-	2'-Deoxycytidine-5'-monophosphate	2'-脱氧胞苷-5'-单磷酸	Nucleotides and derivatives	核苷酸及其衍生物	Nucleotides and derivatives	核苷酸及其衍生物	1032-65-1	3	85019	100830	115030	150150	135810	154880	171310	111160	149520	121440	124850	137800	C00239	ko00240,ko01100
pme1086	306.08	143	306.077	143.046	标品鉴定	307.084	C10H17N3O6S	[M-H]-	Glutathione reduced form	谷胱甘肽还原型	Amino acids and derivatives	氨基酸及其衍生物	Amino acids and derivatives	氨基酸及其衍生物	70-18-8	1	1402500	2219400	628640	101360	368920	1093700	3663800	4613600	3656900	2234200	2483900	3014200	C00051	ko00270,ko00480,ko01100,ko01240,ko02010
pmb2855	307	145	307.115	145.062	人工鉴定	308.122	C11H20N2O8	[M-H]-	L-Glutamine-O-glycoside	L-谷氨酰胺-O-葡萄糖苷	Amino acids and derivatives	氨基酸及其衍生物	Amino acids and derivatives	氨基酸及其衍生物	-	3	676790	563600	658180	569450	660100	747850	1426700	1296100	1416100	1026700	1046500	1050900	--	--
mws0805	308.1	87.01	308.099	87.0088	标品鉴定	309.106	C11H19NO9	[M-H]-	N-Acetylneuraminic acid	N-乙酰神经氨酸	Amino acids and derivatives	氨基酸及其衍生物	Amino acids and derivatives	氨基酸及其衍生物	131-48-6	3	25773	26144	16671	24287	16193	23123	27443	41986	48190	37711	27223	29508	C00270	ko00520,ko01100
pmb2857	308.1	146.1	308.099	146.046	人工鉴定	309.106	C11H19NO9	[M-H]-	L-Glutamic acid-O-glycoside	L-谷氨酸-O-葡萄糖苷	Amino acids and derivatives	氨基酸及其衍生物	Amino acids and derivatives	氨基酸及其衍生物	-	3	511200	496370	648450	526890	569760	563840	1258200	1165900	987850	796490	689830	758900	--	--
pmb2791	309.21	209.1	309.207	209.054	人工鉴定	310.1	C18H30O4	[M-H]-	9-Hydroperoxy-10E,12,15Z-octadecatrienoic acid	9-羟基过氧-10E,12,15Z-十八碳三烯酸	Lipids	脂质	Free fatty acids	游离脂肪酸	111004-08-1	3	191090	200910	202660	200760	195180	202420	201370	188550	197690	206340	201440	190940	C16321	ko00592,ko01110
Zmdp001857	311.12	165.05	311.124	165.055	人工鉴定	310.116	C14H18N2O6	[M+H]+	γ-Glutamyltyrosine	γ-谷氨酰胺酪氨酸	Amino acids and derivatives	氨基酸及其衍生物	Amino acids and derivatives	氨基酸及其衍生物	7432-23-7	1	1477000	1563200	1921400	876870	803820	858940	14712000	10732000	13008000	4537100	4674500	4638900	--	--
pmp001214	310.16	251.09	310.165	251.087	人工鉴定	310.147	C16H24NO5+	[M]+	Sinapine	芥子碱	Alkaloids	生物碱	Phenolamine	酚胺	18696-26-9	3	9	9	9	13804	12523	9	58812	18513	46802	41052	31584	39206	C00933	ko00940
Zmzn003953	309.2	227.2	309.205	227.203	人工鉴定	310.214	C18H30O4	[M-H]-	13(s)-hydroperoxy-(9z,11e,15z)-octadecatrienoic acid	13-氢过氧化-9z,11e,15z-十八碳三烯酸	Lipids	脂质	Free fatty acids	游离脂肪酸	67597-26-6	1	592100	1030800	787520	475950	452500	431110	646440	568390	513670	708440	541250	607550	C04785	ko00592,ko01100,ko01110
pmb2789	309	209	309.207	209.054	人工鉴定	310.214	C18H30O4	[M-H]-	13S-Hydroperoxy-6Z,9Z,11E-octadecatrienoic acid	13-氢过氧化-6Z,9Z,11E-十八碳三烯酸	Lipids	脂质	Free fatty acids	游离脂肪酸	121107-97-9	3	117130	108860	130120	133080	85610	137060	130910	148540	137300	139740	117860	132690	--	--
Zmyn004449	309.21	171.1	309.208	171.103	人工鉴定	310.214	C18H30O4	[M-H]-	9-Hydroxy-12-oxo-10(E),15(Z)-octadecadienoic acid	9-羟基-12-氧代-10(E),15(Z)-十八碳二烯酸	Lipids	脂质	Free fatty acids	游离脂肪酸	-	3	10395	8046.8	21891	14867	11221	11782	7969.4	13487	12281	9723.1	20163	9911.4	C21923	ko00592,ko01110
Hmqp006221	311.26	279.32	311.258	279.32	人工鉴定	310.25	C19H34O3	[M+H]+	13-Hydroxy-9Z,11E-octadecadienoic acid	13-羟基-9Z,11E-十八碳二烯酸	Lipids	脂质	Free fatty acids	游离脂肪酸	18104-45-5	3	19124	22700	15516	18589	16040	21656	15368	26001	21377	24990	20758	23839	--	--
Lmcp002302	312.13	180.09	312.13	180.088	人工鉴定	311.123	C12H17N5O5	[M+H]+	N6-(2-Hydroxyethyl)adenosine	N6-(2-羟乙基)腺苷	Nucleotides and derivatives	核苷酸及其衍生物	Nucleotides and derivatives	核苷酸及其衍生物	4338-48-1	3	9	15394	16895	10008	9	16799	19970	15111	9	11996	28163	14151	--	--
pme3967	312.13	180	312.13	180.088	标品鉴定	311.123	C12H17N5O5	[M+H]+	2-(Dimethylamino)guanosine	2-(二甲基氨基)鸟苷	Nucleotides and derivatives	核苷酸及其衍生物	Nucleotides and derivatives	核苷酸及其衍生物	2140-67-2	3	150660	100380	150060	174100	129140	152270	481850	347370	313200	189280	195090	217500	--	--
Lmsn002887	311.08	163.04	311.077	163.04	人工鉴定	312.085	C14H16O8	[M-H]-	1-O-Caffeoyl xylose	1-O-咖啡酰木糖	Phenolic acids	酚酸类	Phenolic acids	酚酸类	-	3	49708	115190	55225	85335	90352	97045	91658	85215	79544	81226	82771	95462	--	--
mws0636	313.15	166	313.155	166.086	标品鉴定	312.147	C18H20N2O3	[M+H]+	L-Phenylalanyl-L-phenylalanine	L-苯丙氨酰-L-苯丙氨酸	Amino acids and derivatives	氨基酸及其衍生物	Amino acids and derivatives	氨基酸及其衍生物	2577-40-4	3	9	7812.8	24936	14205	10654	9	12353	16521	34998	12213	10169	12075	--	--
pmb2804	311.1	171.3	311.223	171.138	人工鉴定	312.23	C18H32O4	[M-H]-	13S-Hydroperoxy-9Z,11E-octadecadienoic acid	13-氢过氧化-9,11-十八碳二烯酸	Lipids	脂质	Free fatty acids	游离脂肪酸	33964-75-9	3	114120	66080	84685	78606	68967	79640	79552	71595	75033	71063	77358	78848	C04717	ko00591,ko01100
Lmtn001630	312.11	150.05	312.11	150.05	人工鉴定	313.116	C14H19NO7	[M-H]-	2-Glucosyloxy-2-phenylacetic acid amide	2-葡萄糖氧基-2-苯基乙酸酰胺	Alkaloids	生物碱	Alkaloids	生物碱	-	3	91188	72193	91331	39548	56634	53260	102930	115010	103040	55068	67232	71876	--	--
Cmzp002057	315.12	255.1	315.119	255.098	人工鉴定	314.1	C14H18O8	[M+H]+	6-O-Acetylarbutin	6-O-乙酰熊果苷	Phenolic acids	酚酸类	Phenolic acids	酚酸类	10338-88-2	3	190390	244050	310420	362250	371430	334830	1044800	1265300	1072700	567470	575090	618060	--	--
Lmmn002179	313.09	107.05	313.093	107.05	人工鉴定	314.1	C14H18O8	[M-H]-	Methyl salicylate-2-O-glucoside	水杨酸甲酯-2-O-葡萄糖苷	Phenolic acids	酚酸类	Phenolic acids	酚酸类	10019-60-0	3	72815	42309	67932	29074	21983	28453	49887	39878	55526	43389	33142	52821	--	--
Lmqn004838	315.01	299.99	315.015	299.992	人工鉴定	316.022	C15H8O8	[M-H]-	3-O-Methylellagic acid	3-O-甲基鞣花酸	Tannins	鞣质	Tannin	鞣质	-	1	102440000	82251000	96687000	209800000	129200000	139090000	45627000	33918000	34320000	97898000	100010000	97207000	--	--
mws0066	315.05	151	315.051	151	人工鉴定	316.058	C16H12O7	[M-H]-	Isorhamnetin	异鼠李素	Flavonoids	黄酮	Flavonols	黄酮醇	480-19-3	3	9728.9	9847.4	16101	47093	27118	27261	9	9	9	14069	17987	14525	C10084	--
Lmdp003808	317.07	302.04	317.067	302.043	人工鉴定	316.058	C16H12O7	[M+H]+	Azaleatin (5-O-Methylquercetin)	杜鹃黄素	Flavonoids	黄酮	Flavonols	黄酮醇	529-51-1	3	6874800	5989700	6078200	26571000	14834000	12551000	3662500	3476000	3836900	8381200	8357600	8325100	C10022	--
Lmmn004912	315.05	271.02	315.051	271.019	人工鉴定	316.058	C16H12O7	[M-H]-	3-O-Methylquercetin	3-O-甲基槲皮素	Flavonoids	黄酮	Flavonols	黄酮醇	1486-70-0	3	59680	30553	46865	125970	79947	44497	9	9	9	46958	57044	45609	C04443	ko00944
pmb2871	315.07	153	315.072	153.019	人工鉴定	316.079	C13H16O9	[M-H]-	1-O-Gentisoyl-β-D-glucoside	1-O-龙胆酰-β-D-葡萄糖	Phenolic acids	酚酸类	Phenolic acids	酚酸类	23445-11-6	2	77701000	70098000	67357000	16554000	18857000	12644000	141060000	149760000	130000000	69997000	72062000	70123000	--	--
pmn001367	315.07	153.02	315.072	153.017	人工鉴定	316.079	C13H16O9	[M-H]-	Protocatechuic acid-4-O-glucoside	原儿茶酸-4-O-葡萄糖苷	Phenolic acids	酚酸类	Phenolic acids	酚酸类	-	2	221700000	201350000	181660000	57327000	67816000	41146000	360110000	380250000	342660000	199580000	200080000	193620000	--	--
Lmfp001509	317.09	153.02	317.087	153.021	人工鉴定	316.079	C13H16O9	[M+H]+	1-O-Galloyl-rhamnose	1-O-没食子酰-鼠李糖	Phenolic acids	酚酸类	Phenolic acids	酚酸类	-	3	1702500	1294200	1827300	385630	785900	743090	1253900	596270	1074600	922300	960320	919670	--	--
pmn001553	315.11	153.1	315.108	153.057	人工鉴定	316.116	C14H20O8	[M-H]-	Cimidahurinine	北升麻宁	Phenolic acids	酚酸类	Phenolic acids	酚酸类	142542-89-0	3	80092000	72360000	64108000	19242000	21114000	14123000	139350000	146150000	129550000	68820000	71712000	71349000	--	--
pmb2221	318.3	60.1	318.3	60.0444	人工鉴定	317.293	C18H39NO3	[M+H]+	4-Hydroxysphinganine	4-羟基鞘氨醇	Lipids	脂质	Sphingolipids	鞘脂	554-62-1	3	370240	230690	331980	80338	55860	76324	493760	795970	349430	505590	538910	554070	C12144	ko00600,ko01100
Cmsp006026	319.08	167.03	319.081	167.031	人工鉴定	318.074	C16H14O7	[M+H]+	Dihydrorhamnetin	二氢鼠李素	Flavonoids	黄酮	Flavanones	二氢黄酮	-	3	239680	56405	207770	38923	42335	19300	106190	29799	49195	45648	124300	137190	--	--
Zmsp005502	319.12	105.03	319.118	105.034	人工鉴定	318.11	C17H18O6	[M+H]+	Paeonilactone C	芍药内酯 C	Terpenoids	萜类	Monoterpenoids	倍萜	98751-77-0	1	46484000	38135000	73211000	345990	597260	806080	9913500	6258000	5786500	24801000	37229000	21505000	C17456	--
Hmbp003172	319.12	105.03	319.117	105.03	人工鉴定	318.111	C17H18O6	[M+H]+	Paeoniflorigenone	芍药苷元酮	Terpenoids	萜类	Monoterpenoids	倍萜	80454-42-8	2	73340000	31754000	62497000	672260	665610	703270	1027200	3586600	3722200	33754000	28013000	25573000	C17453	--
MWSHY0048	321.06	153.02	321.06	153.018	人工鉴定	320.053	C15H12O8	[M+H]+	Dihydromyricetin (Ampelopsin)	二氢杨梅素 (蛇葡萄素)	Flavonoids	黄酮	Flavanonols	二氢黄酮醇	27200-12-0	3	540040	374420	588230	222380	267110	254430	235840	400270	278160	484850	378030	490490	C02906	ko00941,ko01110
mws0582	322.11	130	322.107	130.05	标品鉴定	321.099	C11H19N3O6S	[M+H]+	S-(Methyl)glutathione	S-甲基谷胱甘肽	Amino acids and derivatives	氨基酸及其衍生物	Amino acids and derivatives	氨基酸及其衍生物	2922-56-7	3	738180	777010	386240	1012000	1018700	939750	559660	562300	868580	746170	829000	695340	C11347	--
pmn001513	321	125	321.025	125.023	人工鉴定	322.021	C14H10O9	[M-H]-	Digallic Acid	双没食子酸	Phenolic acids	酚酸类	Phenolic acids	酚酸类	536-08-3	3	436180000	427230000	495130000	105700000	116350000	110750000	195240000	123610000	152460000	243170000	259490000	261670000	C01572	--
pme3174	324.06	112	324.059	112	人工鉴定	323.052	C9H14N3O8P	[M+H]+	Cytidine 5'-monophosphate(Cytidylic acid)	胞苷-5'-单磷酸	Nucleotides and derivatives	核苷酸及其衍生物	Nucleotides and derivatives	核苷酸及其衍生物	63-37-6	3	400100	450270	662830	1005800	818470	996040	868610	914260	612200	764850	765870	719790	C00055	ko00240,ko01100
pme2074	322.4	129.7	322.202	129.7	人工鉴定	323.21	C18H29NO4	[M-H]-	Jasmonoyl-L-Isoleucine	茉莉酰-L-异亮氨酸	Amino acids and derivatives	氨基酸及其衍生物	Amino acids and derivatives	氨基酸及其衍生物	120330-93-0	3	4299.6	11000	6130.4	4977.2	6093.5	5484.7	1772.1	2168	2938.2	4320.2	4912.7	6185	C18699	ko04075
pme3188	323.03	211	323.029	211.001	标品鉴定	324.036	C9H13N2O9P	[M-H]-	Uridine 5'-monophosphate	尿苷 5'-单磷酸	Nucleotides and derivatives	核苷酸及其衍生物	Nucleotides and derivatives	核苷酸及其衍生物	58-97-9	2	713440	600070	863380	1070000	575220	1252800	864470	565700	570290	597500	808240	773410	C00105	ko00240,ko01100,ko01240
Hmqp006023	326.27	309.27	326.274	309.27	人工鉴定	324.266	C20H36O3	[M+H]+	Ethyl 9-Hydroxy-10,12-octadecadienoic acid	9-羟基-10,12-十八碳二烯酸乙酯	Lipids	脂质	Free fatty acids	游离脂肪酸	-	3	30191	32512	24790	26195	18091	24709	56060	50007	32885	25405	26738	28173	--	--
mws0983	326.31	62.06	326.305	62.0601	标品鉴定	325.298	C20H39NO2	[M+H]+	N-Oleoylethanolamine	油酰单乙醇胺	Alkaloids	生物碱	Alkaloids	生物碱	111-58-0	3	89945	97572	105930	78084	58911	76637	163630	157770	134960	103760	96314	95424	C20792	--
pmn001515	325.06	93	325.057	93.0335	人工鉴定	326.064	C14H14O9	[M-H]-	3-Galloylshikimic acid	3-没食子酰莽草酸	Phenolic acids	酚酸类	Phenolic acids	酚酸类	110082-91-2	2	303360	195620	265310	210610	151550	141610	37235	33908	24576	137470	122110	144050	--	--
pmn001516	325.06	125	325.057	125.023	人工鉴定	326.064	C14H14O9	[M-H]-	5-Galloylshikimic acid	5-没食子酰莽草酸	Phenolic acids	酚酸类	Phenolic acids	酚酸类	95719-51-0	2	2586100	2372100	2286400	1053000	881050	687450	340240	225660	229950	1069700	1111900	1108100	--	--
Zmhn002301	325.09	163.04	325.093	163.039	人工鉴定	326.1	C15H18O8	[M-H]-	p-Coumaric acid-4-O-glucoside*	对香豆酸-4-O-葡萄糖苷*	Phenolic acids	酚酸类	Phenolic acids	酚酸类	117405-48-8	1	495980	739280	534030	756910	776620	693190	917610	757240	859670	451020	636450	628660	C06739	--
pmn001419	325.09	163.04	325.093	163.04	人工鉴定	326.1	C15H18O8	[M-H]-	1-O-p-Coumaroyl-β-D-glucose*	1-O-对香豆酰-β-D-葡萄糖*	Phenolic acids	酚酸类	Phenolic acids	酚酸类	7139-64-2	1	1054700	1292800	1133000	1620900	1811600	1746800	1842700	1702200	2051800	1251700	1172900	1570800	C16827	--
Lmqn000351	325.11	59.01	325.114	59.0139	人工鉴定	326.121	C12H22O10	[M-H]-	Rutinose	芸香糖	Others	其它类	Saccharides and Alcohols	糖及醇类	90-74-4	3	444020	414070	609530	342470	384550	428020	772290	672530	670910	613010	513470	592070	C08247	--
Lmsn000363	325.13	145.07	325.129	145.066	人工鉴定	326.137	C16H22O7	[M-H]-	Raspberryketone glucoside	覆盆子酮葡糖苷	Phenolic acids	酚酸类	Phenolic acids	酚酸类	38963-94-9	1	1053800	824500	1202600	604950	533320	597970	1385300	1018000	1449100	935200	1040400	855090	--	--
MWS20163	325.13	148.05	325.129	148.052	标品鉴定	326.137	C16H22O7	[M-H]-	Citrusin C	枸橼苦素 C	Phenolic acids	酚酸类	Phenolic acids	酚酸类	18604-50-7	3	4525.6	4969.2	3013.8	9	9	9	9	9	9	4528.3	5870.1	4058.7	--	--
MWSmce278	327.19	159.08	327.188	159.077	标品鉴定	326.188	C21H26O3	[M+H]+	Acitretin	阿维A酸	Others	其它类	Vitamin	维生素	55079-83-9	3	27682	21182	50576	21864	33742	29652	41210	39421	41392	32566	31830	33364	--	--
Zmjp008503	329.1	296.07	329.102	296.069	人工鉴定	328.094	C18H16O6	[M+H]+	5-Hydroxy-4',6,7-trimethoxyflavone (Salvigenin)	三裂鼠尾草素 (5-羟基-4',6,7-三甲氧基黄酮)	Flavonoids	黄酮	Flavones	黄酮	19103-54-9	3	1423.5	27306	6632.5	12292	9645.3	3856.3	9	9	9	2455.4	5142.4	3854.6	--	--
Lmtn002233	327.11	165.05	327.11	165.05	人工鉴定	328.116	C15H20O8	[M-H]-	Androsin	夹竹桃苷	Phenolic acids	酚酸类	Phenolic acids	酚酸类	531-28-2	3	359400	306540	420990	407910	344810	329900	438490	356750	349000	370990	374730	277000	--	--
Zmmp003418	329.12	167.07	329.124	167.071	人工鉴定	328.116	C15H20O8	[M+H]+	Paeonoside	牡丹酚苷	Others	其它类	Others	其它	20309-70-1	3	1215400	1254000	1477300	1270900	1175800	1013000	901810	785050	927890	1021000	843780	1020300	C10717	--
pmn001690	327.14	165.09	327.145	165.093	人工鉴定	328.152	C16H24O7	[M-H]-	3-Hydroxy-4-isopropylbenzylalcohol-3-O-glucoside	3-羟基-4-异丙基苯甲醇-3-O-葡萄糖苷	Phenolic acids	酚酸类	Phenolic acids	酚酸类	-	3	996480	681210	914580	833100	1177800	1356900	1093000	767710	628980	808810	808630	847810	--	--
pmn001691	327.22	291.2	327.218	291.198	人工鉴定	328.225	C18H32O5	[M-H]-	9,12,13-Trihydroxy-10,15-octadecadienoic acid	9,12,13-三羟基-10,15-十八碳二烯酸	Lipids	脂质	Free fatty acids	游离脂肪酸	-	3	12862	20585	17659	34407	28215	35373	113540	126270	96989	47015	41104	49451	--	--
mws0371	327.23	283.3	327.233	283.243	标品鉴定	328.24	C22H32O2	[M-H]-	Cis-4,7,10,13,16,19-Docosahexaenoic Acid	顺式-4,7,10,13,16,19-二十二碳六烯酸	Lipids	脂质	Free fatty acids	游离脂肪酸	6217-54-5	3	23254	27981	26244	20193	17293	20422	23952	22964	20733	23676	26596	23063	C06429	ko01040
mws0884	328.05	134.2	328.045	134.047	标品鉴定	329.053	C10H12N5O6P	[M-H]-	Cyclic 3',5'-Adenylic acid	环-3',5'-腺嘌呤核苷酸	Nucleotides and derivatives	核苷酸及其衍生物	Nucleotides and derivatives	核苷酸及其衍生物	60-92-4	3	70190	71173	108240	161370	133170	141850	274200	209150	214640	131650	138340	141940	C00575	ko00230,ko01100
Zmlp005013	331.04	299.02	331.044	299.019	人工鉴定	330.038	C16H10O8	[M+H]+	3,3'-O-Dimethylellagic Acid	3,3'-O-二甲基鞣花酸	Tannins	鞣质	Tannin	鞣质	2239-88-5	1	846900	367920	960500	6309400	3312200	2290200	1001300	770950	913550	1610300	1608100	1712400	--	--
mws0917	329.07	314	329.067	314.043	标品鉴定	330.074	C17H14O7	[M-H]-	3,7-Di-O-methylquercetin	3,7-二-O-甲基槲皮素	Flavonoids	黄酮	Flavonols	黄酮醇	2068-02-2	3	111460	87370	129930	93548	65592	50869	341970	296100	259660	148830	150290	171250	C01265	ko00944
Lmjn007168	329.07	271.03	329.067	271.026	人工鉴定	330.074	C17H14O7	[M-H]-	Quercetin-3,3'-dimethyl ether	槲皮素-3,3'-二甲醚	Flavonoids	黄酮	Flavonols	黄酮醇	4382-17-6	3	9	9	9	9	9	9	11886	14025	14256	11160	12507	12335	--	--
Lmmp003087	331.1	169.05	331.102	169.049	人工鉴定	330.095	C14H18O9	[M+H]+	Mudanoside A	牡丹苷 A	Phenolic acids	酚酸类	Phenolic acids	酚酸类	-	3	436080	606010	424310	887760	808730	626560	77130	138580	317010	646230	352130	571930	--	--
Zmhn001883	329.09	209.04	329.088	209.042	人工鉴定	330.095	C14H18O9	[M-H]-	Vanillic acid-4-O-glucoside	香草酸-4-O-葡萄糖苷	Phenolic acids	酚酸类	Phenolic acids	酚酸类	32142-31-7	3	2835700	2432400	3730400	383300	413560	762060	3490800	3021900	2378300	2100800	1997800	1985500	--	--
Lmgp002452	331.1	132.04	331.102	132.04	人工鉴定	330.095	C14H18O9	[M+H]+	2-Glucosyloxy-(4-hydroxyphenyl)acetic acid (Dhurrin acid)	2-葡萄糖基氧基-(4-羟苯基)乙酸(杜林酸)	Phenolic acids	酚酸类	Phenolic acids	酚酸类	-	3	9	11469	11404	10909	9	8920.5	126530	92752	84876	37888	37842	41651	--	--
Lmtn002565	329.11	167.03	329.11	167.03	人工鉴定	330.095	C14H18O9	[M-H]-	1-O-Vanilloyl-D-Glucose	1-O-香草酰-D-葡萄糖	Phenolic acids	酚酸类	Phenolic acids	酚酸类	-	3	3312700	4610000	4991400	9815500	9776300	13825000	9	9	9	5481800	5367000	4707200	C20470	--
Lmbn003970	329.23	211.14	329.233	211.136	人工鉴定	330.241	C18H34O5	[M-H]-	9,12,13-TriHOME; 9(S),12(S),13(S)-Trihydroxy-10(E)-octadecenoic acid	9(S),12(S),13(S)-三羟基-10(E)-十八烯酸	Lipids	脂质	Free fatty acids	游离脂肪酸	97134-11-7	2	82786	55005	127590	59146	53348	44626	9	9	9	42672	43548	51644	C14833	ko00591
pmn001694	329.23	229.15	329.233	229.146	人工鉴定	330.241	C18H34O5	[M-H]-	9,10,13-Trihydroxy-11-Octadecenoic Acid	9,10,13-三羟基-11-十八碳烯酸	Lipids	脂质	Free fatty acids	游离脂肪酸	29907-57-1	2	699110	779580	665550	1175600	922210	999650	5241600	5927400	4306300	2003300	2103800	2201400	C14835	ko00591
pmp001284	331.28	313.27	331.284	313.273	人工鉴定	330.277	C19H38O4	[M+H]+	Monopalmitin	单棕榈酸甘油酯	Lipids	脂质	Glycerol ester	甘油酯	542-44-9	1	112620	54633	40696	35268	46445	33994	116890	97504	77160	167840	403120	426510	--	--
pme3184	332.08	136	332.075	136.062	标品鉴定	331.068	C10H14N5O6P	[M+H]+	2'-Deoxyadenosine-5'-monophosphate	2'-脱氧腺苷-5'-单磷酸	Nucleotides and derivatives	核苷酸及其衍生物	Nucleotides and derivatives	核苷酸及其衍生物	653-63-4	3	3214700	2103100	2776800	5117900	4609300	5921400	1953900	2294600	1744000	2895500	2888800	2915300	C00360	ko00230,ko01100
pmb0789	332.13	152.07	332.134	152.072	人工鉴定	331.127	C14H21NO8	[M+H]+	Pyridoxine-5'-O-glucoside	吡哆醇-5'-O-葡萄糖苷	Others	其它类	Vitamin	维生素	-	3	8949000	5943600	7303300	14507000	11361000	15688000	5346700	5986000	4368400	7885200	7559000	7914200	C03996	--
pmc0066	333.05	137.05	333.052	137.05	人工鉴定	332.052	C10H13N4O7P	[M+H]+	2'-Deoxyinosine-5'-monophosphate	2'-脱氧肌苷-5'-单磷酸	Nucleotides and derivatives	核苷酸及其衍生物	Nucleotides and derivatives	核苷酸及其衍生物	3393-18-8	3	7393100	4571700	5003700	4721300	4920200	7929000	262330	382730	236530	1737700	1279800	1952800	C06196	ko00230
Lmfn000604	331.07	169.01	331.067	169.014	人工鉴定	332.074	C13H16O10	[M-H]-	6-O-Galloyl-D-glucose*	6-O-没食子酰-D-葡萄糖*	Phenolic acids	酚酸类	Phenolic acids	酚酸类	13186-19-1	1	899280000	845630000	937070000	342220000	407540000	482520000	723080000	693200000	457670000	639790000	620990000	666590000	--	--
Hmln000659	331.07	169.01	331.069	169.01	人工鉴定	332.075	C13H16O10	[M-H]-	3-O-Galloyl-D-glucose*	3-O-没食子酰-D-葡萄糖*	Phenolic acids	酚酸类	Phenolic acids	酚酸类	-	1	899130000	842560000	854730000	362100000	429270000	476490000	700920000	705440000	644890000	626380000	633880000	647830000	--	--
Lmmn001294	331.1	153.02	331.103	153.02	人工鉴定	332.111	C14H20O9	[M-H]-	Koaburaside	3,5-二甲氧基-4-羟基苯酚-1-O-葡萄糖苷	Phenolic acids	酚酸类	Phenolic acids	酚酸类	41653-73-0	3	1322300	1336400	1376300	693910	1228800	1367000	525460	385640	461820	927930	879010	825340	--	--
Zmsp003910	333.19	135.12	333.19	135.116	人工鉴定	332.184	C16H28O7	[M+H]+	(1S,2S,4R)-trans-2-hydroxy-1,8-cineole-β-D-glucopyranoside	(1S,2S,4R)-trans-2-hydroxy-1,8-cineole-β-D-glucopyranoside	Terpenoids	萜类	Terpene	萜类	-	3	260250	367060	342180	470250	220260	321970	121650	260530	157170	253410	282810	295730	--	--
Lmyn007622	331.25	157.12	331.249	157.123	人工鉴定	332.256	C18H36O5	[M-H]-	9,10,18-Trihydroxystearic acid	9,10,18-三羟基硬脂酸	Lipids	脂质	Free fatty acids	游离脂肪酸	496-86-6	3	9	9	9	20803	16954	24220	21074	32032	18439	20163	20921	25934	C19621	ko00073
mws0675	335.06	123	335.064	123.055	标品鉴定	334.057	C11H15N2O8P	[M+H]+	β-Nicotinamide mononucleotide	β-烟酰胺单核苷酸	Nucleotides and derivatives	核苷酸及其衍生物	Nucleotides and derivatives	核苷酸及其衍生物	1094-61-7	3	4812800	3829000	6423100	9297700	8049200	8151400	11534000	11787000	9332900	7844600	6899400	7621300	C00455	ko00760,ko01100
Lmqn000432	333.06	333.06	333.058	333.056	人工鉴定	334.067	C9H19O11P	[M-H]-	1-(sn-Glycero-3-phospho)-1D-myo-inositol	1-(sn-甘油-3-磷酸)-1D-肌醇	Others	其它类	Saccharides and Alcohols	糖及醇类	-	2	9167400	7910900	10654000	42271000	41534000	66397000	12606000	12048000	14232000	23783000	16966000	14144000	--	--
pmn001519	335.04	124	335.041	124	人工鉴定	336.048	C15H12O9	[M-H]-	Galloyl Methyl gallate	没食子酰没食子酸甲酯	Phenolic acids	酚酸类	Phenolic acids	酚酸类	-	2	1140000000	1192700000	1149100000	905240000	865930000	839830000	1084800000	1079600000	1037200000	981080000	1005300000	1015200000	--	--
Zmhn005413	335.04	183.03	335.039	183.031	人工鉴定	336.048	C15H12O9	[M-H]-	p-Dimeric galloyl methyl ester	对二聚没食子酰甲酯	Phenolic acids	酚酸类	Phenolic acids	酚酸类	-	1	775730000	789280000	1451800000	1424900000	960760000	9	925760000	930620000	927930000	892610000	894780000	886490000	--	--
pmb1207	339.09	249.04	339.086	249.04	人工鉴定	338.079	C19H14O6	[M+H]+	O-Feruloyl 3-hydroxycoumarin	阿魏酰 3-羟基香豆素	Lignans and Coumarins	木脂素和香豆素	Coumarins	香豆素	-	3	54705	67070	32810	9	15947	9	114640	75033	87392	61857	67326	38543	--	--
pmn001421	337.09	191.05	337.093	191.056	人工鉴定	338.1	C16H18O8	[M-H]-	3-O-p-Coumaroylquinic acid*	3-O-对香豆酰奎宁酸*	Phenolic acids	酚酸类	Phenolic acids	酚酸类	87099-71-6	3	98803	119930	170560	103990	65621	55375	18278	9	21693	85032	78265	67519	--	--
pmb3074	337.09	191.05	337.093	191.056	人工鉴定	338.1	C16H18O8	[M-H]-	5-O-p-Coumaroylquinic acid*	5-O-对香豆酰奎宁酸*	Phenolic acids	酚酸类	Phenolic acids	酚酸类	1899-30-5	3	84665	90792	171110	94845	74775	55376	21704	30270	9	74752	79226	70836	C12208	ko00940,ko00941,ko00945,ko01110
Zmyn000083	338.99	78.96	338.99	78.9582	人工鉴定	339.996	C6H14O12P2	[M-H]-	D-Glucose 1,6-bisphosphate	D-葡萄糖-1,6-二磷酸	Others	其它类	Saccharides and Alcohols	糖及醇类	10139-18-1	3	118910	143880	119820	630920	449700	448880	342150	424490	432330	204370	328070	283950	C01231	ko00500,ko01100
pme3311	339	97	338.989	96.9696	人工鉴定	339.996	C6H14O12P2	[M-H]-	D-Fructose-1,6-biphosphate	D-果糖-1,6-二磷酸	Others	其它类	Saccharides and Alcohols	糖及醇类	488-69-7	3	971870	861320	934140	2196600	2153500	2169100	996840	1351600	1319200	1188100	1309300	1140400	C00354	ko00400,ko00710,ko01100,ko01110,ko01200
Cmyn001328	339.07	177.02	339.069	177.018	人工鉴定	340.079	C15H16O9	[M-H]-	Daphnin*	瑞香苷*	Lignans and Coumarins	木脂素和香豆素	Coumarins	香豆素	486-55-5	3	183230	155090	128830	94922	128690	159340	143430	165370	154170	99892	100600	138360	C01421	--
Lmbn001162	339.07	177.02	339.074	177.023	人工鉴定	340.079	C15H16O9	[M-H]-	Esculetin-7-O-glucoside*	秦皮乙素-7-O-葡萄糖苷*	Lignans and Coumarins	木脂素和香豆素	Coumarins	香豆素	-	3	117040	158180	166710	92674	155690	120500	194320	141600	155510	93705	120570	88556	--	--
mws1015	339.07	177	339.072	177.019	标品鉴定	340.079	C15H16O9	[M-H]-	Esculin (6,7-DihydroxyCoumarin-6-glucoside)*	秦皮甲素*	Lignans and Coumarins	木脂素和香豆素	Coumarins	香豆素	531-75-9	3	407960	354450	348570	115170	187850	193370	295000	190750	234770	268040	288470	265840	C09264	--
pmn001420	341.09	179.04	341.088	179.036	人工鉴定	342.095	C15H18O9	[M-H]-	1-O-Caffeoyl-β-D-glucose*	1-O-咖啡酰-β-D-葡萄糖*	Phenolic acids	酚酸类	Phenolic acids	酚酸类	14364-08-0	1	3467600	3192500	3652900	3411900	2333800	2361600	3967300	4462100	4364300	2780300	3097800	2981300	C10433	--
Jmwn002620	341.09	161.02	341.086	161.02	人工鉴定	342.095	C15H18O9	[M-H]-	Vanillic Acid-4-O-Glucuronide	香草酸-4-O-葡萄糖醛酸苷	Phenolic acids	酚酸类	Phenolic acids	酚酸类	-	3	655380	593550	720190	624550	628570	593650	1776000	1525200	1662800	824440	757970	883390	--	--
Zmhn001793	341.09	179.03	341.089	179.034	人工鉴定	342.096	C15H18O9	[M-H]-	6-O-Caffeoyl-D-glucose*	6-O-咖啡酰-D-葡萄糖*	Phenolic acids	酚酸类	Phenolic acids	酚酸类	-	1	2364400	1608800	2213100	1730400	1745700	1511600	1750800	1734600	1685100	1565000	1764700	1787600	--	--
pmp000109	343.12	328.1	343.118	328.1	人工鉴定	342.11	C19H18O6	[M+H]+	5,7,8,4'-Tetramethoxyflavone	5,7,8,4'-四甲氧基黄酮	Flavonoids	黄酮	Flavones	黄酮	6601-66-7	3	2327.1	40562	12853	9	9	9	8233	12748	9759.8	12797	18998	13896	--	--
mws5038	341.11	89.02	341.109	89.0249	标品鉴定	342.116	C12H22O11	[M-H]-	Isomaltulose*	异麦芽酮糖*	Others	其它类	Saccharides and Alcohols	糖及醇类	13718-94-0	1	195660000	222000000	189480000	142000000	153600000	156400000	263580000	229940000	225810000	197550000	177110000	197240000	C01742	--
mws1333	341.11	113	341.109	113.022	标品鉴定	342.116	C12H22O11	[M-H]-	Melibiose*	蜜二糖*	Others	其它类	Saccharides and Alcohols	糖及醇类	585-99-9	1	65441000	78970000	63522000	47316000	45425000	52918000	97063000	91240000	88407000	63628000	61135000	65308000	C05402	ko00052,ko01100,ko02010
MA10039641	341.11	89.02	341.109	89.0246	人工鉴定	342.116	C12H22O11	[M-H]-	Lactobiose*	乳二糖*	Others	其它类	Saccharides and Alcohols	糖及醇类	63-42-3	1	15136000	20269000	13609000	13729000	15226000	16581000	14403000	14945000	15881000	12669000	18308000	15480000	C00243	ko00052,ko01100,ko02010
mws1080	341.11	179	341.109	179.056	标品鉴定	342.116	C12H22O11	[M-H]-	Galactinol*	肌醇半乳糖苷*	Others	其它类	Saccharides and Alcohols	糖及醇类	3687-64-7	1	216090000	233620000	209870000	167860000	176620000	170230000	258260000	242070000	250030000	195680000	197430000	208810000	C01235	ko00052,ko01100
Lmsn000381	341.11	89.02	341.109	89.0244	人工鉴定	342.116	C12H22O11	[M-H]-	D-Maltose*	D-麦芽糖*	Others	其它类	Saccharides and Alcohols	糖及醇类	69-79-4	1	199990000	224180000	187220000	130760000	146020000	148890000	273250000	234280000	260910000	183820000	185320000	189100000	C01971	--
pme0519	341.11	119.03	341.109	119.035	标品鉴定	342.116	C12H22O11	[M-H]-	D-Sucrose*	D-蔗糖*	Others	其它类	Saccharides and Alcohols	糖及醇类	57-50-1	1	151150000	163140000	140550000	110190000	110210000	112140000	201080000	184320000	179380000	142900000	136190000	148960000	C00089	ko00052,ko00500,ko01100,ko01110,ko02010
mws0264	341.11	119	341.109	119.035	标品鉴定	342.116	C12H22O11	[M-H]-	D-Trehalose*	D-海藻糖*	Others	其它类	Saccharides and Alcohols	糖及醇类	99-20-7	1	99594000	116700000	94991000	60781000	68457000	70874000	148340000	124890000	134600000	85512000	95308000	93084000	C01083	ko00500,ko01100,ko01110,ko02010
mws0906	341.12	179	341.124	179.071	标品鉴定	342.131	C16H22O8	[M-H]-	Coniferin	松柏苷	Phenolic acids	酚酸类	Phenolic acids	酚酸类	531-29-3	3	25310000	22853000	20010000	12500000	14860000	14970000	16113000	12209000	14454000	16787000	17484000	18086000	C00761	ko00940
Zmlp007578	345.06	313.03	345.059	313.033	人工鉴定	344.053	C17H12O8	[M+H]+	3,3',4-O-Trimethylellagic acid	3,3',4-O-三甲基鞣花酸	Tannins	鞣质	Tannin	鞣质	1617-49-8	1	2330400	1835300	2889500	1188900	1126600	725130	7645000	6462900	5435000	3057000	3114400	3026900	C10836	--
Zmhp004065	345.1	330.07	345.098	330.075	人工鉴定	344.089	C18H16O7	[M+H]+	7,8-Dihydroxy-5,6,4'-trimethoxyflavone	7,8-二羟基-5,6,4'-三甲氧基黄酮	Flavonoids	黄酮	Flavones	黄酮	-	3	1330800	913850	1534600	636610	626800	353580	4189300	3547000	3089000	1571600	1707600	1617500	--	--
Lmmn000774	343.1	181.05	343.103	181.051	人工鉴定	344.111	C15H20O9	[M-H]-	Dihydrocaffeoylglucose	二氢咖啡酰葡萄糖	Phenolic acids	酚酸类	Phenolic acids	酚酸类	-	3	8291200	18322000	16862000	37092000	30526000	20790000	15055000	19570000	13584000	18445000	18741000	18824000	--	--
Lmqn000859	343.1	171.05	343.104	171.049	人工鉴定	344.111	C15H20O9	[M-H]-	4-O-Glucosyl-2-hydroxy-6-methoxyacetophenone	4-O-葡萄糖基-2-羟基-6-甲氧基苯乙酮	Phenolic acids	酚酸类	Phenolic acids	酚酸类	-	3	70556	91008	73968	9	9	9	9	9	9	22714	24207	25028	--	--
MWS1983	343.12	89.03	343.125	89.0254	标品鉴定	344.132	C12H24O11	[M-H]-	Maltitol	麦芽糖醇	Others	其它类	Saccharides and Alcohols	糖及醇类	585-88-6	3	6758100	7175700	7265100	4345300	4006800	4717300	10413000	8248600	9590700	5494400	6133400	5940800	--	--
Wmmp000116	345.15	153.02	345.153	153.018	人工鉴定	344.147	C16H24O8	[M+H]+	mudanpioside G	牡丹皮苷G	Terpenoids	萜类	Terpene	萜类	231280-70-9	3	8543700	14418000	3452900	5291000	2940600	2341500	222330	248120	272450	3038600	1907800	3656300	--	--
Zmsp002472	345.16	137.1	345.155	137.097	人工鉴定	344.147	C16H24O8	[M+H]+	Mudanpioside F	牡丹皮苷 F	Terpenoids	萜类	Terpene	萜类	-	3	184320	133340	170220	116900	178540	194580	102320	97169	78925	145930	112970	186100	--	--
Smrp004001	345.16	221.11	345.16	221.11	人工鉴定	344.162	C20H24O5	[M+H]+	verrucosin	路可脂素	Lignans and Coumarins	木脂素和香豆素	Lignans	木脂素	-	3	437610	377540	504060	443910	405530	433220	174130	160380	107960	302380	312190	307800	--	--
mws0609	344.04	150	344.04	150.043	标品鉴定	345.047	C10H12N5O7P	[M-H]-	Guanosine 3',5'-cyclic monophosphate	鸟苷 3',5'-环单磷酸	Nucleotides and derivatives	核苷酸及其衍生物	Nucleotides and derivatives	核苷酸及其衍生物	7665-99-8	3	66694	68560	83810	214820	163070	211440	225770	198160	256570	149210	140350	134050	C00942	ko00230,ko01100
pmb0801	346.11	184.1	346.113	184.06	人工鉴定	345.106	C14H19NO9	[M+H]+	4-Pyridoxic acid-O-glucoside	4-吡哆酸-O-葡萄糖苷	Others	其它类	Vitamin	维生素	-	3	1178800	704940	1026400	442230	473440	459640	1010100	719780	1013200	572860	906480	670030	--	--
mws1002	345.06	330	345.062	330	人工鉴定	346.069	C17H14O8	[M-H]-	Syringetin	丁香亭	Flavonoids	黄酮	Flavonols	黄酮醇	4423-37-4	3	37164	44905	33773	29147	22273	16646	86245	57383	59524	44241	37504	42721	C11620	ko00944
Hmcp003223	347.07	332.05	347.075	332.05	人工鉴定	346.069	C17H14O8	[M+H]+	Limocitrin (5,7,4'-trihydroxy-8,3'-dimethoxyflavone)	柠檬素	Flavonoids	黄酮	Flavonols	黄酮醇	489-33-8	3	9	9	9	52788	24384	10285	9	9	9	15074	19388	17849	--	--
Jmln005880	345.06	165.02	345.061	165.02	人工鉴定	346.069	C17H14O8	[M-H]-	viscidulin III	粘毛黄芩素Ⅲ	Flavonoids	黄酮	Flavones	黄酮	92519-91-0	3	561410	609050	433470	189960	226630	243930	322750	325330	358550	369500	355060	447860	--	--
Zmjn001030	346.06	211	346.057	211.002	人工鉴定	347.063	C10H14N5O7P	[M-H]-	Adenosine 2'-Phosphate	腺苷-2'-磷酸	Nucleotides and derivatives	核苷酸及其衍生物	Nucleotides and derivatives	核苷酸及其衍生物	130-49-4	3	426190	295600	500060	623310	519720	601190	684200	559310	639870	433390	504150	410260	C00946	--
mws0874	346.06	210.9	346.056	210.9	标品鉴定	347.063	C10H14N5O7P	[M-H]-	3'-Adenylic Acid	3'-腺嘌呤核苷酸	Nucleotides and derivatives	核苷酸及其衍生物	Nucleotides and derivatives	核苷酸及其衍生物	84-21-9	3	55704	27160	72183	110700	89985	90652	104820	96036	80845	82304	61396	81804	C01367	ko00230,ko01100
pmb0981	348.07	136	348.07	136.062	标品鉴定	347.063	C10H14N5O7P	[M+H]+	Adenosine 5'-monophosphate	腺苷-5'-单磷酸	Nucleotides and derivatives	核苷酸及其衍生物	Nucleotides and derivatives	核苷酸及其衍生物	61-19-8	3	12050000	12219000	16314000	20136000	18357000	15783000	13345000	13124000	11403000	11859000	12088000	13434000	C00020	ko00230,ko00908,ko01100,ko01110,ko01240
pmb0532	349.05	137.3	349.054	137.046	标品鉴定	348.047	C10H13N4O8P	[M+H]+	Inosine 5'-monophosphate	5'-肌苷酸	Nucleotides and derivatives	核苷酸及其衍生物	Nucleotides and derivatives	核苷酸及其衍生物	131-99-7	3	816890	846650	1184300	1469400	1371900	1064400	838710	964210	822650	788370	704230	872030	C00130	ko00230,ko01100,ko01110,ko01240
Lmhp011562	353.27	261.22	353.269	261.221	人工鉴定	352.261	C21H36O4	[M+H]+	1-α-Linolenoyl-glycerol	1-α-亚麻酸甘油酯	Lipids	脂质	Glycerol ester	甘油酯	-	3	93912	112000	154330	104960	84523	86452	219860	232810	243670	150530	142340	135900	--	--
Lmhp011388	353.27	261.22	353.269	261.221	人工鉴定	352.261	C21H36O4	[M+H]+	2-α-Linolenoyl-glycerol	2-α-亚麻酸甘油酯	Lipids	脂质	Glycerol ester	甘油酯	55268-58-1	3	168670	167370	236960	114540	116710	109370	473030	453800	475810	238020	225040	232500	--	--
mws0178	353.09	191.01	353.088	191.055	标品鉴定	354.095	C16H18O9	[M-H]-	Chlorogenic acid (3-O-Caffeoylquinic acid)	绿原酸 (3-O-咖啡酰奎宁酸)	Phenolic acids	酚酸类	Phenolic acids	酚酸类	327-97-9	3	443500	85702	151520	603200	155840	288830	177850	189200	228910	287640	241640	273210	C00852	ko00940,ko00941,ko00945,ko01110
mws0748	353.09	191.1	353.088	191.055	标品鉴定	354.095	C16H18O9	[M-H]-	1-Caffeoylquinic acid	1-咖啡酰奎宁酸	Phenolic acids	酚酸类	Phenolic acids	酚酸类	1241-87-8	3	62418	50925	48711	86559	89637	142510	239720	213390	186290	162740	166260	177000	--	--
pme1816	353.09	191	353.088	191.056	标品鉴定	354.095	C16H18O9	[M-H]-	Neochlorogenic acid (5-O-Caffeoylquinic acid)	新绿原酸 (5-O-咖啡酰奎宁酸)	Phenolic acids	酚酸类	Phenolic acids	酚酸类	906-33-2	3	459900	90466	161280	647540	176890	284390	289590	241040	130020	232300	234210	238610	C17147	--
mws2108	353.09	191.05	353.088	191.056	标品鉴定	354.095	C16H18O9	[M-H]-	Cryptochlorogenic acid (4-O-Caffeoylquinic acid)	隐绿原酸 (4-O-咖啡酰奎宁酸)	Phenolic acids	酚酸类	Phenolic acids	酚酸类	905-99-7	3	179060	138850	186490	197050	148050	213500	134910	128180	91249	168710	189720	171580	--	--
pmn001620	355.03	249.04	355.031	249.044	人工鉴定	356.038	C14H12O11	[M-H]-	Chebulic acid	诃子次酸	Tannins	鞣质	Tannin	鞣质	23725-05-5	2	360700	201260	315820	397900	405780	585120	54458	41760	63209	222310	212920	208410	--	--
Zmhn002422	355.1	193.05	355.103	193.052	人工鉴定	356.11	C16H20O9	[M-H]-	1-O-Feruloyl-β-D-glucose	1-O-阿魏酰-β-D-葡萄糖	Phenolic acids	酚酸类	Phenolic acids	酚酸类	7196-71-6	1	406070	340170	346600	190760	198590	269870	2057600	1927100	1311800	418020	463540	365640	C17759	--
Zmhn002334	355.1	193.05	355.104	193.049	人工鉴定	356.111	C16H20O9	[M-H]-	6-O-Feruloyl-D-glucose	6-O-阿魏酰-D-葡萄糖	Phenolic acids	酚酸类	Phenolic acids	酚酸类	137887-25-3	3	742650	647090	796350	463900	462560	979710	1246600	1148800	1243500	847780	667350	912410	--	--
Hmmn002544	355.1	193.05	355.104	193.05	人工鉴定	356.111	C16H20O9	[M-H]-	Ferulic acid-4-O-glucoside	阿魏酸-4-O-葡萄糖苷	Phenolic acids	酚酸类	Phenolic acids	酚酸类	117405-51-3	2	200770	216270	177100	9	9	9	193540	121420	154820	156330	144130	171230	--	--
pmb0296	357.3	265.4	357.3	265.253	人工鉴定	356.293	C21H40O4	[M+H]+	1-Oleoyl-Sn-Glycerol	单酰甘油酯(18:1)	Lipids	脂质	Glycerol ester	甘油酯	129784-87-8	2	54267	85935	86979	108800	105020	92533	136000	214760	133540	83350	112230	73367	--	--
Zmhn003082	357.08	173.04	357.079	173.044	人工鉴定	358.09	C15H18O10	[M-H]-	5-O-Galloyl-methyl quinine ester	5-O-没食子酰-奎宁酸甲酯	Phenolic acids	酚酸类	Phenolic acids	酚酸类	-	2	1488900	1065300	863240	1905900	2052900	1824500	13738	16229	10740	927330	976660	939280	--	--
Lmsp004450	359.15	131.05	359.149	131.049	人工鉴定	358.142	C20H22O6	[M+H]+	Dehydrodiconiferyl alcohol	脱氢双松柏醇	Phenolic acids	酚酸类	Phenolic acids	酚酸类	97465-82-2	3	68405	70221	79227	31576	16654	72523	103130	86949	99274	43992	63662	77649	--	--
mws0097	357.13	151	357.134	151.038	标品鉴定	358.142	C20H22O6	[M-H]-	Pinoresinol*	松脂醇*	Lignans and Coumarins	木脂素和香豆素	Lignans	木脂素	487-36-5	3	121140	106570	144850	110410	65969	85678	62244	72434	64059	82892	104410	90726	C05366	ko00998,ko01100,ko01110
Lmdn004267	357.13	151.04	357.134	151.044	人工鉴定	358.142	C20H22O6	[M-H]-	Epipinoresinol*	表松脂醇*	Lignans and Coumarins	木脂素和香豆素	Lignans	木脂素	24404-50-0	3	128200	114950	114570	92328	89225	69815	70152	55688	78923	78443	112290	78283	--	--
Hmlp003129	359.15	137.06	359.149	137.063	人工鉴定	358.142	C20H22O6	[M+H]+	Matairesinol	罗汉松树脂醇	Lignans and Coumarins	木脂素和香豆素	Lignans	木脂素	580-72-3	3	51219	99290	67932	42942	57735	49589	69076	70087	70568	63260	42854	50202	C10682	ko00998,ko01100,ko01110
Zmsp007391	359.22	323.2	359.224	323.201	人工鉴定	358.214	C22H30O4	[M+H]+	palbinone	芍药二酮	Terpenoids	萜类	Terpene	萜类	139954-00-0	3	442280	541350	166510	54521	122810	35987	653850	2562300	1425300	998530	1043900	1046300	--	--
pmb3107	359.1	182.1	359.098	182.022	人工鉴定	360.106	C15H20O10	[M-H]-	Glucosyringic Acid	葡萄糖基丁香酸	Phenolic acids	酚酸类	Phenolic acids	酚酸类	-	3	5055000	4284700	3358600	4554900	5847700	5979100	2430600	1892500	2733900	4043300	3715200	3508000	--	--
Zmsp001180	361.15	181.08	361.149	181.085	人工鉴定	360.142	C16H24O9	[M+H]+	1-O-β-D-gluecopyranosyl-paeonisuffrone	1-O-β-D-gluecopyranosyl-paeonisuffrone	Terpenoids	萜类	Terpene	萜类	-	3	5042700	3023400	6037500	2362600	2494900	2254600	7841000	7629400	6050100	3738300	5829400	6252500	--	--
pmp000673	361.16	163.07	361.165	163.075	人工鉴定	360.157	C20H24O6	[M+H]+	Lariciresinol	落叶松脂醇	Lignans and Coumarins	木脂素和香豆素	Lignans	木脂素	27003-73-2	3	70103	95371	50949	9	9	9	33238	37339	44975	39700	34707	30368	C10646	ko00998,ko01100,ko01110
Lmyn000716	361.04	209.03	361.041	209.032	人工鉴定	362.049	C13H14O12	[M-H]-	2-O-Galloylmucic acid	2-O-没食子酰基粘酸	Phenolic acids	酚酸类	Phenolic acids	酚酸类	-	3	466100	331550	408270	1197700	823420	1016000	396670	371550	384590	507960	328110	581130	--	--
Cmsn000894	361.08	211.03	361.079	211.029	人工鉴定	362.084	C14H18O11	[M-H]-	7-O-Galloyl-D-sedoheptulose	7-O-没食子酰-D-景天庚酮糖	Phenolic acids	酚酸类	Phenolic acids	酚酸类	-	3	531870	659700	701990	742640	1030600	595740	264580	485290	217110	461830	405390	399980	--	--
Hmbn001505	361.15	317.16	361.151	317.161	人工鉴定	362.158	C16H26O9	[M-H]-	6-O-Glucosyl-leucolactone	6-O-葡萄糖基-白芍醇内酯	Terpenoids	萜类	Monoterpenoids	倍萜	-	1	443580	435890	370870	348490	356990	312110	339160	330410	281800	331150	334680	333390	--	--
pmb0998	364.07	152.1	364.065	152.057	标品鉴定	363.058	C10H14N5O8P	[M+H]+	Guanosine 5'-monophosphate	鸟苷 5'-单磷酸	Nucleotides and derivatives	核苷酸及其衍生物	Nucleotides and derivatives	核苷酸及其衍生物	85-32-5	3	210920	221010	277130	391880	371810	323470	193190	214240	217780	209120	229210	217280	C00144	ko00230,ko01100
MWSmce051	365.06	319.05	365.058	319.053	标品鉴定	364.058	C20H12O7	[M+H]+	Gallein	棓因	Phenolic acids	酚酸类	Phenolic acids	酚酸类	2103-64-2	3	9	9	9	9	15177	9	28887	9	9	11788	15360	19078	--	--
pmb0964	366.2	204.1	366.177	204.124	人工鉴定	365.17	C16H23N5O5	[M+H]+	Isopentenyladenine-7-N-glucoside	异戊烯基腺苷-7-N-葡萄糖苷	Nucleotides and derivatives	核苷酸及其衍生物	Nucleotides and derivatives	核苷酸及其衍生物	-	3	27962000	22837000	21060000	12619000	12300000	15313000	19177000	18264000	19660000	18142000	18683000	15870000	--	--
Lmsn004901	367.36	367.36	367.358	367.358	人工鉴定	368.365	C24H48O2	[M-H]-	Tetracosanoic Acid (Lignoceric acid)	二十四烷酸 (木蜡酸)	Lipids	脂质	Free fatty acids	游离脂肪酸	557-59-5	3	505500	340770	447170	528770	387590	325010	581810	494380	432460	427520	406380	760240	C08320	ko01040
Lmbp002309	371.1	209.05	371.102	209.048	人工鉴定	370.126	C17H22O9	[M+H]+	Sinapaldehyde-4-O-Glucoside	芥子醛-4-O-葡萄糖苷	Phenolic acids	酚酸类	Phenolic acids	酚酸类	154461-65-1	3	9	9	9	9	9	9	551840	384330	372720	330260	259700	283220	--	--
mws0055	373.13	343.09	373.128	343.09	标品鉴定	372.121	C20H20O7	[M+H]+	Tangeretin (4',5,6,7,8-Pentamethoxyflavone)	桔皮素 (4',5,6,7,8-五甲氧基黄酮)	Flavonoids	黄酮	Flavones	黄酮	481-53-8	3	181180	1256300	457350	217330	105080	120570	244870	195140	336220	290150	327390	336700	C10190	--
pmp001076	373.13	343.08	373.128	343.081	人工鉴定	372.121	C20H20O7	[M+H]+	Isosinensetin	异甜橙黄酮	Flavonoids	黄酮	Flavones	黄酮	17290-70-9	3	21367	105200	35216	11171	2776.1	7873.8	13858	14324	17283	21149	24437	24560	--	--
Zmsp007375	373.13	343.08	373.13	343.083	人工鉴定	372.121	C20H20O7	[M+H]+	3,5,7,3'4'-Pentamethoxyflavone*	3,5,7,3'4'-五甲氧基黄酮*	Flavonoids	黄酮	Flavones	黄酮	1247-97-8	3	3888	31730	13023	34104	13107	22924	11023	9827.1	5941.2	17195	15152	12948	--	--
mws1313	373.13	312.1	373.128	312.101	标品鉴定	372.121	C20H20O7	[M+H]+	Sinensetin (5,6,7,3',4'-pentamethoxyflavone)*	甜橙素 (5,6,7,3',4'-五甲氧基黄酮)*	Flavonoids	黄酮	Flavones	黄酮	2306-27-6	3	15067	47492	22727	41788	16805	23312	9	9	9	18632	17883	20463	C10186	--
mws0011	371.13	209	371.135	209.081	标品鉴定	372.142	C17H24O9	[M-H]-	Syringin	紫丁香苷	Phenolic acids	酚酸类	Phenolic acids	酚酸类	118-34-3	3	208180	124700	170150	193790	154940	146690	483970	421320	267590	209680	211830	184370	C01533	ko00940
Lmjp005108	375.14	221.08	375.144	221.081	人工鉴定	374.124	C20H22O7	[M+H]+	6,7,8,3',4'-Pentamethoxyflavanone	6,7,8,3',4'-五甲氧基二氢黄酮	Flavonoids	黄酮	Flavanones	二氢黄酮	-	3	9	9	9	9	9	9	2435400	2128500	1911500	988990	827260	797160	--	--
Lmmp000982	377.14	151.08	377.144	151.075	人工鉴定	376.137	C16H24O10	[M+H]+	8-Debenzoylpaeoniflorin	8-去苯甲酰芍药苷	Terpenoids	萜类	Monoterpenoids	倍萜	23532-11-8	2	3823300	3003500	3172000	840800	863450	736760	3032500	3261400	3361200	2921400	2688200	3518600	--	--
Lmzn001983	375.13	135.05	375.13	135.045	人工鉴定	376.137	C16H24O10	[M-H]-	D-Threo-guaiacylglycerol-7-O-β-D-glucoside	D-苏式-愈创木基甘油-7-O-β-D-葡萄糖苷	Phenolic acids	酚酸类	Phenolic acids	酚酸类	-	3	131930	136250	119140	56893	64734	63295	556930	529960	499220	311390	175800	206810	--	--
mws0232	377.15	243	377.146	243.088	标品鉴定	376.138	C17H20N4O6	[M+H]+	Riboflavin (Vitamin B2)	核黄素 (维生素 B2)	Others	其它类	Vitamin	维生素	83-88-5	3	84956	79346	108720	100780	66907	72116	96852	86590	108200	68553	90425	105100	C00255	ko00740,ko01100,ko01110,ko01240,ko02010
MWS0946	378.24	78.96	378.242	78.9594	标品鉴定	379.249	C18H38NO5P	[M-H]-	Sphingosine-1-Phosphate	鞘氨醇-1-磷酸	Lipids	脂质	Sphingolipids	鞘脂	26993-30-6	3	45481	66398	56702	21955	25312	26950	42989	31177	34258	36475	32695	35938	C06124	ko00600,ko01100
MWS0952	380.26	78.96	380.257	78.9591	标品鉴定	381.264	C18H40NO5P	[M-H]-	Dihydrosphingosine-1-Phosphate	二氢鞘氨醇-1-磷酸	Lipids	脂质	Sphingolipids	鞘脂	19794-97-9	3	9264.4	3312.4	3799.1	11296	7799.3	4989.6	38647	49153	44889	20292	19452	21947	C01120	ko00600,ko01100
pme3337	384.12	252	384.115	252.073	标品鉴定	383.108	C14H17N5O8	[M+H]+	Succinyladenosine	琥珀酰腺苷	Nucleotides and derivatives	核苷酸及其衍生物	Nucleotides and derivatives	核苷酸及其衍生物	4542-23-8	3	2540300	1823200	2107100	2234300	1703800	1712200	1314200	1214000	1148500	1334700	1447500	1656100	--	--
Lmbp003208	385.12	223.06	385.116	223.063	人工鉴定	384.106	C17H20O10	[M+H]+	Fraxidin-8-O-glucoside	秦皮啶-8-O-葡萄糖苷	Lignans and Coumarins	木脂素和香豆素	Coumarins	香豆素	-	3	1605300	969480	1390700	2896600	2923900	2852200	3566500	3361800	3448500	2229900	2265400	1886200	--	--
Lmjp003090	385.11	223.06	385.113	223.06	人工鉴定	384.106	C17H20O10	[M+H]+	Isofraxidin-7-O-glucoside	异秦皮啶-7-O-葡萄糖苷	Lignans and Coumarins	木脂素和香豆素	Coumarins	香豆素	483-91-0	3	1749300	543900	1182700	3094200	2705400	2506700	3188900	3454800	3214600	2326700	2410600	2137200	--	--
Hmbn005951	383.12	163.04	383.115	163.04	人工鉴定	384.121	C21H20O7	[M-H]-	1,3-O-Di-p-Coumaroylglycerol	1,3-O-二对香豆酰甘油酯	Phenolic acids	酚酸类	Phenolic acids	酚酸类	-	3	9	9	9	9	9	9	9327.7	11117	9620.7	6445.5	9886.6	10037	--	--
pme1286	385.13	250	385.129	250	标品鉴定	384.122	C14H20N6O5S	[M+H]+	S-(5'-Adenosy)-L-homocysteine	S-(5-腺苷)-L-高半胱氨酸	Amino acids and derivatives	氨基酸及其衍生物	Amino acids and derivatives	氨基酸及其衍生物	979-92-0	3	1235400	1388600	1279400	943320	811960	1065600	1156100	1222700	1263500	1038300	1136000	1020500	C00021	ko00270,ko01100,ko01230,ko01240
Zmhn002227	385.11	223.06	385.114	223.06	人工鉴定	386.121	C17H22O10	[M-H]-	4-O-Glucosyl-sinapate	4-O-葡萄糖基芥子酸	Phenolic acids	酚酸类	Phenolic acids	酚酸类	-	2	879040	791300	1024000	588320	1337500	1510100	5339000	3308500	4349500	1315500	1566900	1576000	C02919	--
HJN003	385.11	223.06	385.113	223.062	人工鉴定	386.122	C17H22O10	[M-H]-	1-O-Sinapoyl-D-glucose	1-O-芥子酰-D-葡萄糖	Phenolic acids	酚酸类	Phenolic acids	酚酸类	-	2	135310	102910	9	113210	128380	203310	201500	9	9	117260	135240	144290	C01175	ko00940
MWSslk185	389.12	359.08	389.123	359.085	标品鉴定	388.116	C20H20O8	[M+H]+	5-Demethylnobiletin	去甲基川陈皮素	Flavonoids	黄酮	Flavones	黄酮	2174-59-6	3	11424	161330	20074	9	9	9	30232	17905	27515	32980	38826	26041	--	--
Lmyn001940	389.07	237.06	389.072	237.06	人工鉴定	390.08	C15H18O12	[M-H]-	2-O-Galloylmucic acid Dimethyl Ester	2-O-没食子酰基粘酸二甲酯	Phenolic acids	酚酸类	Phenolic acids	酚酸类	-	3	59030	46577	55485	51656	31083	32168	54456	47374	52610	36687	28991	47070	--	--
Zmhn001970	389.12	227.08	389.124	227.079	人工鉴定	390.131	C20H22O8	[M-H]-	Piceid	白藜芦醇苷(又名虎杖苷或云杉新苷)	Others	其它类	Stilbene	茋类	27208-80-6	3	312430	379680	301880	837910	628070	973500	88026	69879	32956	319190	313580	315020	C10275	--
pma0110	399	207.2	399.129	207.065	人工鉴定	398.121	C18H22O10	[M+H]+	4-O-Sinapoylquinic acid	4-O-芥子酰奎宁酸	Phenolic acids	酚酸类	Phenolic acids	酚酸类	-	3	9	9	9	58243	53341	26509	27656	19867	23376	87743	101400	49141	--	--
MWStz103	399.15	250.09	399.145	250.094	标品鉴定	398.137	C15H22N6O5S	[M+H]+	S-(5'-Adenosyl)-L-methionine	S-(5'-腺苷基)-L-蛋氨酸	Amino acids and derivatives	氨基酸及其衍生物	Amino acids and derivatives	氨基酸及其衍生物	29908-03-0	3	601100	534190	643380	242700	307340	454410	564340	530090	576900	330310	435510	435610	C00019	ko00261,ko00270,ko00330,ko00908,ko01100,ko01110,ko01230,ko01240,ko04122
pmc0281	400.15	136.11	400.146	136.062	人工鉴定	399.139	C15H21N5O8	[M+H]+	Ribosyladenosine	核糖腺苷	Nucleotides and derivatives	核苷酸及其衍生物	Nucleotides and derivatives	核苷酸及其衍生物	-	3	8455300	8175000	9293800	4208400	4341300	5021500	13557000	11403000	11913000	7402900	7598300	7663500	--	--
mws1051	400.14	251	400.14	251	标品鉴定	399.145	C15H23N6O5S	[M+H]+	S-Adenosylmethionine	S-腺苷蛋氨酸	Amino acids and derivatives	氨基酸及其衍生物	Amino acids and derivatives	氨基酸及其衍生物	485-80-3	3	422580	341560	436220	191750	156940	332030	381770	273180	338570	332010	272350	297260	--	--
mws0043	403.14	373.1	403.139	373.096	标品鉴定	402.131	C21H22O8	[M+H]+	Nobiletin (5,6,7,8,3',4'-Hexamethoxyflavone)	川陈皮素 (5,6,7,8,3',4'-六甲氧基黄酮)	Flavonoids	黄酮	Flavones	黄酮	478-01-3	3	187400	1313800	851720	387540	199970	210130	303020	258450	376740	387100	386610	400670	C10112	--
Hmln003529	401.15	269.11	401.146	269.11	人工鉴定	402.152	C18H26O10	[M-H]-	Benzyl β-primeveroside	苯甲酰樱草糖苷	Phenolic acids	酚酸类	Phenolic acids	酚酸类	130622-31-0	3	1187700	1197800	729250	838430	1107100	1298000	6085200	6559300	5941000	2368500	2044500	1904800	--	--
Cmjn004337	401.14	269.1	401.144	269.104	人工鉴定	402.153	C18H26O10	[M-H]-	Benzyl-(2''-O-xylosyl)glucoside	苄基-(2''-O-木糖基)葡萄糖苷	Phenolic acids	酚酸类	Phenolic acids	酚酸类	-	3	1088200	1211800	816470	1060100	882030	1072000	6124300	6434900	5817200	2248900	2247400	2002800	--	--
pme3007	402.99	159	402.995	159	标品鉴定	404.002	C9H14N2O12P2	[M-H]-	Uridine 5'-diphosphate	尿苷 5'-二磷酸	Nucleotides and derivatives	核苷酸及其衍生物	Nucleotides and derivatives	核苷酸及其衍生物	27821-45-0	3	436520	471720	410300	9	9	9	737250	174760	192140	779850	825330	781400	C00015	ko00240,ko00908,ko01100,ko01240
pmn001399	405.12	243.1	405.119	243.065	人工鉴定	406.126	C20H22O9	[M-H]-	2,4,6,4'-Tetrahydroxy-stilbene-2-O-glucoside	2,4,6,4'-四羟基-二苯乙烯-2-O-葡萄糖苷	Others	其它类	Stilbene	茋类	-	3	9	90270	93183	202950	176290	9	9	9	28217	111870	102450	122740	--	--
pma6625	405.13	243.06	405.13	243.06	人工鉴定	406.126	C20H22O9	[M-H]-	E-3,4,5'-Trihydroxy-3'-glucosylstilbene	E-3,4,5'-三羟基-3'-二苯乙烯葡萄糖苷	Others	其它类	Stilbene	茋类	-	3	184790	185700	164870	9	9	9	75309	60961	199090	102180	291140	301370	--	--
pmn001394	405.12	243.1	405.119	243.065	人工鉴定	406.126	C20H22O9	[M-H]-	2,3,5,4'-Tetrahydroxystilbene-2-O-glucoside	2,3,5,4'-四羟基二苯乙烯-2-O-葡萄糖苷	Others	其它类	Stilbene	茋类	82373-94-2	3	9	90270	93183	202950	176290	9	9	9	28217	111870	102450	122740	--	--
MWSslk171	407.13	227.07	407.134	227.073	标品鉴定	408.142	C20H24O9	[M-H]-	Nodakenin	紫花前胡苷	Lignans and Coumarins	木脂素和香豆素	Coumarins	香豆素	495-31-8	3	52148	62159	59851	93586	118910	131010	43909	44512	45751	65575	69333	63971	C09279	--
Lmyp005841	417.12	255.06	417.118	255.059	人工鉴定	416.111	C21H20O9	[M+H]+	Chrysin-7-O-glucoside	白杨素-7-O-葡萄糖苷	Flavonoids	黄酮	Flavones	黄酮	31025-53-3	3	1118000	880170	1179000	1867500	1662300	1965500	36465	43750	101310	850090	831120	947290	--	--
Lmyn002435	415.16	253.07	415.161	253.072	人工鉴定	416.168	C19H28O10	[M-H]-	Hydrangeifolin I	苄基芸香糖苷	Phenolic acids	酚酸类	Phenolic acids	酚酸类	-	3	74315	84536	54699	78743	84508	76431	187590	171880	156390	95494	90551	83728	--	--
pmn001557	417.08	135	417.083	135.044	人工鉴定	418.09	C20H18O10	[M-H]-	Cimicifugic acid C	升麻酸 C	Phenolic acids	酚酸类	Phenolic acids	酚酸类	205114-67-6	3	54646	55252	85965	33835	29572	44132	40515	78220	29475	67609	77375	93348	--	--
Lmbp003668	419.1	287.05	419.097	287.054	人工鉴定	418.09	C20H18O10	[M+H]+	Kaempferol-3-O-arabinoside	山奈酚-3-O-阿拉伯糖苷	Flavonoids	黄酮	Flavonols	黄酮醇	-	3	60168	95080	59459	82347	75716	77013	9	9	9	63808	33636	54347	--	--
Lmyp004617	419.13	257.08	419.134	257.081	人工鉴定	418.127	C21H22O9	[M+H]+	Pinocembrin-7-O-glucoside (Pinocembroside)	乔松素-7-O-葡萄糖苷 (乔松苷)	Flavonoids	黄酮	Flavanones	二氢黄酮	75829-43-5	3	675520	1088300	593350	535750	415190	711850	9	9	9	419630	633260	417620	--	--
mws2523	421.08	241.1	421.075	241.012	标品鉴定	422.083	C12H23O14P	[M-H]-	Trehalose 6-phosphate	海藻糖-6-磷酸	Others	其它类	Saccharides and Alcohols	糖及醇类	4484-88-2	2	10345000	11676000	8954700	26073000	17169000	29708000	26098000	31911000	24138000	20007000	19460000	18418000	C00689	ko00500,ko01100,ko01110
mws1089	421.1	241	421.075	241.011	标品鉴定	422.083	C12H23O14P	[M-H]-	Sucrose-6-phosphate	蔗糖-6-磷酸	Others	其它类	Saccharides and Alcohols	糖及醇类	-	3	3363200	3216700	3028100	3955900	3755000	3839900	4359900	4694100	4457300	3724400	3634800	3664200	--	--
Hmcp005589	425.38	203.17	425.377	203.17	人工鉴定	424.37	C30H48O	[M+H]+	β-Amyrone	β-香树脂酮	Terpenoids	萜类	Triterpene	三萜	638-97-1	3	9	9	14010	8328.1	13904	9	107900	90430	75933	37087	32954	32923	--	--
mws1430	425.38	95.09	425.378	95.0867	标品鉴定	424.371	C30H48O	[M+H]+	Lupenone	羽扇豆酮	Terpenoids	萜类	Triterpene	三萜	1617-70-5	3	102310	93288	94866	106610	105420	85674	97379	109780	104810	112780	99505	95606	C16990	--
pmb0864	426.26	285.24	426.262	285.242	人工鉴定	425.254	C19H40NO7P	[M+H]+	LysoPE 14:0	溶血磷脂酰乙醇胺 14:0	Lipids	脂质	LPE	溶血磷脂酰乙醇胺	-	3	88401	84435	122070	91747	90757	68966	80524	59898	62126	86565	81576	86474	--	--
Lmhp008337	426.26	285.24	426.262	285.242	人工鉴定	425.254	C19H40NO7P	[M+H]+	LysoPE 14:0(2n isomer)	溶血磷脂酰乙醇胺 14:0(2n异构)	Lipids	脂质	LPE	溶血磷脂酰乙醇胺	-	3	88378	106740	129840	79338	77039	77561	90486	61484	66629	77544	80906	84851	--	--
pme2117	426	159	426.022	158.925	人工鉴定	427.029	C10H15N5O10P2	[M-H]-	Adenosine 5'-diphosphate	腺苷-5'-二磷酸	Nucleotides and derivatives	核苷酸及其衍生物	Nucleotides and derivatives	核苷酸及其衍生物	58-64-0	3	913920	1185200	1216900	3467800	3255800	2142000	1279300	1292100	1568600	1396400	1699300	1408400	C00008	ko00190,ko00195,ko00230,ko00908,ko01100,ko01110,ko01240
Hmtp001407	428.15	176.07	428.154	176.071	人工鉴定	427.147	C19H25NO10	[M+H]+	4-O-[Apiosyl(1→6)glucosyl]phenylacetonitrile	4-O-[芹糖基(1→6)葡萄糖基]苯基乙腈	Alkaloids	生物碱	Phenolamine	酚胺	-	3	38398	55278	54025	39329	58903	109690	50697	15876	17514	46577	49938	39422	--	--
MWS20148	433.11	271.07	433.113	271.074	标品鉴定	432.106	C21H20O10	[M+H]+	Apigenin-4'-O-glucoside*	芹菜素-4'-O-葡萄糖苷*	Flavonoids	黄酮	Flavones	黄酮	-	1	6931500	4821800	5845800	6956300	5403800	6775300	858850	743160	343540	4160500	4664900	4032600	--	--
pme0321	431.1	285	431.098	285.038	标品鉴定	432.106	C21H20O10	[M-H]-	Kaempferol-7-O-rhamnoside	山奈酚-7-O-鼠李糖苷	Flavonoids	黄酮	Flavonols	黄酮醇	20196-89-8	3	437120	361200	413430	1290400	749670	542460	4444	9	22660	371260	352210	416610	--	--
mws0048	431.1	311	431.098	311	人工鉴定	432.106	C21H20O10	[M-H]-	Apigenin-8-C-Glucoside (Vitexin)*	芹菜素-8-C-葡萄糖苷 (牡荆素)*	Flavonoids	黄酮	Flavonoid carbonoside	黄酮碳糖苷	3681-93-4	3	17793	23327	27039	22074	24509	20860	27622	9	19029	15929	27024	19029	C01460	ko00941,ko00944
mws1434	431.1	311	431.098	311.05	标品鉴定	432.106	C21H20O10	[M-H]-	Apigenin-6-C-glucoside (Isovitexin)*	芹菜素-6-C-葡萄糖苷 (异牡荆素)*	Flavonoids	黄酮	Flavonoid carbonoside	黄酮碳糖苷	38953-85-4	3	16564	26396	23966	24349	22386	18406	9	28243	15960	16545	12898	20257	C01714	ko00944
mws0919	431.1	285	431.098	285.039	标品鉴定	432.106	C21H20O10	[M-H]-	Kaempferol-3-O-rhamnoside (Afzelin)(Kaempferin)	山奈酚-3-O-鼠李糖苷 (阿福豆苷)(番泻叶山奈苷)	Flavonoids	黄酮	Flavonols	黄酮醇	482-39-3	3	8598	19471	13545	127530	65921	37902	1802.2	9249.3	28727	41350	29455	27272	C16911	ko00944
Lmlp005572	433.11	271.06	433.113	271.065	人工鉴定	432.106	C21H20O10	[M+H]+	Galangin-7-O-glucoside	高良姜素-7-O-葡萄糖苷	Flavonoids	黄酮	Flavones	黄酮	-	3	1369800	1880700	2911500	2116200	1896100	1545300	197310	204740	191270	1141500	1007200	1313900	--	--
MWSHY0189	433.11	271.07	433.113	271.066	标品鉴定	432.106	C21H20O10	[M+H]+	Apigenin-7-O-glucoside(Cosmosiin)*	芹菜素-7-O-葡萄糖苷*	Flavonoids	黄酮	Flavones	黄酮	578-74-5	1	6115500	4600700	6704900	6592900	4902500	7261800	869530	770540	283690	4011600	4313700	4032800	C04608	ko00944
pmp000117	433.15	403.11	433.149	403.109	人工鉴定	432.142	C22H24O9	[M+H]+	3,5,6,7,8,3',4'-Heptamethoxyflavone	3,5,6,7,8,3',4'-七甲氧基黄酮	Flavonoids	黄酮	Flavonols	黄酮醇	1178-24-1	3	27278	52929	35291	120300	35104	57523	39974	33614	32072	41427	43862	34269	--	--
Lmtn002324	431.15	269.1	431.15	269.1	人工鉴定	432.163	C19H28O11	[M-H]-	Benzyl-(2''-O-glucosyl)glucoside*	苄基-(2''-O-葡萄糖基)葡萄糖苷*	Phenolic acids	酚酸类	Phenolic acids	酚酸类	-	3	231330	95829	306390	69773	84663	126850	414830	333650	399540	162860	129060	164700	C17564	--
Lmyn003028	431.16	269.1	431.156	269.103	人工鉴定	432.163	C19H28O11	[M-H]-	Benzyl-β-gentiobioside*	苄基-β-龙胆二糖苷*	Phenolic acids	酚酸类	Phenolic acids	酚酸类	56775-64-5	3	525810	386610	530800	499990	618840	836300	9	9	9	520340	424060	526210	--	--
HJN087	433.12	271.06	433.12	271.065	人工鉴定	434.121	C21H22O10	[M-H]-	Naringenin-4'-O-glucoside	柚皮素-4'-O-葡萄糖苷	Flavonoids	黄酮	Flavanones	二氢黄酮	-	1	54414000	52895000	55967000	48057000	42792000	41736000	1430200	1407300	1533600	41902000	40905000	38732000	--	--
mws1179	433.11	271	433.114	271.068	标品鉴定	434.121	C21H22O10	[M-H]-	Naringenin-7-O-glucoside (Prunin)	柚皮素-7-O-葡萄糖苷 (樱桃苷)	Flavonoids	黄酮	Flavanones	二氢黄酮	529-55-5	1	8740900	9148500	9728600	17360000	17963000	20232000	944140	1050600	1109800	11924000	7962400	9120200	C09099	ko00941
Lman003972	433.11	161.03	433.114	161.025	人工鉴定	434.121	C21H22O10	[M-H]-	6-O-Caffeoylarbutin	6-O-咖啡酰熊果苷	Phenolic acids	酚酸类	Phenolic acids	酚酸类	136172-60-6	3	106930	86105	127140	119360	109440	123980	9	23471	9	68718	77477	82557	--	--
HJN055	435.13	273.08	435.13	273.077	人工鉴定	436.136	C21H24O10	[M-H]-	Dihydrocharcone-4'-O-glucoside	二氢查耳酮-4'-O-葡萄糖苷	Flavonoids	黄酮	Chalcones	查耳酮	-	1	50932000	67849000	61145000	69014000	70346000	95860000	1653300	2387200	2108600	49080000	56056000	55491000	--	--
mws2118	435.13	166.7	435.13	166.7	标品鉴定	436.137	C21H24O10	[M-H]-	Phloretin-2'-O-glucoside (Phlorizin)	根皮苷	Flavonoids	黄酮	Chalcones	查耳酮	60-81-1	3	35482000	40265000	39898000	51748000	44837000	62949000	989350	1267400	1096100	33132000	34482000	33109000	C01604	ko00941,ko01110
Lmhp008273	438.26	297.24	438.262	297.242	人工鉴定	437.254	C20H40NO7P	[M+H]+	LysoPE 15:1(2n isomer)	溶血磷脂酰乙醇胺 15:1(2n异构)	Lipids	脂质	LPE	溶血磷脂酰乙醇胺	-	3	35112	30701	21105	9	6227.1	9	17662	11973	15584	20194	19414	11965	--	--
Lmhp008440	438.26	297.24	438.262	297.242	人工鉴定	437.254	C20H40NO7P	[M+H]+	LysoPE 15:1	溶血磷脂酰乙醇胺 15:1	Lipids	脂质	LPE	溶血磷脂酰乙醇胺	-	3	35112	30701	21105	9	6227.1	9	17662	11973	15584	20194	19414	11965	--	--
pmn001521	437.11	313.1	437.109	313.1	人工鉴定	438.116	C20H22O11	[M-H]-	3-Hydroxy-5-Methylphenol-1-O-(6'-Galloyl)Glucoside	3-羟基-5-甲基苯酚-1-氧-(6'-没食子酰)葡萄糖苷	Phenolic acids	酚酸类	Phenolic acids	酚酸类	-	3	134850	149040	206830	121300	72330	97774	243440	138140	218480	92213	122170	122450	--	--
Lssp210085	439.36	203.18	439.358	203.179	人工鉴定	438.35	C30H46O2	[M+H]+	3,11-dioxo-β-oleorene	3,11-二氧-β-香树脂烯	Terpenoids	萜类	Triterpene	三萜	-	3	75547	39948	131950	24079	37720	35132	72583	58473	59460	56555	57653	62273	--	--
Lmhp008885	440.28	299.26	440.277	299.258	人工鉴定	439.27	C20H42NO7P	[M+H]+	LysoPE 15:0(2n isomer)	溶血磷脂酰乙醇胺 15:0(2n异构)	Lipids	脂质	LPE	溶血磷脂酰乙醇胺	-	3	12067	19795	24119	17625	17168	9248.9	9639.9	9685.4	9	11703	13686	24377	--	--
pmb0862	440.28	184.07	440.277	184.074	人工鉴定	439.27	C20H42NO7P	[M+H]+	LysoPC 12:0	溶血磷脂酰胆碱 12:0	Lipids	脂质	LPC	溶血磷脂酰胆碱	20559-18-6	3	8331.3	9955.1	33225	10759	11578	11547	21406	13636	13592	16774	14389	7056.6	--	--
Lmhp009187	440.28	299.26	440.277	299.258	人工鉴定	439.27	C20H42NO7P	[M+H]+	LysoPE 15:0	溶血磷脂酰乙醇胺 15:0	Lipids	脂质	LPE	溶血磷脂酰乙醇胺	-	3	374800	426210	489740	243040	247880	269000	335120	331300	274280	325080	332460	300420	--	--
Zmsp011147	441.37	297.26	441.371	297.255	人工鉴定	440.365	C30H48O2	[M+H]+	3B-hydroxyolean-12-en-28-al	齐墩果醛	Terpenoids	萜类	Triterpene	三萜	17020-22-3	3	855250	490010	847340	357670	730100	201050	764480	749930	491920	599810	586880	584920	C20946	--
mad2116	441.08	295.05	441.083	295.047	人工鉴定	442.09	C22H18O10	[M-H]-	Bis(p-Coumaroyl)tartaric acid	二对香豆酰酒石酸	Phenolic acids	酚酸类	Phenolic acids	酚酸类	-	3	31052	36338	20705	49736	61709	59548	9	9	9	20709	36302	33109	--	--
MWSHY0177	443.1	139.04	443.097	139.039	标品鉴定	442.09	C22H18O10	[M+H]+	Catechin gallate*	儿茶素没食子酸酯*	Flavonoids	黄酮	Flavanols	黄烷醇类	130405-40-2	3	8599300	8796700	8926800	16572000	13975000	14534000	61061	80738	53622	7005600	5772400	6645700	--	--
MWSHY0020	443.1	123.04	443.097	123.044	标品鉴定	442.09	C22H18O10	[M+H]+	Epicatechin gallate*	表儿茶素没食子酸酯*	Flavonoids	黄酮	Flavanols	黄烷醇类	1257-08-5	3	4287700	4518500	3700400	9140900	7391000	12645000	57488	31514	49043	5290800	4903900	3709900	--	--
pmp000091	445.15	177.05	445.149	177.055	人工鉴定	444.142	C23H24O9	[M+H]+	1,3-O-Diferuloylglycerol*	1,3-二阿魏酰甘油*	Phenolic acids	酚酸类	Phenolic acids	酚酸类	83008-46-2	3	300640	230700	344470	169450	107230	85179	116840	103490	77547	139640	142310	172470	--	--
Hmbp006861	445.15	177.05	445.149	177.05	人工鉴定	444.142	C23H24O9	[M+H]+	1,2-O-Diferuloylglycerol*	1,2-O-二阿魏酰甘油酯*	Phenolic acids	酚酸类	Phenolic acids	酚酸类	-	3	440630	350130	538340	416570	225630	134900	210700	170390	156280	305800	306740	236470	--	--
Zmsn006438	445.21	313.16	445.209	313.164	人工鉴定	446.215	C21H34O10	[M-H]-	Pinen-10-yl vicianoside	Pinen-10-yl vicianoside	Terpenoids	萜类	Terpene	萜类	88623-94-3	3	396110	283900	359050	283010	318420	262950	300590	294550	338540	303740	291650	302900	--	--
Hmln003405	447.06	315.01	447.057	315.01	人工鉴定	448.064	C20H16O12	[M-H]-	Ellagic acid-4-O-rhamnoside	鞣花酸-4-O-鼠李糖苷	Tannins	鞣质	Tannin	鞣质	-	3	145060	158060	141100	225700	239410	254770	203700	261750	174670	178540	173390	188430	--	--
Hmpp003270	449.11	287.05	449.108	287.05	人工鉴定	448.101	C21H20O11	[M+H]+	Luteolin-4'-O-glucoside*	木犀草素-4'-O-葡萄糖苷*	Flavonoids	黄酮	Flavones	黄酮	6920-38-3	1	24775000	16816000	19526000	22111000	17539000	18643000	503560	630240	508940	13813000	12211000	12315000	--	--
mws0913	447.09	285	447.093	285.041	标品鉴定	448.101	C21H20O11	[M-H]-	Kaempferol-3-O-galactoside (Trifolin)	山奈酚-3-O-半乳糖苷(三叶豆苷)	Flavonoids	黄酮	Flavonols	黄酮醇	23627-87-4	3	818530	880990	938140	3738800	3090000	3366000	339200	278650	158360	1412600	1526400	1648200	C12626	ko00944
mws0045	449.11	303.05	449.108	303.047	标品鉴定	448.101	C21H20O11	[M+H]+	Quercetin-3-O-rhamnoside(Quercitrin)	槲皮素-3-O-鼠李糖苷(槲皮苷)	Flavonoids	黄酮	Flavonols	黄酮醇	522-12-3	3	212310	167010	166640	299280	224810	140160	9	9	9	134410	118940	117480	C01750	ko00944
MWS20147	449.11	287.06	449.108	287.061	标品鉴定	448.101	C21H20O11	[M+H]+	Luteolin-3'-O-glucoside*	木犀草素-3'-O-葡萄糖苷*	Flavonoids	黄酮	Flavones	黄酮	5154-41-6	1	25901000	16016000	18566000	22903000	17285000	19408000	586720	569200	592370	13288000	13014000	12609000	--	--
mws1608	447.09	357.1	447.093	357.062	标品鉴定	448.101	C21H20O11	[M-H]-	Luteolin-6-C-glucoside (Isoorientin)	木犀草素-6-C-葡萄糖苷 (异荭草素)	Flavonoids	黄酮	Flavonoid carbonoside	黄酮碳糖苷	4261-42-1	3	72237	74071	88680	222340	142810	183360	539610	448170	163350	186710	208650	182990	C01821	--
mws0089	447.09	285.04	447.093	285.041	标品鉴定	448.101	C21H20O11	[M-H]-	Kaempferol-7-O-glucoside	山奈酚-7-O-葡萄糖苷	Flavonoids	黄酮	Flavonols	黄酮醇	16290-07-6	3	866680	852540	952100	3623300	3638100	3826800	334060	243660	135130	1406100	1389700	1614500	--	--
pmn001560	447.09	191	447.093	191.036	人工鉴定	448.101	C21H20O11	[M-H]-	Cimicifugic acid A	升麻酸 A	Phenolic acids	酚酸类	Phenolic acids	酚酸类	205114-65-4	3	60262	54117	32410	75571	74161	78624	57702	72227	44097	49225	55752	53517	--	--
pme2459	449.11	287.2	449.108	287.2	人工鉴定	448.101	C21H20O11	[M+H]+	Luteolin-7-O-glucoside (Cynaroside)	木犀草素-7-O-葡萄糖苷 (木犀草苷)	Flavonoids	黄酮	Flavones	黄酮	5373-11-5	3	12671000	10615000	14424000	41982000	27505000	31196000	2908400	1962800	1284300	17323000	13567000	12932000	C03951	ko00944
MWSHY0136	449.11	287.06	449.108	287.055	标品鉴定	448.101	C21H20O11	[M+H]+	Kaempferol-3-O-glucoside (Astragalin)	山奈酚-3-O-葡萄糖苷(紫云英苷)	Flavonoids	黄酮	Flavonols	黄酮醇	480-10-4	1	24681000	17130000	19393000	22329000	16660000	20291000	560830	531340	576390	13721000	11458000	13089000	C12249	ko00944,ko01110
Lmyn006922	447.13	285.08	447.13	285.077	人工鉴定	448.137	C22H24O10	[M-H]-	Sakuranin	樱花苷	Flavonoids	黄酮	Flavanones	二氢黄酮	529-39-5	3	277460	324520	417160	713920	669740	523400	44603	48212	48928	268710	284290	287330	C17391	--
HJN086	449.11	287.06	449.11	287.057	人工鉴定	450.116	C21H22O11	[M-H]-	Eriodictyol-3'-O-glucoside	圣草酚-3'-O-葡萄糖苷	Flavonoids	黄酮	Flavanones	二氢黄酮	-	2	2945500	2434300	2827200	6451200	5742800	6539000	475350	576530	502020	2949000	3292700	3053400	--	--
Lmmn004625	449.11	287.06	449.109	287.056	人工鉴定	450.116	C21H22O11	[M-H]-	Dihydrokaempferol-7-O-glucoside	二氢山奈酚-7-O-葡萄糖苷	Flavonoids	黄酮	Flavanonols	二氢黄酮醇	-	2	3045500	2512700	2718200	6867200	5857700	6273800	491530	669500	550270	2974400	3056600	3389100	--	--
Jmgn004021	449.11	269.05	449.109	269.05	人工鉴定	450.116	C21H22O11	[M-H]-	6-C-Glucosyl-2-Hydroxynaringenin	6-碳葡萄糖基-2-羟基柚皮素	Flavonoids	黄酮	Flavanones	二氢黄酮	-	3	9920700	10937000	9296900	60040000	46972000	58202000	619300	736290	644500	23918000	24799000	25138000	--	--
mws1361	449.11	151	449.109	151	标品鉴定	450.116	C21H22O11	[M-H]-	Taxifolin-3-O-rhamnoside (Astilbin)	花旗松素-3-O-葡萄糖苷(落新妇苷)	Flavonoids	黄酮	Flavanonols	二氢黄酮醇	29838-67-3	3	1390600	1339000	1638000	1394100	1541700	1498300	274350	322910	285570	1230800	1114300	1154300	C17449	--
pmb3023	449.11	287	449.109	287.055	人工鉴定	450.116	C21H22O11	[M-H]-	Eriodictyol-8-C-glucoside	圣草酚-8-C-葡萄糖苷	Flavonoids	黄酮	Flavanones	二氢黄酮	1023271-51-3	3	1959000	1878600	2011100	4483100	3496300	3644200	125120	122730	101650	1807800	1413100	1898500	--	--
Lmtn002796	449.1	287.05	449.108	287.057	人工鉴定	450.116	C21H22O11	[M-H]-	Aromadendrin-7-O-glucoside	香橙素-7-O-葡萄糖苷	Flavonoids	黄酮	Flavanonols	二氢黄酮醇	28189-90-4	2	7848100	8488900	6376100	50777000	40102000	42644000	403890	559510	463200	18830000	19492000	18847000	--	--
Lmsn003297	449.11	287.06	449.109	287.056	人工鉴定	450.116	C21H22O11	[M-H]-	3,4,2',4',6'-Pentahydroxychalcone-4'-O-glucoside	3,4,2',4',6'-五羟基查耳酮-4'-O-葡萄糖苷	Flavonoids	黄酮	Chalcones	查耳酮	-	2	2856300	2336100	2331900	4310400	5309100	7237700	9	9	9	3914300	4348700	4040000	C16408	ko00941
Lmhp009034	452.28	311.26	452.277	311.258	人工鉴定	451.27	C21H42NO7P	[M+H]+	LysoPE 16:1	溶血磷脂酰乙醇胺 16:1	Lipids	脂质	LPE	溶血磷脂酰乙醇胺	-	2	129910	107580	148300	53874	59531	59706	169920	125770	115720	106700	108360	87804	--	--
Lmhp008763	452.28	311.26	452.277	311.258	人工鉴定	451.27	C21H42NO7P	[M+H]+	LysoPE 16:1(2n isomer)	溶血磷脂酰乙醇胺 16:1(2n异构)	Lipids	脂质	LPE	溶血磷脂酰乙醇胺	-	2	56317	39847	89473	42558	24071	29691	62590	69539	50530	41714	56161	55260	--	--
HJN041	451.12	289.07	451.124	289.072	人工鉴定	452.131	C21H24O11	[M-H]-	Epicatechin glucoside	表儿茶素苷	Flavonoids	黄酮	Flavanols	黄烷醇类	-	2	116610000	109350000	104380000	187590000	166160000	226520000	1974600	2327700	1833000	138620000	127770000	122370000	--	--
Hmpn005101	451.12	289.07	451.123	289.07	人工鉴定	452.131	C21H24O11	[M-H]-	Sieboldin	3-羟基根皮苷	Flavonoids	黄酮	Chalcones	查耳酮	18777-73-6	3	445540	418160	354310	904880	638630	885950	91262	64058	92559	450840	530280	453190	--	--
pmb0876	454.29	313.27	454.293	313.274	标品鉴定	453.286	C21H44NO7P	[M+H]+	LysoPE 16:0	溶血磷脂酰乙醇胺 16:0	Lipids	脂质	LPE	溶血磷脂酰乙醇胺	53862-35-4	1	15255000	15282000	20420000	13773000	12977000	12835000	13634000	11347000	11304000	13153000	15812000	17016000	--	--
pmd0160	454.29	313.27	454.293	313.274	标品鉴定	453.286	C21H44NO7P	[M+H]+	LysoPE 16:0(2n isomer)	溶血磷脂酰乙醇胺 16:0(2n异构)	Lipids	脂质	LPE	溶血磷脂酰乙醇胺	-	3	466370	523720	710130	485380	692740	388560	569360	474830	499820	623500	620160	448490	--	--
Lmyn004187	453.01	301	453.01	300.999	人工鉴定	454.017	C21H10O12	[M-H]-	Flavogallonic Acid Dilactone	黄没食子酸二内酯	Phenolic acids	酚酸类	Phenolic acids	酚酸类	103744-88-3	3	1084800	1748900	1663800	818320	621740	1058800	677170	1072100	1046300	1271100	1235400	1219800	--	--
Zmsp009163	455.35	203.18	455.35	203.18	人工鉴定	454.345	C30H46O3	[M+H]+	mudanpinoic acid A	牡丹皮酸A	Terpenoids	萜类	Terpene	萜类	203511-36-8	3	75446	23365	264890	9	16480	9	27251	52233	19870	42052	48811	35172	--	--
MWS5083	455.1	96.97	455.097	96.9685	标品鉴定	456.105	C17H21N4O9P	[M-H]-	Flavin Single Nucleotide(FMN)	黄素单核苷酸(FMN)	Nucleotides and derivatives	核苷酸及其衍生物	Nucleotides and derivatives	核苷酸及其衍生物	6184-17-4	3	59540	80144	107700	81896	97397	64801	209000	113490	134940	125480	136200	138330	C00061	ko00190,ko00740,ko01100,ko01110,ko01240
pmn001414	455.17	121.02	455.171	121.02	人工鉴定	456.178	C25H28O8	[M-H]-	Suffruticoside D	没食子酰氧化芍药苷 D	Phenolic acids	酚酸类	Phenolic acids	酚酸类	145898-97-1	3	34988	25168	22122	52979	29946	32280	13452	14739	29279	26346	36795	23873	--	--
Hmbn004734	455.32	455.32	455.318	455.318	人工鉴定	456.325	C29H44O4	[M-H]-	30-Norhederagenin	30-去甲常春藤皂苷元	Terpenoids	萜类	Triterpene	三萜	117654-06-5	3	145360000	111280000	147140000	52861000	71798000	60253000	113820000	107600000	87032000	99520000	102600000	103480000	--	--
mws4053	455.35	455.35	455.353	455.353	标品鉴定	456.36	C30H48O3	[M-H]-	Ursolic acid	熊果酸	Terpenoids	萜类	Triterpene	三萜	77-52-1	3	2721800	1676500	4612400	611460	2762400	1009700	1045400	873850	871050	1566100	1619600	1699400	C08988	--
mws1389	455.35	407.3	455.353	407.3	标品鉴定	456.36	C30H48O3	[M-H]-	Oleanolic acid	齐墩果酸	Terpenoids	萜类	Triterpene	三萜	508-02-1	3	732.7	518.58	2266	9	9	9	1196.5	1264	603.93	535.27	639.11	1004.2	C17148	--
HJN110	455.36	455.36	455.359	455.359	人工鉴定	456.36	C30H48O3	[M-H]-	Betulinic acid	白桦脂酸	Terpenoids	萜类	Triterpene	三萜	472-15-1	1	1571800	752730	3015400	424320	596190	623730	1347700	1059700	943610	901380	1085500	1140300	C08619	--
pmb0464	458.1	116.3	458.15	116.034	人工鉴定	457.143	C16H27NO14	[M+H]+	L-Aspartic acid-O-diglucoside	L-天冬氨酸-O-二葡萄糖苷	Amino acids and derivatives	氨基酸及其衍生物	Amino acids and derivatives	氨基酸及其衍生物	-	3	24713000	19811000	20989000	13980000	7968100	12700000	26427000	16578000	20165000	17344000	13717000	18365000	--	--
MWSHY0060	459.09	139.04	459.092	139.039	标品鉴定	458.085	C22H18O11	[M+H]+	Epigallocatechin-3-gallate*	表没食子儿茶素没食子酸酯*	Flavonoids	黄酮	Flavanols	黄烷醇类	989-51-5	3	50775	31821	39663	9	9	9	13834	26080	80727	25589	20450	43207	C09731	--
MWSHY0094	459.09	139.04	459.092	139.039	标品鉴定	458.085	C22H18O11	[M+H]+	Gallocatechin gallate*	没食子儿茶素没食子酸酯*	Flavonoids	黄酮	Flavanols	黄烷醇类	4233-96-9	3	28208	45654	40282	9	9	9	23113	24214	60544	29841	18519	20440	--	--
Zmhn003625	459.13	337.09	459.129	337.09	人工鉴定	460.137	C23H24O10	[M-H]-	6-O-Glucosyl-feruloylbenzoic acid	6-O-葡萄糖基-阿魏酰苯甲酸	Phenolic acids	酚酸类	Phenolic acids	酚酸类	-	3	17344	12967	20355	9	9	9	30785	22162	25019	10683	11523	7983	--	--
Zmsp103507	461.16	167.07	461.164	167.071	人工鉴定	460.158	C20H28O12	[M+H]+	Apiopaeonoside*	丹皮酚新苷*	Others	其它类	Others	其它	100291-86-9	3	921150	9	1275600	9	1028800	1225700	314420	191240	9	990200	1087300	1480300	--	--
Zmsp03507	461.16	167.07	461.164	167.071	人工鉴定	460.158	C20H28O12	[M+H]+	Paeonolide*	牡丹酚原苷*	Others	其它类	Others	其它	72520-92-4	3	578170	1978600	842150	1697800	1087400	1470500	209380	83742	191450	868210	1646100	849830	--	--
pmb2654	460.1	117.9	460.146	117.9	人工鉴定	461.153	C19H27NO12	[M-H]-	Anthranilate-1-O-Sophoroside	邻氨基苯甲酸-1-O-槐糖苷	Phenolic acids	酚酸类	Phenolic acids	酚酸类	-	3	681350	1029300	767470	325490	323730	279970	2222900	1249100	2071500	828040	821240	803980	--	--
Lmhn002321	461.07	167.04	461.07	167.04	人工鉴定	462.08	C21H18O12	[M-H]-	Vnilloylcaffeoyltartaric acid	香草酰咖啡酰酒石酸	Phenolic acids	酚酸类	Phenolic acids	酚酸类	-	2	166910	143300	224200	121110	188500	209140	628150	237870	314850	216570	232170	261650	--	--
pmb3012	461.11	299.2	461.109	299.055	人工鉴定	462.116	C22H22O11	[M-H]-	Chrysoeriol-7-O-glucoside	金圣草黄素-7-O-葡萄糖苷	Flavonoids	黄酮	Flavones	黄酮	19993-32-9	3	296460	315290	293700	490690	562980	504240	328330	311630	398040	310520	440940	433080	--	--
Lmmn006022	461.11	315.05	461.109	315.052	人工鉴定	462.116	C22H22O11	[M-H]-	Rhamnetin-3-O-rhamnoside	鼠李素-3-O-鼠李糖苷	Flavonoids	黄酮	Flavonols	黄酮醇	20188-83-4	3	14751000	27635000	11572000	20271000	17263000	19443000	6638500	8200300	14806000	18183000	16791000	12117000	--	--
Hmcp002539	463.12	317.06	463.122	317.06	人工鉴定	462.116	C22H22O11	[M+H]+	Isorhamnetin-3-O-rhamnoside	异鼠李素-3-O-鼠李糖苷	Flavonoids	黄酮	Flavonols	黄酮醇	-	3	302330	207330	266110	182050	356170	373910	31520	172440	214950	151290	180460	211870	--	--
pmp000579	463.12	301.07	463.123	301.07	人工鉴定	462.116	C22H22O11	[M+H]+	Diosmetin-7-O-galactoside*	香叶木素-7-O-半乳糖苷*	Flavonoids	黄酮	Flavones	黄酮	-	1	4682800	3248700	6487500	16652000	12185000	12288000	227750	242120	151920	5741500	5320700	5467500	--	--
Hmmp004965	463.12	301.07	463.124	301.07	人工鉴定	462.116	C22H22O11	[M+H]+	Diosmetin-7-O-glucoside*	香叶木素-7-O-葡萄糖苷*	Flavonoids	黄酮	Flavones	黄酮	20126-59-4	1	876680	1216200	960980	1497800	960440	972850	586300	356400	406000	708990	705730	650280	--	--
Lmmp004257	463.12	317.06	463.12	317.06	人工鉴定	462.116	C22H22O11	[M+H]+	6-C-Methylquercetin-3-O-rhamnoside	6-C-甲基槲皮素-3-O-鼠李糖苷	Flavonoids	黄酮	Flavonols	黄酮醇	-	3	135930	97872	165200	1882700	989580	656850	9	9	9	348800	367940	360250	--	--
Hmbp003109	463.16	105.03	463.159	105.03	人工鉴定	462.153	C23H26O10	[M+H]+	Lactiflorin	芍药新苷	Terpenoids	萜类	Monoterpenoids	倍萜	88623-95-4	2	417500	412960	423800	415000	358580	333040	636530	517850	447950	337240	317680	498780	--	--
MWS0155	462.07	96.97	462.069	96.9694	标品鉴定	463.074	C14H18N5O11P	[M-H]-	Adenylocuccinic Acid	腺苷酸基琥珀酸	Organic acids	有机酸	Organic acids	有机酸	19046-78-7	3	45598	77480	73745	94471	76563	92475	41403	56162	43577	64302	65004	64561	C03794	ko00230,ko00250,ko01100,ko01240
Hmdn001667	463.05	300.99	463.052	300.99	人工鉴定	464.06	C20H16O13	[M-H]-	Ellagic acid-4-O-glucoside	鞣花酸-4-O-葡萄糖苷	Tannins	鞣质	Tannin	鞣质	-	1	225760000	153900000	190490000	145520000	121020000	135760000	33938000	40141000	40851000	121650000	113030000	118600000	--	--
mws1329	463.09	301.03	463.088	301.036	标品鉴定	464.095	C21H20O12	[M-H]-	Quercetin-7-O-glucoside*	槲皮素-7-O-葡萄糖苷*	Flavonoids	黄酮	Flavonols	黄酮醇	491-50-9	3	2506900	2221300	2844500	4435600	3708900	3444600	296930	354240	395880	1505900	1616700	1671000	C12639	--
mws0061	463.09	300	463.088	300.029	标品鉴定	464.095	C21H20O12	[M-H]-	Quercetin-3-O-galactoside (Hyperin)*	槲皮素-3-O-半乳糖苷 (金丝桃苷)*	Flavonoids	黄酮	Flavonols	黄酮醇	482-36-0	3	42477000	36819000	33146000	41637000	24109000	43242000	8993900	9581900	7432300	34412000	30779000	32401000	C10073	--
mws0091	463.09	300.03	463.088	300.03	标品鉴定	464.095	C21H20O12	[M-H]-	Quercetin-3-O-glucoside (Isoquercitrin)*	槲皮素-3-O-葡萄糖苷(异槲皮苷)*	Flavonoids	黄酮	Flavonols	黄酮醇	482-35-9	3	1024400	767160	1055400	1204600	913780	1087500	191640	190560	213660	699300	670180	882930	C05623	ko00944,ko01100,ko01110
Hmcn001884	463.09	301.03	463.089	301.03	人工鉴定	464.095	C21H20O12	[M-H]-	6-Hydroxyluteolin 5-glucoside	6-羟基木犀草素-5-葡萄糖苷	Flavonoids	黄酮	Flavones	黄酮	-	3	2506900	2221300	2844500	4435600	3708900	3444600	296930	354240	395880	1505900	1616700	1671000	--	--
Lmpp005784	465.1	333.07	465.103	333.072	人工鉴定	464.095	C21H20O12	[M+H]+	6-Methoxyquercetin-3-O-Xyloside	6-甲氧基槲皮素-3-O-木糖苷	Flavonoids	黄酮	Flavonols	黄酮醇	-	3	36909	52744	97842	48788	49645	67020	120370	84193	86319	55269	73538	73728	--	--
mws0856	463.09	301	463.088	301.036	标品鉴定	464.095	C21H20O12	[M-H]-	Quercetin-4'-O-glucoside (Spiraeoside)*	槲皮素-4'-O-葡萄糖苷 (绣线菊苷)*	Flavonoids	黄酮	Flavonols	黄酮醇	20229-56-5	3	7426200	8178700	8062900	9	4754500	6922900	2333700	2220600	1725300	6243100	3607900	6871500	--	--
Lmdp003286	465.1	303.06	465.102	303.061	人工鉴定	464.095	C21H20O12	[M+H]+	Isohyperoside*	异金丝桃苷*	Flavonoids	黄酮	Flavonols	黄酮醇	35589-21-0	3	17568000	10707000	11582000	18253000	17792000	15316000	2766700	2376500	2136500	12188000	10868000	15309000	--	--
Hmpp103270	465.1	289.07	465.102	289.07	人工鉴定	464.095	C21H20O12	[M+H]+	Eriodictyol-7-O-glucoronide	圣草酚-7-O-葡萄糖醛酸苷	Flavonoids	黄酮	Flavanones	二氢黄酮	133360-47-1	3	62234	43119	288940	42431	66034	64654	575300	308980	356020	140540	129770	131800	--	--
Lmzp002365	465.14	303.09	465.139	303.09	人工鉴定	464.131	C22H24O11	[M+H]+	Hesperetin-7-O-glucoside	橙皮素-7-O-葡萄糖苷	Flavonoids	黄酮	Flavanones	二氢黄酮	31712-49-9	3	1154500	911930	967670	1383700	1049100	1590200	511860	371740	373900	880120	900130	869700	C16422	ko00941
pme1598	463.12	301	463.125	301.071	标品鉴定	464.132	C22H24O11	[M-H]-	Hesperetin-5-O-glucoside	橙皮素-5-O-葡萄糖苷	Flavonoids	黄酮	Flavanones	二氢黄酮	69651-80-5	3	3518900	2294400	2984100	3951900	3122800	3530200	379970	460590	431550	1644900	1564900	1933000	--	--
Lmhp009464	466.29	325.27	466.293	325.274	人工鉴定	465.286	C22H44NO7P	[M+H]+	LysoPE 17:1(2n isomer)	溶血磷脂酰乙醇胺 17:1(2n异构)	Lipids	脂质	LPE	溶血磷脂酰乙醇胺	-	1	240030	324930	390640	166300	154470	141280	156430	143380	172420	248670	193140	221410	--	--
Lmhp009769	466.29	325.27	466.293	325.274	人工鉴定	465.286	C22H44NO7P	[M+H]+	LysoPE 17:1	溶血磷脂酰乙醇胺 17:1	Lipids	脂质	LPE	溶血磷脂酰乙醇胺	-	3	365030	500390	437630	353080	369600	292650	196340	173520	146960	226750	277240	279490	--	--
Xmsn002700	465.13	303.06	465.125	303.061	人工鉴定	466.111	C21H22O12	[M-H]-	Taxifolin-3'-O-glucoside	花旗松素-3'-O-葡萄糖苷	Flavonoids	黄酮	Flavanonols	二氢黄酮醇	31106-05-5	3	1080500	1027200	1146700	2526600	2465700	2102400	398620	474680	490520	1310400	1405700	1264200	--	--
pmd0130	468.31	184.07	468.308	184.073	标品鉴定	467.301	C22H46NO7P	[M+H]+	LysoPC 14:0	溶血磷脂酰胆碱 14:0	Lipids	脂质	LPC	溶血磷脂酰胆碱	20559-16-4	1	33076	42510	47347	40470	46975	37286	26693	29220	37550	34184	37732	35398	--	--
Lmfn001258	467.08	169.01	467.083	169.014	人工鉴定	468.09	C20H20O13	[M-H]-	Maplexin D (2,4-Di-O-Galloyl-1,5-Anhydro-D-Glucitol)	2,4-二-O-没食子酰-1,5-脱水-D-葡萄糖醇	Phenolic acids	酚酸类	Phenolic acids	酚酸类	1355573-86-2	3	21436000	37218000	25851000	9502300	10454000	10684000	17519000	11871000	11175000	22618000	22150000	19966000	--	--
Hmmp002121	469.12	317.08	469.121	317.08	人工鉴定	468.113	C23H16O11	[M+H]+	Isorhamnetin-3-O-gallate	异鼠李素-3-O-没食子酸酯	Flavonoids	黄酮	Flavonols	黄酮醇	-	1	104780000	117130000	99567000	65199000	68964000	62972000	114360000	163350000	125130000	99488000	90910000	127690000	--	--
MWSmce446	469.17	307.12	469.173	307.121	标品鉴定	468.163	C22H28O11	[M+H]+	Cimifugin-7-O-glucoside	升麻素-7-O-葡萄糖苷	Others	其它类	Others	其它	80681-45-4	3	9	1910200	884760	1243100	1503000	1019800	1299300	1751500	1093400	772450	1498500	2236700	--	--
pmb0504	469.23	177.05	469.229	177.055	人工鉴定	468.222	C21H32N4O8	[M+H]+	N-(4'-O-glycosyl)-feruloyl agmatine	N-(4'-O-葡萄糖基)-阿魏酰胍丁胺	Alkaloids	生物碱	Phenolamine	酚胺	-	3	9	9	9	9	9	9	56432	39189	42430	22176	28659	25968	--	--
Hmjn008136	469.33	469.33	469.333	469.333	人工鉴定	470.34	C30H46O4	[M-H]-	Camaldulenic acid	脱氢山楂酸	Terpenoids	萜类	Triterpene	三萜	71850-15-2	3	4456400	1064000	9306400	4044500	4573500	1427700	2457600	3076700	1268700	4211700	4411900	4446300	--	--
pmp000441	471.35	453.34	471.347	453.336	人工鉴定	470.34	C30H46O4	[M+H]+	11-Keto-ursolic acid	11-酮基-熊果酸	Terpenoids	萜类	Triterpene	三萜	105870-59-5	3	140150	162560	119490	117810	128740	90582	79046	79147	67700	115790	77261	93748	--	--
Zmpn008194	471.35	471.35	471.348	471.348	人工鉴定	472.355	C30H48O4	[M-H]-	Corosolic acid*	科罗索酸*	Terpenoids	萜类	Triterpene	三萜	4547-24-4	3	201220000	163920000	236390000	132470000	123470000	132160000	187210000	187310000	130440000	166070000	168850000	173570000	--	--
MWSmce560	471.35	441.33	471.347	441.327	标品鉴定	472.355	C30H48O4	[M-H]-	23-Hydroxybetulinic acid	23-羟基白桦脂酸	Terpenoids	萜类	Triterpene	三萜	85999-40-2	3	35996	7123.4	205070	11143	7068	4635.5	21122	31620	5775.7	34257	34650	34046	--	--
mws1610	471.35	471.35	471.348	471.348	标品鉴定	472.355	C30H48O4	[M-H]-	Maslinic acid*	山楂酸*	Terpenoids	萜类	Triterpene	三萜	4373-41-5	3	7467900	1076700	4610500	4171500	7730400	1828000	10620000	7308700	2239100	6023400	5865600	6070500	C16939	--
MWSmce312	471.35	393.31	471.348	393.314	标品鉴定	472.355	C30H48O4	[M-H]-	Hederagenin	常春藤皂苷元	Terpenoids	萜类	Triterpene	三萜	465-99-6	3	40612000	16351000	117680000	5117100	6460800	3906000	15591000	20277000	14428000	29510000	28997000	29601000	--	--
pmn001523	473.04	169	473.036	169.013	人工鉴定	474.043	C21H14O13	[M-H]-	Trigallic acid	三没食子酸	Phenolic acids	酚酸类	Phenolic acids	酚酸类	2131-66-0	2	9170700	11139000	14914000	2348700	1859000	2566200	3397600	2726600	2983000	3774000	3603800	5063100	--	--
Lmhp008589	476.28	335.26	476.277	335.258	人工鉴定	475.27	C23H42NO7P	[M+H]+	LysoPE 18:3(2n isomer)	溶血磷脂酰乙醇胺 18:3(2n异构)	Lipids	脂质	LPE	溶血磷脂酰乙醇胺	-	1	1878700	2505500	2577600	2084100	2145000	2303500	1208100	1105000	1097000	1844200	1915600	1861100	--	--
Lmhp008801	476.28	335.26	476.277	335.258	人工鉴定	475.27	C23H42NO7P	[M+H]+	LysoPE 18:3	溶血磷脂酰乙醇胺 18:3	Lipids	脂质	LPE	溶血磷脂酰乙醇胺	-	1	1995400	2743600	2768200	2511600	2048900	2037600	1270700	1366500	1155400	1788200	1911500	2001500	--	--
pmn001641	475.09	300	475.088	300	人工鉴定	476.095	C22H20O12	[M-H]-	Kaempferide-3-O-glucuronide	山奈素-3-O-葡萄糖醛酸苷	Flavonoids	黄酮	Flavonols	黄酮醇	-	3	10330	14210	13847	24567	12575	4410.4	25847	23899	15364	17472	27518	11006	--	--
pmb0874	478.29	337.27	478.293	337.274	人工鉴定	477.286	C23H44NO7P	[M+H]+	LysoPE 18:2(2n isomer)	溶血磷脂酰乙醇胺 18:2(2n异构)	Lipids	脂质	LPE	溶血磷脂酰乙醇胺	-	1	24698000	22570000	30201000	20495000	21734000	20073000	13749000	13006000	13444000	16977000	20656000	18610000	--	--
pmb0881	478.29	337.27	478.293	337.274	人工鉴定	477.286	C23H44NO7P	[M+H]+	LysoPE 18:2	溶血磷脂酰乙醇胺 18:2	Lipids	脂质	LPE	溶血磷脂酰乙醇胺	-	1	24018000	26763000	32643000	23037000	21788000	18771000	14407000	12702000	13188000	18589000	18878000	17534000	--	--
Lmfn003760	477.07	301.04	477.067	301.037	人工鉴定	478.075	C21H18O13	[M-H]-	Quercetin-4'-O-glucuronide	槲皮素-4'-O-葡萄糖醛酸苷	Flavonoids	黄酮	Flavonols	黄酮醇	201463-36-7	3	243870	125760	279300	297600	230530	371740	87655	161000	190430	218160	166020	176060	--	--
Zmhn004909	477.06	169.01	477.058	169.015	人工鉴定	478.075	C21H18O13	[M-H]-	3,4-Digalloylshikimic acid	3,4-二没食子酰莽草酸	Phenolic acids	酚酸类	Phenolic acids	酚酸类	-	2	885110	475030	898340	502210	441260	375320	350820	345910	231410	427800	469380	530880	--	--
Lmpp005842	479.11	333.07	479.108	333.07	人工鉴定	478.101	C22H22O12	[M+H]+	6-Methoxyquercetin-3-O-rhamnoside	6-甲氧基槲皮素-3-O-鼠李糖苷	Flavonoids	黄酮	Flavonols	黄酮醇	-	3	423620	272610	308750	472250	674180	920980	203060	132910	129790	357300	409600	372570	--	--
Hmcp002207	479.12	317.06	479.118	317.06	人工鉴定	478.111	C22H22O12	[M+H]+	Isorhamnetin-7-O-glucoside (Brassicin)*	异鼠李素-7-O-葡萄糖苷 (蔓菁苷)*	Flavonoids	黄酮	Flavonols	黄酮醇	6743-96-0	3	1062200	573320	1190200	1732800	1125800	983900	294950	169690	205150	790210	726840	692620	--	--
Lmsn004162	477.1	169.01	477.104	169.014	人工鉴定	478.111	C22H22O12	[M-H]-	1-O-Galloyl-2-O-p-Coumaroyl-β-D-glucose	1-O-没食子酰-2-O-对香豆酰-β-D-葡萄糖	Phenolic acids	酚酸类	Phenolic acids	酚酸类	94356-18-0	3	794630	869060	765950	1145100	960550	1022800	329490	229800	275950	648220	754470	599900	--	--
Lmjp002906	479.12	317.07	479.118	317.065	人工鉴定	478.111	C22H22O12	[M+H]+	Rhamnetin-3-O-Glucoside*	鼠李素-3-O-葡萄糖苷*	Flavonoids	黄酮	Flavonols	黄酮醇	27875-34-9	3	1046900	708500	1109700	1607300	1345900	1165100	281630	220490	259570	804640	688730	671570	--	--
Lmjp003044	479.12	317.06	479.118	317.062	人工鉴定	478.111	C22H22O12	[M+H]+	Isorhamnetin-3-O-Glucoside*	异鼠李素-3-O-葡萄糖苷*	Flavonoids	黄酮	Flavonols	黄酮醇	5041-82-7	3	1062200	573320	1190200	1732800	1125800	983900	294950	169690	205150	790210	726840	692620	--	--
pma0214	479	317.1	479.118	317.066	人工鉴定	478.111	C22H22O12	[M+H]+	6-C-Methylquercetin-3-O-glucoside	6-C-甲基槲皮素-3-O-葡萄糖苷	Flavonoids	黄酮	Flavonols	黄酮醇	-	3	3264600	2549200	2475200	3941900	2648400	2979200	946860	1131400	1374900	2381400	2212100	2694400	--	--
mws1454	477.14	315	477.14	315.086	标品鉴定	478.148	C23H26O11	[M-H]-	Persicoside	桃苷	Flavonoids	黄酮	Flavanones	二氢黄酮	28978-03-2	3	81329	173750	121050	393480	268910	222310	95604	129550	113020	155670	96934	133060	--	--
pmn001525	477.14	169	477.14	169	人工鉴定	478.148	C23H26O11	[M-H]-	3,5-Digalloylshikimic acid	3,5-二没食子酰莽草酸	Phenolic acids	酚酸类	Phenolic acids	酚酸类	95753-52-9	3	1092700	1140100	1245500	321970	255370	288110	193120	88318	9	443690	472000	449680	--	--
pmb2260	480.31	184.07	480.308	184.073	人工鉴定	479.301	C23H46NO7P	[M+H]+	LysoPC 15:1	溶血磷脂酰胆碱 15:1	Lipids	脂质	LPC	溶血磷脂酰胆碱	-	3	272800	245750	454560	78339	83219	81856	163280	156530	138200	160110	157950	162860	--	--
pmb0856	480.31	339.29	480.308	339.289	人工鉴定	479.301	C23H46NO7P	[M+H]+	LysoPE 18:1(2n isomer)	溶血磷脂酰乙醇胺 18:1(2n异构)	Lipids	脂质	LPE	溶血磷脂酰乙醇胺	-	1	1370100	2148100	2248200	1264400	1324500	1187700	1224800	852010	1028100	1365400	1527500	1620900	--	--
mws0289	480.31	339.29	480.308	339.289	标品鉴定	479.301	C23H46NO7P	[M+H]+	LysoPE 18:1	溶血磷脂酰乙醇胺 18:1	Lipids	脂质	LPE	溶血磷脂酰乙醇胺	89576-29-4	1	2083500	2644800	2706000	1642300	2009100	1815500	1844900	1612300	1602100	2250400	1846400	2078100	--	--
Lmpp003465	481.1	319.04	481.098	319.045	人工鉴定	480.09	C21H20O13	[M-H]-	Myricetin-3-O-β-D-glucoside*	杨梅素-3-O-β-D-葡萄糖苷*	Flavonoids	黄酮	Flavonols	黄酮醇	19833-12-6	3	11095000	5763100	8240600	288870	296830	264460	2062200	1419600	1031200	4359000	5290900	4175500	--	--
Lmdp002969	481.1	319.06	481.097	319.057	人工鉴定	480.09	C21H20O13	[M+H]+	Myricetin-3-O-galactoside*	杨梅素-3-O-半乳糖苷*	Flavonoids	黄酮	Flavonols	黄酮醇	15648-86-9	3	11192000	4838600	7902000	276320	475350	315140	2534600	1319500	1723900	8248100	6922700	4876800	--	--
Wmmn000120	479.15	151.04	479.154	151.039	人工鉴定	480.163	C23H28O11	[M-H]-	mudanpioside I	牡丹皮苷I	Others	其它类	Others	其它	-	3	2882200	1219300	2668500	820200	370720	245900	260330	165830	237020	812960	979450	955150	--	--
mws1602	481.17	197.1	481.17	197.085	标品鉴定	480.163	C23H28O11	[M+H]+	Albiflorin	芍药内酯苷	Terpenoids	萜类	Monoterpenoids	倍萜	39011-90-0	2	260060000	217670000	287300000	13215000	7573000	7394100	176990000	51412000	67621000	139750000	167520000	173650000	C17457	--
mws1557	479.16	121.03	479.156	121.03	标品鉴定	480.163	C23H28O11	[M-H]-	Paeoniflorin	芍药苷	Terpenoids	萜类	Monoterpenoids	倍萜	23180-57-6	1	567140000	595330000	355880000	341380000	283040000	340870000	373180000	346810000	272740000	305790000	537030000	341540000	C09959	--
pmb0883	482.32	341.31	482.324	341.305	人工鉴定	481.317	C23H48NO7P	[M+H]+	LysoPE 18:0	溶血磷脂酰乙醇胺 18:0	Lipids	脂质	LPE	溶血磷脂酰乙醇胺	69747-55-3	3	239830	259570	309630	180320	225060	257500	200500	238230	175410	377200	243640	265010	--	--
pmb2319	482.32	184.07	482.324	184.073	人工鉴定	481.317	C23H48NO7P	[M+H]+	LysoPC 15:0	溶血磷脂酰胆碱 15:0	Lipids	脂质	LPC	溶血磷脂酰胆碱	108273-89-8	2	2827000	2990700	3731000	1735400	1834700	1938900	2322600	1930200	1903500	2040400	2110100	2150700	--	--
pmb0880	482.32	341.31	482.324	341.305	人工鉴定	481.317	C23H48NO7P	[M+H]+	LysoPE 18:0(2n isomer)	溶血磷脂酰乙醇胺 18:0(2n异构)	Lipids	脂质	LPE	溶血磷脂酰乙醇胺	-	3	28672	17666	51177	33941	19750	22837	22905	12819	24916	17371	18534	24055	--	--
Lmhp009129	482.32	184.07	482.324	184.073	人工鉴定	481.317	C23H48NO7P	[M+H]+	LysoPC 15:0(2n isomer)	溶血磷脂酰胆碱 15:0(2n异构)	Lipids	脂质	LPC	溶血磷脂酰胆碱	-	1	188790	214980	278060	129250	136980	133910	189930	171340	163800	176290	188780	190130	--	--
Lmhn000921	481.06	301	481.062	301	人工鉴定	482.069	C20H18O14	[M-H]-	3,4,5,3',4',5'-Hexahydroxydiphenoyl Acid-glucose	六羟基联苯二甲酰基葡萄糖	Tannins	鞣质	Tannin	鞣质	-	1	177640000	114070000	134470000	118000000	62699000	97875000	28274000	29507000	33337000	69774000	77051000	76250000	--	--
Lmsn000842	481.06	301	481.062	300.999	人工鉴定	482.07	C20H18O14	[M-H]-	4,6-(S)-Hexahydroxydiphenoyl-β-D-glucose	4,6-(S)-六羟基二苯甲酰基-β-D-葡萄糖	Phenolic acids	酚酸类	Phenolic acids	酚酸类	36378-48-0	1	66011000	41038000	45063000	32319000	26654000	35231000	10628000	11045000	11739000	19347000	27215000	21801000	--	--
HJN104	481.14	319.08	481.135	319.084	人工鉴定	482.105	C21H22O13	[M-H]-	Dihydromyricetin-3-O-glucoside	二氢杨梅素-3-O-葡萄糖苷	Flavonoids	黄酮	Flavanonols	二氢黄酮醇	-	3	503910	364600	435050	546190	401740	383610	9	9	9	241140	328060	315050	--	--
pmb3072	481.14	319.3	481.135	319.3	人工鉴定	482.142	C22H26O12	[M-H]-	3-O-p-Coumaroylshikimic acid-O-glucoside	3-O-对香豆酰莽草酸-O-葡萄糖苷	Phenolic acids	酚酸类	Phenolic acids	酚酸类	-	3	465990	305770	394160	249570	273420	288620	141630	122380	166810	188870	279300	269440	--	--
Wmhn001495	483.08	169.01	483.077	169.014	人工鉴定	484.077	C20H20O14	[M-H]-	1,4-Di-O-Galloyl-D-glucose	1,4-二-O-没食子酰-D-葡萄糖	Phenolic acids	酚酸类	Phenolic acids	酚酸类	-	3	69963000	49017000	83093000	16338000	11037000	17080000	18481000	13393000	15185000	26194000	29592000	24411000	--	--
Lmfn000797	483.08	169.01	483.078	169.014	人工鉴定	484.085	C20H20O14	[M-H]-	2,3-Di-O-Galloyl-β-D-Glucose	2,3-二-O-没食子酰-β-D-葡萄糖	Phenolic acids	酚酸类	Phenolic acids	酚酸类	-	3	30066000	10885000	22068000	23461000	18476000	20610000	5163100	3764300	5259800	13145000	13610000	13101000	--	--
pmn001526	483.08	169.01	483.078	169.014	人工鉴定	484.085	C20H20O14	[M-H]-	1,6-di-O-galloyl-β-D-glucose	1,6-二-O-没食子酰-β-D-葡萄糖	Phenolic acids	酚酸类	Phenolic acids	酚酸类	-	3	68873000	52589000	80438000	16723000	13090000	17006000	20653000	14590000	16429000	27534000	27908000	29168000	C04101	--
pmb0769	485.1	323.1	485.192	323.139	人工鉴定	484.185	C25H28N2O8	[M+H]+	N-(p-Coumaroyl)serotonin Glucoside	对香豆酰五羟色胺葡萄糖苷	Alkaloids	生物碱	Plumerane	吲哚类生物碱	76423-56-8	3	579540	765090	902770	478770	337840	502120	650430	521240	397020	377490	443510	369850	--	--
Hmyn007168	483.27	255.23	483.272	255.232	人工鉴定	484.278	C22H45O9P	[M-H]-	LysoPG 16:0	溶血磷脂酰甘油 16:0	Lipids	脂质	Glycerol ester	甘油酯	-	3	348410	387750	521290	394890	143210	366600	251650	209470	174790	417670	308970	215660	--	--
Hmjp004736	487.12	139.04	487.123	139.04	人工鉴定	486.115	C24H22O11	[M+H]+	Epigallocatechin-3-O-(3,5-O-dimethyl)gallate	表没食子儿茶素-3-O-(3,5-O-二甲基)没食子酸酯	Flavonoids	黄酮	Flavanols	黄烷醇类	-	3	19056	13339	29572	158410	80692	79128	9	9	10549	59433	27014	42626	--	--
pmp000444	487.34	469.33	487.342	469.33	人工鉴定	486.335	C30H46O5	[M+H]+	27,28-Dicarboxyl ursolic acid	27,28-二羧基熊果酸	Terpenoids	萜类	Triterpene	三萜	-	3	116280	6992.9	47340	60216	341730	10860	180990	121780	7901.6	90762	91434	90931	--	--
Lmsn011830	485.33	485.33	485.327	485.327	人工鉴定	486.335	C30H46O5	[M-H]-	2α,19α-Dihydroxy-3-oxours-12-en-28-oic acid	2α,19α-二羟基-3-氧熊果-12-烯-28-酸	Terpenoids	萜类	Triterpene	三萜	176983-21-4	3	720070	73835	88438	593820	946230	153310	173600	288440	227660	315210	347640	342270	--	--
Li512114	485.36	453.34	485.364	453.337	人工鉴定	486.371	C31H50O4	[M-H]-	Corosolic Acid Methyl Ester	科罗索酸甲酯	Terpenoids	萜类	Triterpene	三萜	4518-70-1	3	633.05	503.05	1826.2	9	9	9	542.03	528.81	9	506.68	711.27	725.55	--	--
MWSmce613	489.12	264.04	489.115	264.042	标品鉴定	488.107	C14H26N4O11P2	[M+H]+	Citicoline	胞磷胆碱	Nucleotides and derivatives	核苷酸及其衍生物	Nucleotides and derivatives	核苷酸及其衍生物	987-78-0	3	221650	202820	239180	611650	570830	580120	126930	165620	121320	343750	273940	328070	C00307	ko00564,ko01100
Lmmn000214	487.17	341.11	487.167	341.108	人工鉴定	488.174	C18H32O15	[M-H]-	Solatriose	茄三糖	Others	其它类	Saccharides and Alcohols	糖及醇类	528-40-5	3	136610	251910	283300	125780	180580	121600	361850	321720	442180	186390	288400	162310	--	--
pmn001527	487.18	124	487.182	124	人工鉴定	488.189	C22H32O12	[M-H]-	Di-O-galloyl Methyl gallate	二-O-没食子酸甲酯	Flavonoids	黄酮	Flavanols	黄烷醇类	-	3	1216900	757900	1382100	328350	144060	267060	814970	562020	454930	243250	301340	270350	--	--
MWSmce394	487.34	469.33	487.341	469.332	标品鉴定	488.35	C30H48O5	[M-H]-	Tormentic acid	委陵菜酸(2α,19α-二羟基熊果酸)	Terpenoids	萜类	Triterpene	三萜	13850-16-3	3	116280	6992.9	47340	60216	341730	10860	180990	121780	7901.6	90762	91434	90931	--	--
Hmjn003948	487.35	487.35	487.354	487.354	人工鉴定	488.35	C30H48O5	[M-H]-	Madasiatic acid	马达积雪草酸	Terpenoids	萜类	Triterpene	三萜	26532-66-1	3	26745000	24293000	14940000	15751000	19483000	13049000	25860000	19848000	12106000	17693000	18114000	17944000	--	--
Lmmp003903	491.12	287.05	491.118	287.05	人工鉴定	490.111	C23H22O12	[M+H]+	Kaempferol-3-O-(2''-acetyl)glucoside	山奈酚-3-O-(2''-O-乙酰)葡萄糖苷	Flavonoids	黄酮	Flavonols	黄酮醇	-	3	141630	126210	142100	130480	121200	129630	214620	147670	198540	144690	83833	97138	--	--
HJAP112	491.11	303.06	491.11	303.057	人工鉴定	490.111	C23H22O12	[M+H]+	Quercetin-3-O-(2''-O-acetyl)rhamnoside	槲皮素-3-O-(2''-O-乙酰)鼠李糖苷	Flavonoids	黄酮	Flavonols	黄酮醇	-	3	156780	240240	188860	184080	260370	203690	364610	297600	348780	263870	201900	216190	--	--
pmp001142	492.19	145	492.186	145.065	人工鉴定	491.179	C24H29NO10	[M+H]+	Cimicifugamide A	升麻酰胺 A	Alkaloids	生物碱	Phenolamine	酚胺	-	3	753830	369480	774650	9	9	9	296120	210580	297220	568890	854170	486190	--	--
pmb0863	492.31	184.07	492.308	184.073	人工鉴定	491.301	C24H46NO7P	[M+H]+	LysoPC 16:2(2n isomer)	溶血磷脂酰胆碱 16:2(2n异构)	Lipids	脂质	LPC	溶血磷脂酰胆碱	-	3	75242	64718	76283	51654	57949	61685	68091	57858	65046	63520	51872	62109	--	--
pma1303	492.31	184.07	492.308	184.073	人工鉴定	491.301	C24H46NO7P	[M+H]+	LysoPC 16:2	溶血磷脂酰胆碱 16:2	Lipids	脂质	LPC	溶血磷脂酰胆碱	-	3	65681	68809	109400	52188	60510	68056	79680	32386	44321	68259	71475	69790	--	--
pmb0736	493.13	331.08	493.134	331.081	人工鉴定	492.127	C23H24O12	[M+H]+	Tricin-7-O-Glucoside	苜蓿素-7-O-葡萄糖苷	Flavonoids	黄酮	Flavones	黄酮	32769-01-0	3	224100	269470	251290	799240	683440	582760	125370	106100	130410	242870	250810	203500	--	--
pmp001270	494.32	184.07	494.324	184.073	人工鉴定	493.317	C24H48NO7P	[M+H]+	LysoPC 16:1	溶血磷脂酰胆碱 16:1	Lipids	脂质	LPC	溶血磷脂酰胆碱	76790-27-7	1	363220	561540	335450	9	9	9	330140	285370	297790	306160	229750	377020	--	--
Lmhp008833	494.32	184.07	494.324	184.073	人工鉴定	493.317	C24H48NO7P	[M+H]+	LysoPC 16:1(2n isomer)	溶血磷脂酰胆碱 16:1(2n异构)	Lipids	脂质	LPC	溶血磷脂酰胆碱	-	1	944200	855520	1132200	588750	577060	386840	1102200	904740	926980	692490	744090	722050	--	--
Lmtn002997	493.1	331.05	493.099	331.046	人工鉴定	494.106	C22H22O13	[M-H]-	Mearnsetin-3-O-glucoside	3,5,7,3',5'-五羟基-4'-甲氧基黄酮-3-O-葡萄糖苷	Flavonoids	黄酮	Flavones	黄酮	-	3	328330	344750	224940	167360	245820	180940	616670	470360	491020	358790	315740	431640	--	--
Lmsn004321	493.1	169.01	493.099	169.014	人工鉴定	494.106	C22H22O13	[M-H]-	1-O-Caffeoyl-3-O-galloyl-β-D-glucose	1-O-咖啡酰-3-O-没食子酰-β-D-葡萄糖	Phenolic acids	酚酸类	Phenolic acids	酚酸类	-	3	1617200	229910	1033400	281900	257810	183740	188400	201960	151930	511170	466490	441290	--	--
Zmln000668	493.12	169.01	493.12	169.014	人工鉴定	494.127	C19H26O15	[M-H]-	Monogalloyl-diglucose	单没食子酰-二葡萄糖苷	Phenolic acids	酚酸类	Phenolic acids	酚酸类	-	2	13163000	12722000	15149000	4502200	5322600	5262700	9891600	9862000	9857000	8254100	8652800	8467000	--	--
pma0634	495.3	275.2	495.297	275.2	人工鉴定	494.289	C28H38N4O4	[M+H]+	N1,N5-Bis(p-coumaroyl)spermine	二对香豆酰精胺	Alkaloids	生物碱	Phenolamine	酚胺	-	3	24821	34061	76912	10130	37383	18392	39507	9	23136	33602	13138	21484	--	--
pmd0132	496.34	184.07	496.34	184.073	标品鉴定	495.332	C24H50NO7P	[M+H]+	LysoPC 16:0(2n isomer)	溶血磷脂酰胆碱 16:0(2n异构)	Lipids	脂质	LPC	溶血磷脂酰胆碱	-	1	4107800	5385000	5554100	4269100	4839400	4157500	3201700	2902600	3182200	4267600	4489300	4272100	--	--
pmb0855	496.34	184.07	496.34	184.073	标品鉴定	495.332	C24H50NO7P	[M+H]+	LysoPC 16:0	溶血磷脂酰胆碱 16:0	Lipids	脂质	LPC	溶血磷脂酰胆碱	17364-16-8	1	108450000	134470000	134690000	96138000	97927000	107200000	92451000	79721000	74615000	93306000	95191000	93760000	--	--
Lmyn002145	495.04	191.02	495.042	191.021	人工鉴定	496.049	C20H16O15	[M-H]-	Mucic acid-1,4-lactone-3,5-di-O-gallate	粘酸-1,4-内酯-3,5-二氧没食子酸酯	Phenolic acids	酚酸类	Phenolic acids	酚酸类	-	3	6593800	10050000	8019000	1073900	802750	903490	9	9	9	1987500	2220700	2433700	--	--
Zmhn003297	495.08	343.07	495.076	343.068	人工鉴定	496.085	C21H20O14	[M-H]-	3-O-Digalloyl quinic acid	3-O-二没食子酰奎宁酸	Phenolic acids	酚酸类	Phenolic acids	酚酸类	-	1	6421000	8092100	8029000	1000600	1160900	983150	93725	9	25586	2384000	2436700	2643100	--	--
Hmbp001441	497.16	121.03	497.165	121.028	人工鉴定	496.159	C23H28O12	[M+H]+	Oxypaeoniflorin	氧化芍药苷	Terpenoids	萜类	Monoterpenoids	倍萜	39011-91-1	1	13288000	13939000	31396000	64360	69258	61591	125710	187790	67955	12627000	7245700	10478000	--	--
Lmhp009349	502.29	361.27	502.293	361.274	人工鉴定	501.286	C25H44NO7P	[M+H]+	LysoPE 20:4(2n isomer)	溶血磷脂酰乙醇胺 20:4(2n异构)	Lipids	脂质	LPE	溶血磷脂酰乙醇胺	-	3	26506	24767	42917	22292	16654	24964	18277	19306	11031	22185	17069	23265	--	--
Lmhp009497	502.29	361.27	502.293	361.274	人工鉴定	501.286	C25H44NO7P	[M+H]+	LysoPE 20:4	溶血磷脂酰乙醇胺 20:4	Lipids	脂质	LPE	溶血磷脂酰乙醇胺	-	3	26506	24767	42917	22292	16654	24964	18277	19306	11031	22185	17069	23265	--	--
Lmhp009802	504.31	363.29	504.308	363.289	人工鉴定	503.301	C25H46NO7P	[M+H]+	LysoPE 20:3(2n isomer)	溶血磷脂酰乙醇胺 20:3(2n异构)	Lipids	脂质	LPE	溶血磷脂酰乙醇胺	-	3	4387.6	7830.9	28037	25108	20674	21615	9	9	9	12033	12194	12147	--	--
Lmhp010040	504.31	363.29	504.308	363.289	人工鉴定	503.301	C25H46NO7P	[M+H]+	LysoPE 20:3	溶血磷脂酰乙醇胺 20:3	Lipids	脂质	LPE	溶血磷脂酰乙醇胺	-	3	7568	17519	13400	28494	21472	19816	9	9	9	9086.3	11931	12328	--	--
Lmsn004970	503.12	179.04	503.12	179.036	人工鉴定	504.127	C24H24O12	[M-H]-	3,6-Di-O-caffeoyl glucose*	3,6-二-O-咖啡酰葡萄糖*	Phenolic acids	酚酸类	Phenolic acids	酚酸类	-	3	229210	36225	334660	21597	47815	16516	105060	69378	44550	114030	126150	139890	--	--
Lmsn004322	503.12	179.03	503.12	179.035	人工鉴定	504.127	C24H24O12	[M-H]-	1,6-Di-O-caffeoyl-β-D-glucose*	1,6-二-O-咖啡酰-β-D-葡萄糖*	Phenolic acids	酚酸类	Phenolic acids	酚酸类	-	3	215790	33681	328270	28645	13570	31255	89004	68744	40731	117860	143360	144370	--	--
pme0500	503.16	323	503.162	323.098	标品鉴定	504.169	C18H32O16	[M-H]-	D-Melezitose*	D-松三糖*	Others	其它类	Saccharides and Alcohols	糖及醇类	597-12-6	1	4102700	4876600	3770700	3002700	3008700	3050300	6330200	4466000	5589200	3656700	3677400	3960600	C08243	--
mws1589	503.16	179	503.162	179.055	标品鉴定	504.169	C18H32O16	[M-H]-	D-Panose*	D-潘糖*	Others	其它类	Saccharides and Alcohols	糖及醇类	33401-87-5	1	12743000	14195000	9175500	11913000	12135000	11706000	22411000	15987000	21102000	12667000	9083000	13191000	C00713	--
pme2125	503.16	179	503.162	179.055	人工鉴定	504.169	C18H32O16	[M-H]-	Raffinose*	棉子糖*	Others	其它类	Saccharides and Alcohols	糖及醇类	512-69-6	1	38774000	39856000	32864000	39203000	37242000	38872000	55585000	47051000	47437000	34032000	34747000	34514000	C00492	ko00052,ko01100,ko02010
MWSmce486	503.16	383.12	503.162	383.12	标品鉴定	504.169	C18H32O16	[M-H]-	Manninotriose*	甘露三糖*	Others	其它类	Saccharides and Alcohols	糖及醇类	13382-86-0	1	47912	60659	63007	76883	72724	76024	72444	40528	63669	70119	54694	63680	C05404	ko00052,ko01100
Hmhn007023	503.34	485.33	503.338	485.33	人工鉴定	504.345	C30H48O6	[M-H]-	2α,3α,19α-Trihydroxyursolic acid	2α,3α,19α-三羟基熊果酸	Terpenoids	萜类	Triterpene	三萜	-	3	17139	18421	11852	9	9	9	17228	11373	9038.2	12474	10418	11598	--	--
pmp001141	506.2	145	506.202	145.065	人工鉴定	505.195	C25H31NO10	[M+H]+	Cimicifugamide	升麻酰胺	Alkaloids	生物碱	Phenolamine	酚胺	-	3	37475	38754	70023	38746	44563	37250	9	25407	23144	33012	39885	39382	--	--
Lmhp010514	506.32	365.31	506.324	365.305	人工鉴定	505.317	C25H48NO7P	[M+H]+	LysoPE 20:2(2n isomer)	溶血磷脂酰乙醇胺 20:2(2n异构)	Lipids	脂质	LPE	溶血磷脂酰乙醇胺	-	3	7414.5	8449.1	10143	13651	7358.5	7834.4	9	9	6022.1	5554.5	10693	11769	--	--
Lmhp008718	506.32	184.07	506.324	184.073	人工鉴定	505.317	C25H48NO7P	[M+H]+	LysoPC 17:2	溶血磷脂酰胆碱 17:2	Lipids	脂质	LPC	溶血磷脂酰胆碱	-	2	905500	1025500	1059900	512430	710940	738080	645160	474810	490340	622950	638850	646630	--	--
Lmhp010757	506.32	365.31	506.324	365.305	人工鉴定	505.317	C25H48NO7P	[M+H]+	LysoPE 20:2	溶血磷脂酰乙醇胺 20:2	Lipids	脂质	LPE	溶血磷脂酰乙醇胺	-	3	66934	105540	125100	67127	81877	77705	60775	67735	84865	84578	92013	84556	--	--
pmn001564	505.17	59	505.171	59.0128	人工鉴定	506.179	C25H30O11	[M-H]-	Shomaside E	Shomaside E	Phenolic acids	酚酸类	Phenolic acids	酚酸类	-	3	884430	285830	609680	551300	396700	521070	823740	705370	523710	378040	431090	551160	--	--
MWSmce668	505.99	158.93	505.994	158.926	标品鉴定	506.996	C10H16N5O13P3	[M-H]-	ATP; Adenosine 5'-Triphosphate	腺嘌呤核苷三磷酸	Nucleotides and derivatives	核苷酸及其衍生物	Nucleotides and derivatives	核苷酸及其衍生物	56-65-5	3	167230	270590	156350	856920	957760	546310	307680	459340	523040	288760	384060	290610	C00002	ko00190,ko00195,ko00230,ko00908,ko00998,ko01100,ko01110,ko01240
Lmhp009590	508.34	184.07	508.34	184.073	人工鉴定	507.332	C25H50NO7P	[M+H]+	LysoPC 17:1	溶血磷脂酰胆碱 17:1	Lipids	脂质	LPC	溶血磷脂酰胆碱	-	1	1841100	1484700	1360800	485880	851960	956170	863610	986610	1182900	1352000	1439600	1458800	--	--
Hmcp002187	509.13	347.07	509.128	347.07	人工鉴定	508.121	C23H24O13	[M+H]+	Limocitrin-3-O-galactoside	柠檬素-3-O-半乳糖苷	Flavonoids	黄酮	Flavonols	黄酮醇	-	3	756360	647030	1459100	230530	168150	232570	599400	375330	361940	499170	488960	283790	--	--
pmb0565	509.13	347.08	509.129	347.076	人工鉴定	508.122	C23H24O13	[M+H]+	Syringetin-3-O-glucoside	丁香亭-3-O-葡萄糖苷	Flavonoids	黄酮	Flavonols	黄酮醇	40039-49-4	3	826050	632840	901980	118300	94300	172960	416180	201270	348930	607070	434510	391290	--	--
Lmhp010515	510.36	184.07	510.355	184.073	人工鉴定	509.348	C25H52NO7P	[M+H]+	LysoPC 17:0(2n isomer)	溶血磷脂酰胆碱 17:0(2n异构)	Lipids	脂质	LPC	溶血磷脂酰胆碱	-	2	321730	361750	386590	314070	355160	320090	245350	168090	224480	243580	259440	290030	--	--
pmb2406	510.36	184.07	510.355	184.073	人工鉴定	509.348	C25H52NO7P	[M+H]+	LysoPC 17:0	溶血磷脂酰胆碱 17:0	Lipids	脂质	LPC	溶血磷脂酰胆碱	50930-23-9	3	218530	258110	298470	200460	224370	250480	143170	131160	141230	224170	213700	222820	--	--
Wmmn000123	509.16	121.03	509.165	121.029	人工鉴定	510.174	C24H30O12	[M-H]-	mudanpioside D	牡丹皮苷D	Others	其它类	Others	其它	-	2	4423600	9668900	3805400	4319000	3104500	3894500	9501000	6391100	8235500	5286700	3139500	5834500	--	--
pmn001384	515.12	353.09	515.12	353.088	人工鉴定	516.127	C25H24O12	[M-H]-	Isochlorogenic acid C*	异绿原酸 C*	Phenolic acids	酚酸类	Phenolic acids	酚酸类	57378-72-0	3	36138	26005	29181	42480	20262	18276	47588	68948	30281	31710	41868	43926	--	--
mws1584	515.12	191.05	515.12	191.034	标品鉴定	516.127	C25H24O12	[M-H]-	1,3-O-Dicaffeoylquinic Acid (Cynarin)	1,3-O-双咖啡酰奎宁酸(洋蓟酸)	Phenolic acids	酚酸类	Phenolic acids	酚酸类	30964-13-7	3	9	9	9	9	9	9	34920	23528	38034	33942	25351	29147	C10445	--
pmn001382	515.12	353.09	515.12	353.088	人工鉴定	516.127	C25H24O12	[M-H]-	Isochlorogenic acid A*	异绿原酸 A*	Phenolic acids	酚酸类	Phenolic acids	酚酸类	2450-53-5	3	101920	38672	108460	195340	123200	125800	34990	103960	78638	83959	135560	123400	--	--
pmb0854	518.32	184.07	518.324	184.073	人工鉴定	517.317	C26H48NO7P	[M+H]+	LysoPC 18:3	溶血磷脂酰胆碱 18:3	Lipids	脂质	LPC	溶血磷脂酰胆碱	-	1	13048000	17007000	16862000	15864000	17763000	16791000	8378400	7438400	7958300	12141000	12783000	12669000	--	--
pmb0865	518.32	184.07	518.324	184.073	人工鉴定	517.317	C26H48NO7P	[M+H]+	LysoPC 18:3(2n isomer)	溶血磷脂酰胆碱 18:3(2n异构)	Lipids	脂质	LPC	溶血磷脂酰胆碱	-	1	11689000	14812000	15389000	15079000	15163000	16214000	7212400	6927300	6814800	11500000	11354000	11617000	--	--
pmp001251	520.34	184.07	520.34	184.073	人工鉴定	519.332	C26H50NO7P	[M+H]+	LysoPC 18:2(2n isomer)	溶血磷脂酰胆碱 18:2(2n异构)	Lipids	脂质	LPC	溶血磷脂酰胆碱	-	1	117320000	136470000	156390000	116440000	136920000	116770000	89995000	70215000	80244000	101220000	108810000	106520000	--	--
pmp001273	520.34	184.07	520.34	184.073	人工鉴定	519.332	C26H50NO7P	[M+H]+	LysoPC 18:2	溶血磷脂酰胆碱 18:2	Lipids	脂质	LPC	溶血磷脂酰胆碱	-	1	119770000	139400000	152400000	116810000	131520000	118480000	89857000	72786000	79259000	103150000	107060000	106250000	--	--
pmp000682	538.22	359.14	538.228	359.149	人工鉴定	520.168	C26H32O11	[M+NH4]+	Matairesinol-4'-O-glucoside (Matairesinoside)	罗汉松脂酚-4'-O-葡萄糖苷 (罗汉松树脂酚苷)	Lignans and Coumarins	木脂素和香豆素	Lignans	木脂素	23202-85-9	3	283040	216380	256320	50300	67909	68294	133590	89444	103250	344840	291820	138460	--	--
Lmsn008908	519.33	457.33	519.333	457.332	人工鉴定	520.34	C30H48O7	[M-H]-	2α,3β,19α,23,24-Pentahydroxyolean-12-en-28-oic acid	2α,3β,19α,23,24-五羟基齐墩果-12-烯-28-酸	Terpenoids	萜类	Triterpene	三萜	-	3	11332	8838.1	14445	58056	26196	13071	9	9	9	10079	11770	10562	--	--
pmp001281	522.36	184.07	522.355	184.073	人工鉴定	521.348	C26H52NO7P	[M+H]+	LysoPC 18:1	溶血磷脂酰胆碱 18:1	Lipids	脂质	LPC	溶血磷脂酰胆碱	-	1	9529300	12586000	13067000	11725000	10075000	10373000	7044900	5625400	7767200	8464600	8832400	9287400	--	--
Lmhp010190	522.36	184.07	522.355	184.073	人工鉴定	521.348	C26H52NO7P	[M+H]+	LysoPC 18:1(2n isomer)	溶血磷脂酰胆碱 18:1(2n异构)	Lipids	脂质	LPC	溶血磷脂酰胆碱	-	1	11399000	12808000	15065000	13414000	9998800	8789300	12023000	10628000	10221000	10616000	10524000	10500000	--	--
Jmhn004431	521.1	345.06	521.096	345.06	人工鉴定	522.101	C23H22O14	[M-H]-	syringetin-3-glucuronide	丁香亭-3-O-葡萄糖醛酸苷	Flavonoids	黄酮	Flavonols	黄酮醇	-	3	10958	11626	27300	8415.9	9795.3	9	22007	15340	17477	5838.9	13593	8440.2	--	--
Cmsp005051	523.23	137.06	523.229	137.059	人工鉴定	522.21	C26H34O11	[M+H]+	Isolariciresinol-9-O-glucoside	异落叶松脂素-9-O-葡萄糖苷	Lignans and Coumarins	木脂素和香豆素	Lignans	木脂素	-	3	105720	172500	167290	177950	180020	134130	200810	164740	189680	146600	92040	138590	--	--
mws0126	524.37	184.07	524.371	184.073	标品鉴定	523.364	C26H54NO7P	[M+H]+	LysoPC 18:0	溶血磷脂酰胆碱 18:0	Lipids	脂质	LPC	溶血磷脂酰胆碱	19420-57-6	2	5166200	5383700	6835200	4661400	5446500	5852500	3904200	2942300	3304600	4636700	4873800	4974100	--	--
pmd0136	524.37	184.07	524.371	184.073	标品鉴定	523.364	C26H54NO7P	[M+H]+	LysoPC 18:0(2n isomer)	溶血磷脂酰胆碱 18:0(2n异构)	Lipids	脂质	LPC	溶血磷脂酰胆碱	-	2	5166200	5383700	6835200	4661400	5446500	5852500	3904200	2942300	3304600	4636700	4873800	4974100	--	--
pmp001259	526.34	508.33	526.337	508.328	人工鉴定	525.33	C28H47NO8	[M+H]+	5,8,11,14-Pentadecanoamide	5,8,11,14-十五烷酰胺	Lipids	脂质	Free fatty acids	游离脂肪酸	-	3	76038	49716	148020	9	41438	71716	189360	122120	67993	59661	50802	69279	--	--
Zmsn003372	525.16	167.03	525.163	167.035	人工鉴定	526.169	C24H30O13	[M-H]-	Mudanpioside E	牡丹皮苷 E	Terpenoids	萜类	Terpene	萜类	172705-25-8	3	259200000	281700000	238180000	157510000	182430000	207230000	204440000	172600000	202680000	211630000	235230000	214390000	--	--
Lmdp004892	535.11	287.05	535.108	287.055	人工鉴定	534.101	C24H22O14	[M+H]+	Kaempferol-3-O-(6''-malonyl)galactoside*	山奈酚-3-O-(6''-丙二酰)半乳糖苷*	Flavonoids	黄酮	Flavonols	黄酮醇	-	3	30129	17765	45307	139270	174070	64988	21964	1055300	11924	116560	116430	135190	--	--
Lmmp003817	535.11	287.05	535.108	287.055	人工鉴定	534.101	C24H22O14	[M+H]+	Kaempferol-3-O-(6''-malonyl)glucoside*	山奈酚-3-O-(6''-丙二酰)葡萄糖苷*	Flavonoids	黄酮	Flavonols	黄酮醇	-	3	9	22332	49037	100580	19484	37356	44278	63707	59279	51676	67319	28297	--	--
Lmhp010908	536.37	184.07	536.371	184.073	人工鉴定	535.364	C27H54NO7P	[M+H]+	LysoPC 19:1	溶血磷脂酰胆碱 19:1	Lipids	脂质	LPC	溶血磷脂酰胆碱	-	2	209300	202970	219060	162520	173570	130060	127170	139040	134680	159530	162800	149930	--	--
Zmfn000481	535.04	323.03	535.037	323.026	人工鉴定	536.044	C14H22N2O16P2	[M-H]-	Uridine-5'-Diphosphate-D-Xylose	尿苷-5'-二磷酸-D-木糖	Nucleotides and derivatives	核苷酸及其衍生物	Nucleotides and derivatives	核苷酸及其衍生物	3616-06-6	1	2024300	2139600	2079500	2881100	3293700	2562800	1472600	1972800	1931900	1951600	2193700	2046100	C00190	ko00520,ko00908,ko01100
pmb0686	537.12	289	537.124	289	人工鉴定	536.117	C24H24O14	[M+H]+	Eriodictyol-7-O-(6''-malonyl)glucoside	圣草酚-7-O-(6''-丙二酰)葡萄糖苷	Flavonoids	黄酮	Flavanones	二氢黄酮	-	3	9	9	9	9	9	9	15976	10795	10662	14994	6882.2	13563	--	--
Zmjp006451	537.16	375.11	537.161	375.108	人工鉴定	536.153	C25H28O13	[M+H]+	Chrysosplenoside B	Chrysosplenoside B	Flavonoids	黄酮	Flavones	黄酮	-	3	2360300	3689600	2801900	2603800	1111500	2319100	1137600	1027600	1040000	1613800	1816400	1694100	--	--
pmn001375	535.18	373.13	535.182	373.129	人工鉴定	536.189	C26H32O12	[M-H]-	1-Hydroxypinoresinol-1-O-Glucoside	1-羟基松脂醇-1-O-葡萄糖苷	Lignans and Coumarins	木脂素和香豆素	Lignans	木脂素	81495-71-8	3	186430	178490	166110	124770	137480	140240	312820	235700	313870	236040	200010	151750	--	--
Lmhp009890	546.36	184.07	546.355	184.073	人工鉴定	545.348	C28H52NO7P	[M+H]+	LysoPC 20:3	溶血磷脂酰胆碱 20:3	Lipids	脂质	LPC	溶血磷脂酰胆碱	1199257-41-4	3	29927	80765	88180	120230	117360	148960	26749	20343	19204	71296	67291	80282	--	--
pmd0147	548.37	184.07	548.371	184.073	人工鉴定	547.364	C28H54NO7P	[M+H]+	LysoPC 20:2	溶血磷脂酰胆碱 20:2	Lipids	脂质	LPC	溶血磷脂酰胆碱	-	3	542900	809110	892870	708640	798030	853880	476310	558460	707800	790710	743830	846340	--	--
pmd0146	548.37	184.07	548.371	184.073	人工鉴定	547.364	C28H54NO7P	[M+H]+	LysoPC 20:2(2n isomer)	溶血磷脂酰胆碱 20:2(2n异构)	Lipids	脂质	LPC	溶血磷脂酰胆碱	-	3	38995	69425	78825	67450	66872	60614	50338	58276	55055	53552	61654	68247	--	--
Zmhp006502	549.12	301.07	549.123	301.075	人工鉴定	548.117	C25H24O14	[M+H]+	Kaempferide-3-O-(6''-malonyl)glucoside	山奈素-3-O-(6''-丙二酰)葡萄糖苷	Flavonoids	黄酮	Flavonols	黄酮醇	-	3	56521	24479	84554	9	9	9	9	9	9	24028	26576	22089	--	--
Lmhp011549	550.39	184.07	550.387	184.073	人工鉴定	549.379	C28H56NO7P	[M+H]+	LysoPC 20:1	溶血磷脂酰胆碱 20:1	Lipids	脂质	LPC	溶血磷脂酰胆碱	-	3	312040	419320	439760	326950	329070	319580	375710	405410	513370	317110	378320	380890	--	--
pmb2979	549.12	387.1	549.125	387.1	人工鉴定	550.132	C25H26O14	[M-H]-	Hesperetin-7-O-(6''-malonyl)glucoside	橙皮素-7-O-(6''-丙二酰)葡萄糖苷	Flavonoids	黄酮	Flavanones	二氢黄酮	-	3	34444	60688	72755	36138	42759	29979	112490	45927	72740	56303	24238	41943	--	--
HJN078	549.16	255.06	549.164	255.064	人工鉴定	550.168	C26H30O13	[M-H]-	Pinocembrin-7-O-(2''-O-arabinosyl)glucoside	乔松素-7-O-(2''-O-阿拉伯糖基)葡萄糖苷	Flavonoids	黄酮	Flavanones	二氢黄酮	-	3	10705000	7675300	5364600	1844200	1914300	3715100	622720	658260	722400	4130200	4201200	3890100	--	--
Zmjp005288	553.16	391.1	553.156	391.105	人工鉴定	552.148	C25H28O14	[M+H]+	5,2',5'-Trihydroxy-3,7,4'-trimethoxyflavone-2'-O-glucoside	5,2',5'-三羟基-3,7,4'-三甲氧基黄酮-2'-O-葡萄糖苷	Flavonoids	黄酮	Flavones	黄酮	-	3	4402500	2271300	2883900	1220100	929900	1291600	1854400	1946100	3051000	1953500	1724700	1648100	--	--
Zmhn001414	551.18	227.07	551.179	227.072	人工鉴定	552.185	C26H32O13	[M-H]-	Resveratrol-3,5-di-O-glucoside	白藜芦醇-3,5-二-O-葡萄糖苷	Others	其它类	Stilbene	茋类	-	3	18105	16645	17317	7163.1	9	6062.8	9	10009	9	15909	11046	15588	--	--
pmb3114	561.14	289.2	561.14	289.071	人工鉴定	562.148	C30H26O11	[M-H]-	Epicatechin-epiafzelechin	表儿茶素表阿夫儿茶精	Flavonoids	黄酮	Flavanols	黄烷醇类	-	3	501780	511130	725770	725730	732730	486710	37329	30080	51735	371610	432360	445610	--	--
Hmcp001858	565.15	287.05	565.152	287.05	人工鉴定	564.147	C26H28O14	[M+H]+	Kaempferol-3-O-arabinoside-7-O-rhamnoside	山奈酚-3-O-阿拉伯糖苷-7-O-鼠李糖苷	Flavonoids	黄酮	Flavonols	黄酮醇	-	3	80464	96260	62359	114220	73395	78550	20000	7135.7	10864	74716	35586	63921	--	--
pmb2922	565.05	323.1	565.048	323.029	人工鉴定	566.055	C15H24N2O17P2	[M-H]-	Uridine 5'-diphospho-D-glucose	尿苷 5'-二磷酸-D-葡萄糖	Nucleotides and derivatives	核苷酸及其衍生物	Nucleotides and derivatives	核苷酸及其衍生物	133-89-1	2	25927000	24734000	25769000	40954000	44885000	41653000	28487000	31862000	27640000	29395000	31088000	26787000	C00029	ko00040,ko00052,ko00053,ko00240,ko00500,ko00520,ko00524,ko00561,ko00908,ko01100,ko01110,ko01240
Lmtp004126	567.1	319.04	567.098	319.045	人工鉴定	566.091	C24H22O16	[M+H]+	Myricetin-3-O-(6''-malony)glucoside	杨梅素-3-O-(6''-丙二酰)葡萄糖苷	Flavonoids	黄酮	Flavonols	黄酮醇	-	3	227530	363330	226760	15574	48739	54987	368180	434460	558760	166830	154980	258940	--	--
Zmhn002702	565.17	337.1	565.172	337.096	人工鉴定	566.179	C30H30O11	[M-H]-	Ferulic-piceid	阿魏酸-白藜芦醇苷	Others	其它类	Stilbene	茋类	-	3	40966	17657	30271	29734	22305	21507	11387	15186	13032	19257	29255	30304	--	--
HJN049	575.12	449.09	575.12	449.088	人工鉴定	576.126	C30H24O12	[M-H]-	2α,3α-Epoxy-5,7,3',4'-tetrahydroxyflavan-(4β-8-catechin)*	2α,3α-环氧-5,7,3',4'-四羟基黄烷-(4β-8-儿茶素)*	Tannins	鞣质	Proanthocyanidins	原花青素	-	3	135630	188250	206340	2709200	1549200	1993500	9	9	9	519030	1000600	552460	--	--
HJN053	575.12	449.09	575.122	449.088	人工鉴定	576.126	C30H24O12	[M-H]-	2α,3α-Epoxy-5,7,3',4'-tetrahydroxyflavan-(4β-8-epicatechin)*	2α,3α-环氧-5,7,3',4'-四羟基黄烷-(4β-8-表儿茶素)*	Tannins	鞣质	Proanthocyanidins	原花青素	-	3	135630	188250	206340	2709200	1549200	1993500	9	9	9	519030	1000600	552460	--	--
pme0430	575.12	285	575.12	285	人工鉴定	576.127	C30H24O12	[M-H]-	Procyanidin A1	原花青素 A1	Tannins	鞣质	Proanthocyanidins	原花青素	103883-03-0	3	9	90866	9	203110	507050	258530	3053.5	1230.5	9	103880	103100	95113	--	--
pme0432	575.12	285.01	575.12	285.01	人工鉴定	576.127	C30H24O12	[M-H]-	Procyanidin A2	原花青素 A2	Tannins	鞣质	Proanthocyanidins	原花青素	41743-41-3	3	129160	182210	141890	972780	698400	680370	9	9	9	261820	271240	267990	C10237	--
mws0836	577.14	425.1	577.135	425.089	标品鉴定	578.142	C30H26O12	[M-H]-	Procyanidin B1	原花青素 B1	Tannins	鞣质	Proanthocyanidins	原花青素	20315-25-7	2	90475000	67925000	63231000	135250000	125630000	156640000	663020	931750	782860	83862000	93530000	83667000	--	--
pmn001667	577.14	407.1	577.135	407.076	人工鉴定	578.142	C30H26O12	[M-H]-	Procyanidin B4	原花青素 B4	Tannins	鞣质	Proanthocyanidins	原花青素	29106-51-2	1	63478000	68335000	56884000	75736000	58663000	71729000	319630	331780	311620	61860000	70449000	60802000	C10238	--
pme0434	577.14	407.1	577.135	407.079	标品鉴定	578.142	C30H26O12	[M-H]-	Procyanidin B2	原花青素 B2	Tannins	鞣质	Proanthocyanidins	原花青素	29106-49-8	1	35184000	9	9	165740000	163260000	143450000	304770	332400	9	94540000	87745000	94332000	C17639	--
pme0436	577.14	407.1	577.135	407.076	标品鉴定	578.142	C30H26O12	[M-H]-	Procyanidin B3	原花青素 B3	Tannins	鞣质	Proanthocyanidins	原花青素	23567-23-9	1	26119000	36888000	31408000	128870000	120810000	108750000	217000	243060	181280	73511000	63126000	58482000	--	--
pme0368	579.17	271.01	579.171	271.063	标品鉴定	578.164	C27H30O14	[M+H]+	Apigenin-7-O-rutinoside (Isorhoifolin)	芹菜素-7-O-芸香糖苷 (异野漆树苷)	Flavonoids	黄酮	Flavones	黄酮	552-57-8	3	2469000	2494400	1838300	7690000	6306900	7061000	122820	57582	82910	2537800	3451000	3292100	--	--
MWSHY0201	579.17	287.06	579.171	287.062	标品鉴定	578.164	C27H30O14	[M+H]+	Kaempferol-3,7-O-dirhamnoside (Kaempferitrin)	山奈酚-3,7-O-二鼠李糖苷 (山奈苷)	Flavonoids	黄酮	Flavonols	黄酮醇	482-38-2	3	5509100	6059400	4364100	9912600	12950000	13573000	931400	1150800	1827200	7170500	8551800	7460800	C16981	--
Lmyp004963	579.17	415.11	579.171	415.108	人工鉴定	578.164	C27H30O14	[M+H]+	Apigenin-6-C-(2''-rhamnosyl)glucoside	芹菜素-6-C-(2''-鼠李糖基)葡萄糖苷	Flavonoids	黄酮	Flavonoid carbonoside	黄酮碳糖苷	-	3	48097	76819	34754	74783	125480	65748	9	9	9	66886	97232	39865	--	--
pme3227	579.17	433	579.171	433.109	标品鉴定	578.164	C27H30O14	[M+H]+	Vitexin-2''-O-rhamnoside	牡荆素-2''-O-鼠李糖苷	Flavonoids	黄酮	Flavonoid carbonoside	黄酮碳糖苷	64820-99-1	3	278480	317900	287170	1422800	1308900	1212200	18536	9	9	319210	358040	434420	C12628	ko00944
mws1409	578.9	402.6	578.9	402.995	标品鉴定	580.034	C15H22N2O18P2	[M-H]-	Uridine-5'-diphosphoglucuronic acid	尿苷-5'-二磷酸葡萄糖醛酸	Nucleotides and derivatives	核苷酸及其衍生物	Nucleotides and derivatives	核苷酸及其衍生物	-	3	178150	191080	168490	366450	320600	314170	304230	419420	317590	273110	274080	240100	--	--
HJAP148	581.15	287.06	581.148	287.059	人工鉴定	580.142	C26H28O15	[M+H]+	Kaempferol-3-O-sambubioside	山奈酚-3-O-桑布双糖苷	Flavonoids	黄酮	Flavonols	黄酮醇	27661-51-4	3	223730	97370	123670	137710	116170	127400	9	9	9	102460	137330	142160	--	--
Hmcp001769	581.15	303.04	581.148	303.04	人工鉴定	580.142	C26H28O15	[M+H]+	Quercetin-3-O-rhamnosyl(1→2)arabinoside	槲皮素-3-O-鼠李糖基(1→2)阿拉伯糖苷	Flavonoids	黄酮	Flavonols	黄酮醇	-	3	9	425410	428780	811990	1050400	911340	9	9	32936	400100	352420	368140	--	--
mws0046	579.17	271.06	579.172	271.062	标品鉴定	580.179	C27H32O14	[M-H]-	Naringenin-7-O-Neohesperidoside(Naringin)*	柚皮素-7-O-新橙皮糖苷(柚皮苷)*	Flavonoids	黄酮	Flavanones	二氢黄酮	10236-47-2	3	24495	65983	22897	107940	100480	106020	13454	14120	14067	40691	59702	52686	C09789	ko00941
mws1066	579.17	271	579.172	271.061	标品鉴定	580.179	C27H32O14	[M-H]-	Naringenin-7-O-Rutinoside(Narirutin)*	柚皮素-7-O-芸香糖苷(芸香柚皮苷)*	Flavonoids	黄酮	Flavanones	二氢黄酮	14259-46-2	3	9	19972	21660	38224	44302	34840	10334	4913.6	6813.3	18496	12924	15924	C09793	--
Lmqn001932	579.21	417.16	579.208	417.156	人工鉴定	580.216	C28H36O13	[M-H]-	Syringaresinol-4'-O-glucoside	丁香树脂酚-4'-O-葡萄糖苷	Lignans and Coumarins	木脂素和香豆素	Lignans	木脂素	7374-79-0	3	50208	37749	44854	22054	53303	22679	30534	21883	15222	25121	38946	32251	C10890	--
pmb0492	584.28	325	584.275	325	人工鉴定	583.268	C34H37N3O6	[M+H]+	N',N'',N'''-p-Coumaroyl-cinnamoyl-caffeoyl spermidine	N',N'',N'''-对香豆酰肉桂酰咖啡酰亚精胺	Alkaloids	生物碱	Phenolamine	酚胺	-	3	49515	39534	74739	46971	62662	57786	78051	39807	37480	65897	50778	43407	--	--
Hmbp003174	585.2	197.08	585.196	197.08	人工鉴定	584.189	C30H32O12	[M+H]+	Benzoylpaeoniflorin	苯甲酰芍药苷	Terpenoids	萜类	Monoterpenoids	倍萜	38642-49-8	2	54577000	21553000	58743000	348120	586060	232910	863070	1314300	1216000	15612000	11798000	25196000	--	--
Lmfn004769	585.09	301.03	585.089	301.035	人工鉴定	586.096	C27H22O15	[M-H]-	Quercetin-3-O-(4''-O-galloyl)arabinoside	槲皮素-3-O-(4''-O-没食子酰)阿拉伯糖苷	Flavonoids	黄酮	Flavonols	黄酮醇	-	3	390550	238430	684420	127870	38894	57104	29199	39520	21606	162310	173350	121080	--	--
Lmmp003672	593.17	441.11	593.165	441.114	人工鉴定	592.158	C31H28O12	[M+H]+	8,8'-Methylenebiscatechin	8,8'-亚甲基双儿茶素	Flavonoids	黄酮	Flavanols	黄烷醇类	81555-08-0	3	1439000	990160	733080	1620100	2267500	3590900	62483	44068	40811	1176100	1173800	847630	--	--
HJN074	591.15	289.07	591.153	289.071	人工鉴定	592.158	C31H28O12	[M-H]-	Procyanidin A6	原花青素 A6	Tannins	鞣质	Proanthocyanidins	原花青素	-	3	209090	127950	147750	192550	220350	307760	9	9	9	133120	140060	170860	--	--
Lmyp004407	595.14	287.05	595.145	287.055	人工鉴定	594.137	C30H26O13	[M+H]+	Kaempferol-3-O-(2''-p-Coumaroyl)galactoside	山奈酚-3-O-(2''-对香豆酰)半乳糖苷	Flavonoids	黄酮	Flavonols	黄酮醇	-	3	72172	94717	110470	60361	68648	41888	42168	55389	30882	65069	83350	64754	--	--
pmb2586	593.13	285.6	593.13	285.6	人工鉴定	594.137	C30H26O13	[M-H]-	Gallocatechin-(4α→8)-catechin	没食子儿茶素-(4α→8)-儿茶素	Flavonoids	黄酮	Flavanols	黄烷醇类	-	3	204820	204130	186170	136960	62290	59230	4775.3	7871	9	122210	131090	95518	--	--
Lmyp004889	595.14	287.05	595.145	287.053	人工鉴定	594.137	C30H26O13	[M+H]+	Kaempferol-3-O-(2''-p-Coumaroyl)glucoside	山奈酚-3-O-(2''-对香豆酰)葡萄糖苷	Flavonoids	黄酮	Flavonols	黄酮醇	137018-32-7	3	105120	81269	107180	52239	50035	44937	34978	49367	27414	71463	77856	69683	--	--
MWSslk254	595.17	287.06	595.166	287.06	标品鉴定	594.158	C27H30O15	[M+H]+	Kaempferol-3-O-glucorhamnoside*	山奈酚-3-O-葡萄糖鼠李糖苷*	Flavonoids	黄酮	Flavonols	黄酮醇	40437-72-7	1	9	115120	104020	505260	418670	393710	12160	37324	19896	254780	303110	132130	--	--
pme1605	593.15	285	593.151	285.039	标品鉴定	594.158	C27H30O15	[M-H]-	Kaempferol-3-O-robinobioside(Biorobin)*	山奈酚-3-O-洋槐糖苷*	Flavonoids	黄酮	Flavonols	黄酮醇	17297-56-2	3	3784500	4177400	3654000	2554000	1477100	1678300	39356	55177	56636	3030800	2224800	2036400	--	--
Zmcp003989	595.16	287.05	595.163	287.054	人工鉴定	594.158	C27H30O15	[M+H]+	Kaempferol-3-O-rhamnosyl(1→2)glucoside	山奈酚-3-O-鼠李糖基(1→2)葡萄糖苷	Flavonoids	黄酮	Flavonols	黄酮醇	-	3	14232000	10600000	11253000	6917700	11203000	8544400	86949	79558	38569	6619100	7547200	8059800	--	--
pmn001565	593.15	165.1	593.151	165.055	人工鉴定	594.158	C27H30O15	[M-H]-	Shomaside B	Shomaside B	Phenolic acids	酚酸类	Phenolic acids	酚酸类	-	3	490100	452310	631850	249840	231400	263270	448730	573570	470600	418200	445160	420860	--	--
MWSHY0080	595.17	287.06	595.166	287.058	标品鉴定	594.158	C27H30O15	[M+H]+	Luteolin-7-O-neohesperidoside (Lonicerin)	木犀草素-7-O-新橘皮糖苷 (忍冬苷)	Flavonoids	黄酮	Flavones	黄酮	25694-72-8	1	9	9	9	491790	389050	700670	16870	22492	16212	270480	298050	165900	C12630	ko00944
MWSHY0061	595.16	287.06	595.164	287.055	标品鉴定	594.158	C27H30O15	[M+H]+	Kaempferol-3-O-neohesperidoside*	山奈酚-3-O-新橙皮糖苷*	Flavonoids	黄酮	Flavonols	黄酮醇	32602-81-6	1	15402000	9952700	10786000	10626000	9426700	9345700	56765	53269	87869	6057900	5674300	10745000	--	--
Zmjp003291	595.17	433.12	595.168	433.116	人工鉴定	594.158	C27H30O15	[M+H]+	Vitexin-2''-O-galactoside	牡荆素-2''-O-半乳糖苷	Flavonoids	黄酮	Flavonoid carbonoside	黄酮碳糖苷	-	3	3851000	2388100	5494300	3265100	3758300	1473100	387370	345520	162180	2265800	2281500	1614400	--	--
Lmsn002815	593.15	285.04	593.151	285.041	人工鉴定	594.158	C27H30O15	[M-H]-	Kaempferol-3-O-rutinoside(Nicotiflorin)*	山奈酚-3-O-芸香糖苷(烟花苷)*	Flavonoids	黄酮	Flavonols	黄酮醇	17650-84-9	3	143610	331980	145360	147750	77330	102610	15759	21416	9	99394	229080	301240	C21833	ko00944,ko01110
Lmtp004044	597.14	303.04	597.145	303.043	人工鉴定	596.138	C26H28O16	[M+H]+	Quercetin-3-O-apiosyl(1→2)galactoside*	槲皮素-3-O-芹糖基(1→2)半乳糖苷*	Flavonoids	黄酮	Flavonols	黄酮醇	-	3	46771	176460	214540	688410	1084700	832460	103160	110210	102830	455070	403930	612080	--	--
Lmjp002596	597.14	303.05	597.145	303.049	人工鉴定	596.138	C26H28O16	[M+H]+	Quercetin-3-O-sambubioside*	槲皮素-3-O-桑布双糖苷*	Flavonoids	黄酮	Flavonols	黄酮醇	83048-35-5	3	157770	245130	159340	653970	907180	823860	129320	115150	120560	497550	563580	529900	C12637	ko00944
MWSHY0092	597.18	289.07	597.18	289.072	标品鉴定	596.174	C27H32O15	[M+H]+	Eriodictyol-7-O-Rutinoside (Eriocitrin)	圣草次苷	Flavonoids	黄酮	Flavanones	二氢黄酮	13463-28-0	3	736220	227470	238220	374850	401580	458740	14914	15626	9	424790	156400	307880	C09732	--
Lmyp003500	601.12	287.06	601.119	287.055	人工鉴定	600.112	C28H24O15	[M+H]+	Kaempferol-3-O-(2''-galloyl)galactoside*	山奈酚-3-O-(2''-没食子酰)半乳糖苷*	Flavonoids	黄酮	Flavonols	黄酮醇	-	1	2964000	1200800	3240100	3421500	3298200	4032100	60105	37647	54378	2212600	1502800	1958900	--	--
Lmyp003599	601.12	287.06	601.119	287.056	人工鉴定	600.112	C28H24O15	[M+H]+	Kaempferol-3-O-(6''-galloyl)glucoside*	山奈酚-3-O-(6''-没食子酰)葡萄糖苷*	Flavonoids	黄酮	Flavonols	黄酮醇	56317-05-6	1	854320	387450	637020	568190	836080	809440	43164	11044	22597	365190	236620	318610	--	--
Zmsp005908	601.19	197.08	601.187	197.081	人工鉴定	600.184	C30H32O13	[M+H]+	6'-O-benzoylalbiflorin	6'-O-苯甲酰白芍苷	Terpenoids	萜类	Terpene	萜类	-	3	4072800	3198700	4312800	9	9	9	9	9	9	743140	739840	1230800	--	--
Z6519	599.18	137.02	599.182	137.025	人工鉴定	600.184	C30H32O13	[M-H]-	Benzoyloxypaeoniflorin	苯甲酰氧芍药苷	Others	其它类	Others	其它	72896-40-3	3	120570000	82651000	106020000	119990000	80711000	92648000	10498000	9857000	11248000	76011000	75990000	66411000	--	--
Lmyn004037	601.12	439.09	601.12	439.092	人工鉴定	602.127	C28H26O15	[M-H]-	Eriodictyol-7-O-(6''-O-galloyl)glucoside	圣草酚-7-O-(6''-O-没食子酰)葡萄糖苷	Flavonoids	黄酮	Flavanones	二氢黄酮	-	3	440570	281810	366890	470930	511660	556500	13454	18956	18346	312690	322090	226050	--	--
Lmqn000780	606.08	384.98	606.076	384.985	人工鉴定	607.082	C17H27N3O17P2	[M-H]-	Uridine 5'-diphospho-N-acetylglucosamine	尿苷二磷酸乙酰葡萄糖胺	Nucleotides and derivatives	核苷酸及其衍生物	Nucleotides and derivatives	核苷酸及其衍生物	528-04-1	1	416110	509940	518220	825620	882730	728690	581330	674120	740940	498110	592280	555230	C00043	ko00520,ko00524,ko01100
pmp001080	609.18	463.12	609.181	463.124	人工鉴定	608.174	C28H32O15	[M+H]+	Diosmetin-7-O-Neohesperidoside (Neodiosmin)*	香叶木素-7-O-新橘皮糖苷*	Flavonoids	黄酮	Flavones	黄酮	38665-01-9	3	45776	98929	30696	239560	230070	144130	9	4244.5	3609.9	70489	63080	118050	--	--
mws1661	609.18	301	609.181	301	人工鉴定	608.174	C28H32O15	[M+H]+	Diosmetin-7-O-rutinoside (Diosmin)*	香叶木苷*	Flavonoids	黄酮	Flavones	黄酮	520-27-4	3	67835	258000	113550	587760	467960	546170	17227	25443	31833	168330	196440	277060	C10039	--
pmb0711	611.16	303.1	611.161	303.1	人工鉴定	610.153	C27H30O16	[M+H]+	Quercetin-7-O-rutinoside*	槲皮素-7-O-芸香糖苷*	Flavonoids	黄酮	Flavonols	黄酮醇	147714-62-3	3	2675900	1623100	1814900	1351000	705350	1105000	44933	39830	10845	684200	734620	564280	--	--
Zmjp003031	611.16	449.11	611.161	449.107	人工鉴定	610.153	C27H30O16	[M+H]+	Orientin-2''-O-galactoside	荭草素-2''-O-半乳糖苷	Flavonoids	黄酮	Flavonoid carbonoside	黄酮碳糖苷	-	3	736470	407140	797580	334460	654860	372210	9	9	9	338240	287670	645370	--	--
pmb0665	611.16	465.1	611.161	465.1	人工鉴定	610.153	C27H30O16	[M+H]+	Orientin-7-O-glucoside	荭草素-7-O-葡萄糖苷	Flavonoids	黄酮	Flavonoid carbonoside	黄酮碳糖苷	-	3	84500	97339	52496	72440	98319	55672	113680	74523	101390	45550	104910	84605	--	--
Lmmp003091	611.16	303.05	611.16	303.05	人工鉴定	610.153	C27H30O16	[M+H]+	Quercetin-3-O-(4''-O-glucosyl)rhamnoside	槲皮素-3-O-(4''-O-葡萄糖基)鼠李糖苷	Flavonoids	黄酮	Flavonols	黄酮醇	59262-54-3	3	31484	22085	18081	65088	74167	53518	24978	9828	13502	51591	20781	44659	C17563	--
Lmbp002336	611.16	303.05	611.161	303.048	人工鉴定	610.153	C27H30O16	[M+H]+	Quercetin-3-O-(2''-O-rhamnosyl)galactoside	槲皮素-3-O-(2''-O-鼠李糖基)半乳糖苷	Flavonoids	黄酮	Flavonols	黄酮醇	-	3	4797900	2229500	2377600	1076000	1189300	586490	26699	26151	21009	1185300	844950	400020	--	--
Lmbp002592	611.16	287.05	611.161	287.054	人工鉴定	610.153	C27H30O16	[M+H]+	Kaempferol-3,7-O-diglucoside	山奈酚-3,7-O-双葡萄糖苷	Flavonoids	黄酮	Flavonols	黄酮醇	25615-14-9	3	1567000	638180	1503900	476150	864010	605260	22003	23733	50070	566120	500180	464410	--	--
pmb0624	611.16	431.3	611.161	431.3	人工鉴定	610.153	C27H30O16	[M+H]+	Isoorientin-7-O-glucoside	异荭草素-7-O-葡萄糖苷	Flavonoids	黄酮	Flavonoid carbonoside	黄酮碳糖苷	-	3	76321	109610	143570	43337	40906	48855	55141	60601	25221	97196	56484	104850	--	--
Lmjp002461	611.16	303.05	611.161	303.049	人工鉴定	610.153	C27H30O16	[M+H]+	Quercetin-3-O-neohesperidoside*	槲皮素 3-O-新橘皮糖苷*	Flavonoids	黄酮	Flavonols	黄酮醇	117611-67-3	3	4797900	2229500	2377600	1076000	1189300	586490	26699	26151	21009	1185300	844950	400020	--	--
Hmpp002612	611.16	287.05	611.161	287.05	人工鉴定	610.153	C27H30O16	[M+H]+	Luteolin-7-O-gentiobioside	木犀草素-7-O-龙胆双糖苷	Flavonoids	黄酮	Flavones	黄酮	-	3	1567000	638180	1503900	476150	864010	605260	22003	23733	50070	566120	500180	464410	--	--
pmn001583	609.15	300	609.146	300.029	人工鉴定	610.153	C27H30O16	[M-H]-	Quercetin-3-O-robinobioside	槲皮素-3-O-洋槐糖苷	Flavonoids	黄酮	Flavonols	黄酮醇	52525-35-6	3	11409	9	17007	20847	14915	12138	329710	344540	221770	50287	66271	77705	--	--
HJAP024	611.16	593.15	611.159	593.153	人工鉴定	610.154	C27H30O16	[M+H]+	Kaempferol-6,8-di-C-glucoside	山奈酚-6,8-二-C-葡萄糖苷	Flavonoids	黄酮	Flavonoid carbonoside	黄酮碳糖苷	-	3	1933400	829380	1699000	290910	330000	267520	1032800	735900	639610	833750	553600	813500	--	--
pme0001	609.18	301	609.182	301	人工鉴定	610.19	C28H34O15	[M-H]-	Hesperetin-7-O-neohesperidoside(Neohesperidin)	橙皮素-7-O-新橙皮糖苷 (新橙皮苷)	Flavonoids	黄酮	Flavanones	二氢黄酮	13241-33-3	3	67835	258000	113550	587760	467960	546170	17227	25443	31833	168330	196440	277060	C09806	ko00941
mws4134	611.14	306.08	611.145	306.079	标品鉴定	612.152	C20H32N6O12S2	[M-H]-	Oxiglutatione	氧化谷胱甘肽	Amino acids and derivatives	氨基酸及其衍生物	Amino acids and derivatives	氨基酸及其衍生物	27025-41-8	2	3462000	3485700	2817800	2665700	3825500	4289200	3968900	5381700	5271800	3083200	3526000	3526400	C00127	ko00480,ko01100,ko01240
pmn001413	611.16	445.08	611.162	445.077	人工鉴定	612.169	C27H32O16	[M-H]-	Suffruticoside B	没食子酰氧化芍药苷 B	Phenolic acids	酚酸类	Phenolic acids	酚酸类	145898-95-9	3	9367400	14629000	17854000	9735800	11355000	11333000	70599	68773	154840	8659500	8154500	7687000	--	--
Lmqp004241	615.1	153.02	615.098	153.018	人工鉴定	614.091	C28H22O16	[M+H]+	Kaempferol-3-O-(2''-O-galloyl)glucuronide	山奈酚-3-O-(2''-O-没食子酰)葡萄糖醛酸苷	Flavonoids	黄酮	Flavonols	黄酮醇	-	3	1914300	1759000	9	9	9	9	636440	9	9	872880	989990	987030	--	--
Lmsn006063	613.12	169.01	613.12	169.014	人工鉴定	614.127	C29H26O15	[M-H]-	1,6-Di-O-galloyl-2-O-Cinnamoyl-β-D-glucose	1,6-二-O-没食子酰-2-O-肉桂酰-β-D-葡萄糖	Phenolic acids	酚酸类	Phenolic acids	酚酸类	94356-17-9	3	249160	213750	223170	74056	112400	103460	9	9	9	140950	182150	116990	--	--
Wmmn000147	613.19	295.1	613.194	295.101	人工鉴定	614.2	C31H34O13	[M-H]-	mudanpioside A	牡丹皮苷A	Terpenoids	萜类	Monoterpenoids	倍萜	-	3	2261700	935090	1517100	1286700	1608100	2654100	903960	586370	683560	1080600	1124900	1050800	--	--
Wmmn000148	613.19	121.03	613.191	121.029	人工鉴定	614.2	C31H34O13	[M-H]-	paeonidanin C	芍药素C	Terpenoids	萜类	Monoterpenoids	倍萜	-	3	8003600	7215600	9344500	5489100	6461200	3475200	2017200	3216800	2590500	2980500	4397400	7123700	--	--
MWSHY0199	617.11	303.05	617.114	303.051	标品鉴定	616.106	C28H24O16	[M+H]+	Quercetin-3-O-(6''-O-galloyl)galactoside*	槲皮素-3-O-(6''-O-没食子酰)半乳糖苷*	Flavonoids	黄酮	Flavonols	黄酮醇	53171-28-1	1	4626500	1411200	2733100	16801000	12183000	15132000	108970	160050	149200	4148600	2196000	3461600	--	--
Lmyp003349	617.11	153.02	617.114	153.018	人工鉴定	616.106	C28H24O16	[M+H]+	Quercetin-3-O-(6''-O-galloyl)glucoside*	槲皮素-3-O-(6''-O-没食子酰)葡萄糖苷*	Flavonoids	黄酮	Flavonols	黄酮醇	56316-75-7	1	4629000	3775500	4239400	10765000	9303900	9200200	3360300	3197400	3296400	3978000	3399800	4372700	--	--
Z5481	615.18	281.07	615.176	281.069	人工鉴定	616.179	C30H32O14	[M-H]-	Mudanpioside H	牡丹皮苷H	Others	其它类	Others	其它	231280-71-0	3	49569	17754	32181	92482	65980	99772	4926.1	2478.6	1149	50184	42461	30620	--	--
pmn001506	617.41	455.4	617.406	455.352	人工鉴定	618.413	C36H58O8	[M-H]-	Oleanolic acid-3-O-glucoside	齐墩果酸-3-O-葡萄糖苷	Terpenoids	萜类	Triterpene Saponin	三萜皂苷	3391-80-8	3	4892.7	2676.9	3429.9	9	9	9	1718.5	1369.5	1541.8	1925.1	1824.2	1711.1	--	--
pmp001290	623.12	271.06	623.124	271.06	人工鉴定	622.117	C27H26O17	[M+H]+	Apigenin-7-O-(2''-glucurosyl)glucuronide	芹菜素-7-O-(2''-葡萄糖醛酸基)葡萄糖醛酸苷	Flavonoids	黄酮	Flavones	黄酮	74696-01-8	3	9	53167	39369	28449	30848	48479	14883	16921	9	38524	36076	54108	--	--
Lmmp007016	623.14	271.06	623.138	271.06	人工鉴定	622.132	C31H26O14	[M+H]+	Apigenin-7-O-(6''-feruloyl)glucuronide	芹菜素-7-O-(6''-阿魏酰)葡萄糖醛酸苷	Flavonoids	黄酮	Flavones	黄酮	-	3	49818	48144	57543	24913	23562	26921	24436	21284	34057	34724	35496	25606	--	--
Hmjp002999	625.18	317.06	625.176	317.06	人工鉴定	624.162	C28H32O16	[M+H]+	Isorhamnetin-3-O-rutinoside (Narcissin)	异鼠李素-3-O-芸香糖苷 (水仙苷)	Flavonoids	黄酮	Flavonols	黄酮醇	604-80-8	3	1701700	1513900	3778500	4010600	8759600	3092600	90511	46705	54265	2143000	2036400	845900	--	--
Zmxp002867	625.17	301.07	625.167	301.068	人工鉴定	624.168	C28H32O16	[M+H]+	Chrysoeriol-5,7-di-O-glucoside	金圣草黄素-5,7-二-O-葡萄糖苷	Flavonoids	黄酮	Flavones	黄酮	-	3	243870	417610	447030	1428000	1125800	516840	9	9	9	438750	390160	523890	--	--
pmn001528	625.05	169	625.047	169	人工鉴定	626.054	C28H18O17	[M-H]-	Tetragallic Acid(3''-O-galloyl-4''-O-galloyl-4-O-galloyl-galloyl acid)	四没食子酸	Phenolic acids	酚酸类	Phenolic acids	酚酸类	-	3	856470	846000	873500	337700	367190	880930	357830	289510	534460	974600	551340	887350	--	--
pmp000596	627.16	465.1	627.156	465.1	人工鉴定	626.148	C27H30O17	[M+H]+	Quercetin-3-O-(2''-O-galactosyl)glucoside	槲皮素-3-O-(2''-O-半乳糖基)葡萄糖苷	Flavonoids	黄酮	Flavonols	黄酮醇	56782-99-1	3	284710	322140	487290	526230	437720	362060	277920	115710	117240	335320	234160	317150	--	--
Hmlp003068	627.15	303.05	627.145	303.05	人工鉴定	626.148	C27H30O17	[M+H]+	Meratin	蜡梅苷	Flavonoids	黄酮	Flavones	黄酮	27215-04-9	3	164020	83781	106800	9	61905	133440	63635	80840	54928	81082	63622	79565	--	--
pma2088	627.16	465	627.156	465	人工鉴定	626.148	C27H30O17	[M+H]+	Quercetin-3,4'-O-di-glucoside	槲皮素-3,4'-O-二葡萄糖苷	Flavonoids	黄酮	Flavonols	黄酮醇	29125-80-2	3	310060	265900	281320	139800	243020	211680	84187	41548	108760	191210	158170	169440	--	--
pmb0618	627.19	465.1	627.192	465.1	人工鉴定	626.185	C28H34O16	[M+H]+	Hesperetin-8-C-glucoside-3'-O-glucoside	橙皮素-8-C-葡萄糖苷-3'-O-葡萄糖苷	Flavonoids	黄酮	Flavonoid carbonoside	黄酮碳糖苷	-	3	469960	536930	812120	1117900	830610	943360	616750	383920	447490	764980	554350	510410	--	--
pmn001529	629.08	169	629.078	169.013	人工鉴定	630.086	C28H22O17	[M-H]-	3,4,5-Tri-O-Galloylshikimic acid	3,4,5-三没食子酰莽草酸	Phenolic acids	酚酸类	Phenolic acids	酚酸类	-	3	764590	738020	1072700	9	9	9	868730	430240	657770	563990	589970	550790	--	--
Z6648	629.19	137.03	629.193	137.029	人工鉴定	630.195	C31H34O14	[M-H]-	Mudanpioside J*	牡丹皮苷J*	Others	其它类	Others	其它	262350-52-7	3	53890	40859	57633	55010	39241	42722	22311	16850	14232	34524	36775	36300	--	--
Zmsp005737	631.2	105.03	631.2	105.032	人工鉴定	630.195	C31H34O14	[M+H]+	"6'-O-benzoyl-4""-hydroxy-3""-methoxy-paeoniflorin"	"6'-O-苯甲酰-4""-羟基-3""-甲氧基-芍药苷"	Terpenoids	萜类	Terpene	萜类	-	3	649700	167590	692300	9	9	9	24179	6654	14148	162610	125880	95943	--	--
Z6352	629.19	137.03	629.193	137.029	人工鉴定	630.195	C31H34O14	[M-H]-	Mudanpioside B*	牡丹皮苷B*	Others	其它类	Others	其它	172705-23-6	3	110350	74300	90644	90931	99955	100510	38155	20783	30312	63347	76313	82180	--	--
Zmsp004538	633.18	153.02	633.178	153.017	人工鉴定	632.174	C30H32O15	[M+H]+	6'-O-galloylalbiflorin	6'-O-没食子酰白芍苷	Terpenoids	萜类	Terpene	萜类	-	3	1195600	1255000	1077300	512300	525760	547910	1305900	1488400	1395100	1035400	875840	849530	--	--
Hmbn002187	631.17	491.12	631.171	491.12	人工鉴定	632.175	C30H32O15	[M-H]-	6'-O-Galloyl Paeoniflorin	没食子酰芍药苷	Terpenoids	萜类	Monoterpenoids	倍萜	122965-41-7	3	68849000	64398000	81687000	47952000	59481000	52074000	44950000	30622000	36622000	55595000	61447000	62071000	--	--
pmn001504	631.39	455.4	631.385	455.352	人工鉴定	632.392	C36H56O9	[M-H]-	Oleanolic acid-3-O-glucuronide	齐墩果酸-3-O-葡萄糖醛酸苷	Terpenoids	萜类	Triterpene Saponin	三萜皂苷	26020-14-4	3	18360	15758	20174	9	6065	5223.9	14917	12308	9774.8	12456	10780	12121	C08964	--
Lmhn002379	633.07	301	633.072	301	人工鉴定	634.079	C27H22O18	[M-H]-	Strictinin	木麻黄素	Tannins	鞣质	Tannin	鞣质	517-46-4	1	1474300	1714300	1646100	1361000	9	1139900	287570	372600	379840	832290	863680	1145900	--	--
Cmhn001271	633.08	301	633.078	301	人工鉴定	634.08	C27H22O18	[M-H]-	Gemin D	水杨梅丁素	Tannins	鞣质	Tannin	鞣质	84744-46-7	1	36075000	29146000	29140000	18024000	14646000	24887000	4561800	5568500	5844700	14945000	16497000	16128000	--	--
Lmyn003256	633.07	301	633.073	301	人工鉴定	634.081	C27H22O18	[M-H]-	Isocorilagin	异鞣云实素	Tannins	鞣质	Tannin	鞣质	-	1	34874000	30326000	40324000	31927000	24181000	52077000	2388400	2606100	2849300	21788000	22589000	21502000	--	--
Lmsn001900	633.07	301	633.073	300.997	人工鉴定	634.081	C27H22O18	[M-H]-	3-O-Galloyl-4,6-(S)-HHDP-β-D-glucose	3-O-没食子酰-4,6-(S)-六羟基二苯甲酰基-β-D-葡萄糖	Phenolic acids	酚酸类	Phenolic acids	酚酸类	-	2	1229400	914430	928360	327840	217190	238790	181100	154760	196480	356570	407740	385280	--	--
Zmdn003203	635.09	169.01	635.091	169.014	人工鉴定	636.096	C27H24O18	[M-H]-	1,2,6-Tri-O-galloyl-β-D-glucose*	1,2,6-三-O-没食子酰-β-D-葡萄糖*	Phenolic acids	酚酸类	Phenolic acids	酚酸类	79886-49-0	1	2901300	1975200	4713300	1144500	1159800	1229000	608550	447660	466840	1499800	1285000	1818900	C04360	--
Lmfn001062	635.09	169.01	635.089	169.014	人工鉴定	636.096	C27H24O18	[M-H]-	2,4,6-Tri-O-galloyl-D-glucose*	2,4,6-三-O-没食子酰-D-葡萄糖*	Phenolic acids	酚酸类	Phenolic acids	酚酸类	108043-99-8	1	29703000	22056000	23347000	20110000	21918000	24128000	6696200	5709700	6670800	15033000	15503000	14692000	--	--
Lmsn003088	635.09	169.01	635.089	169.014	人工鉴定	636.096	C27H24O18	[M-H]-	1,4,6-Tri-O-galloyl-β-D-glucose*	1,4,6-三-O-没食子酰-β-D-葡萄糖*	Phenolic acids	酚酸类	Phenolic acids	酚酸类	94513-58-3	1	5547100	4524100	5919300	2573600	2034100	2809300	1286400	761660	1064800	2578000	3066000	2464800	--	--
Hmcp001578	641.17	479.11	641.172	479.11	人工鉴定	640.163	C28H32O17	[M+H]+	Isorhamnetin-3,7-O-diglucoside*	异鼠李素-3,7-O-二葡萄糖苷*	Flavonoids	黄酮	Flavonols	黄酮醇	6758-51-6	3	252750	186250	388730	367790	250460	250580	113170	486100	281920	117180	216340	325400	--	--
Lmsp003252	641.17	317.07	641.171	317.066	人工鉴定	640.164	C28H32O17	[M+H]+	Isorhamnetin-3-O-sophoroside*	异鼠李素-3-O-槐糖苷*	Flavonoids	黄酮	Flavonols	黄酮醇	-	3	284730	144570	424960	587140	251720	344260	90642	55690	71505	140710	349110	257050	--	--
Lmsn003953	645.11	169.01	645.11	169.014	人工鉴定	646.117	C29H26O17	[M-H]-	1-O-Caffeoyl-3,4-di-O-galloyl-β-D-glucose*	1-O-咖啡酰-3,4-双-O-没食子酰-β-D-葡萄糖*	Phenolic acids	酚酸类	Phenolic acids	酚酸类	-	3	617160	604980	981540	108220	500430	229290	582900	582870	550090	350540	348010	541410	--	--
Lmsn004098	645.11	169.01	645.11	169.014	人工鉴定	646.117	C29H26O17	[M-H]-	1-O-Caffeoyl-4,6-di-O-galloyl-β-D-glucose*	1-O-咖啡酰-4,6-双-O-没食子酰-β-D-葡萄糖*	Phenolic acids	酚酸类	Phenolic acids	酚酸类	-	3	617160	604980	981540	108220	500430	229290	582900	582870	550090	350540	348010	541410	--	--
pmn001533	645.13	169	645.131	169	人工鉴定	646.138	C26H30O19	[M-H]-	2-O-Di-gallic acyl-Glucoside-Glucoside	2-O-二没食子酰基-葡萄糖-葡萄糖	Phenolic acids	酚酸类	Phenolic acids	酚酸类	-	2	2715000	2556400	2190200	1876300	2627700	3338200	1372100	1151400	603960	1930900	1990900	2137200	--	--
Z4327	647.17	495.16	647.166	495.16	人工鉴定	648.169	C30H32O16	[M-H]-	Galloyloxypaeoniflorin	氧化没食子酰芍药苷	Terpenoids	萜类	Terpene	萜类	145898-93-7	3	95752000	84930000	102400000	26300000	33539000	35123000	17113000	14884000	20454000	50839000	49455000	44202000	--	--
pmb2653	649.1	145	649.22	145.051	人工鉴定	650.227	C24H42O20	[M-H]-	DMelezitose O-rhamnoside	松三糖 O-鼠李糖苷	Others	其它类	Saccharides and Alcohols	糖及醇类	-	3	484470	838010	582250	431630	794940	564500	1041800	817620	1817000	427150	712620	553380	--	--
Lmsn004924	659.13	169.01	659.125	169.014	人工鉴定	660.133	C30H28O17	[M-H]-	1,6-Di-O-galloyl-3-O-Feruloyl-β-D-glucose	1,6-二-O-没食子酰-3-O-阿魏酰-β-D-葡萄糖	Phenolic acids	酚酸类	Phenolic acids	酚酸类	-	3	305170	327170	338910	136970	178980	189200	430760	682990	507030	177890	209390	303880	--	--
pmb0530	664.12	136.2	664.116	136.062	标品鉴定	663.109	C21H27N7O14P2	[M+H]+	Nicotinic acid adenine dinucleotide	烟酸腺嘌呤二核苷酸	Nucleotides and derivatives	核苷酸及其衍生物	Nucleotides and derivatives	核苷酸及其衍生物	53-84-9	2	4015100	3719000	4908800	3944200	3472400	4578600	7074400	4813300	7009400	3273500	3113000	3189100	C00003	ko00190,ko00730,ko00760,ko01100,ko01240
Lmqn000213	665.21	341.11	665.215	341.109	人工鉴定	666.222	C24H42O21	[M-H]-	Stachyose	水苏糖	Others	其它类	Saccharides and Alcohols	糖及醇类	470-55-3	1	20211000	18509000	23120000	16698000	14483000	16028000	10717000	10014000	11997000	16570000	11488000	12924000	C01613	ko00052,ko01100
mws1593	665.21	161	665.215	161.044	标品鉴定	666.222	C24H42O21	[M-H]-	D-Maltotetraose	D-麦芽四糖	Others	其它类	Saccharides and Alcohols	糖及醇类	34612-38-9	3	2463000	3725400	2839400	2786000	2303300	2764400	1804200	1560700	1758900	2974300	2115800	1648500	C02052	--
mws4163	665.21	485.3	665.215	485.15	标品鉴定	666.222	C24H42O21	[M-H]-	Nystose	蔗果四糖	Others	其它类	Saccharides and Alcohols	糖及醇类	13133-07-8	3	19069000	16795000	13513000	13587000	16701000	13617000	12510000	9974000	11294000	14779000	13463000	15962000	--	--
pmb0475	671.18	509	671.182	509	人工鉴定	670.174	C29H34O18	[M+H]+	Gallic acid-4-O-(6'''-feruloyl)sophoroside	没食子酸-4-O-(6'''-阿魏酰)槐糖苷	Phenolic acids	酚酸类	Phenolic acids	酚酸类	-	3	370780	432520	481830	63373	9	63738	135370	138560	111670	239560	389400	514320	--	--
Hmcp001628	671.18	347.07	671.182	347.07	人工鉴定	670.175	C29H34O18	[M+H]+	Limocitrin-3,7-di-O-glucoside	柠檬素-3,7-O-二葡萄糖苷	Flavonoids	黄酮	Flavonols	黄酮醇	-	3	32218	13687	34351	26353	26868	28245	14235	13339	26860	13420	10170	16360	--	--
pmp001276	677.37	677.37	677.374	677.373	人工鉴定	676.367	C33H56O14	[M+H]+	1-Linolenoyl-rac-glycerol-diglucoside	1-亚麻酰单甘油酯-二葡萄糖苷	Lipids	脂质	Free fatty acids	游离脂肪酸	-	3	7902400	11336000	10533000	11938000	9773300	10121000	19909000	27777000	15773000	10945000	12867000	12169000	--	--
HJN102	677.17	515.14	677.173	515.137	人工鉴定	678.158	C34H30O15	[M-H]-	3,4,5-Tricaffeoylquinic acid	3,4,5-三咖啡酰奎宁酸	Phenolic acids	酚酸类	Phenolic acids	酚酸类	86632-03-3	3	7527100	9223300	9812600	1301700	2314300	2301400	8412100	5703700	7306300	5660400	5934100	5735700	--	--
Lmyn006011	677.38	397.13	677.375	397.134	人工鉴定	678.383	C33H58O14	[M-H]-	Gingerglycolipid B	姜糖脂 B	Lipids	脂质	Glycerol ester	甘油酯	88168-90-5	1	249700	210740	182410	467900	464530	412570	381930	485720	322260	279150	278330	266280	--	--
pmn001369	697.23	535.18	697.235	535.182	人工鉴定	698.242	C32H42O17	[M-H]-	1-Hydroxypineolin Diglucoside	1-羟基松脂素二葡萄糖苷	Lignans and Coumarins	木脂素和香豆素	Lignans	木脂素	-	3	12623	13810	19819	9366.8	9	5489.4	12671	24333	16009	3869.1	9941	9892.9	--	--
Zmlp003063	741.23	433.12	741.226	433.115	人工鉴定	740.209	C33H40O19	[M+H]+	Luteolin-7-O-(2''-O-rhamnosyl)rutinoside	木犀草素-7-O-(2''-O-鼠李糖基)芸香糖苷	Flavonoids	黄酮	Flavones	黄酮	-	3	205030	251830	278510	395730	344760	446170	19363	10179	9	277600	279850	194800	--	--
Lmsp003881	741.22	287.06	741.224	287.056	人工鉴定	740.216	C33H40O19	[M+H]+	Kaempferol-3-O-rutinoside-7-O-rhamnoside	山奈酚-3-O-芸香糖苷-7-O-鼠李糖苷	Flavonoids	黄酮	Flavonols	黄酮醇	-	3	253290	141330	203540	9	9	9	72193	39628	40620	128050	148770	131410	--	--
Hmcp001618	743.2	449.1	743.201	449.1	人工鉴定	742.195	C32H38O20	[M+H]+	Quercetin-3-O-(2''-O-Xylosyl)rutinoside	槲皮素-3-O-(2''-O-木糖基)芸香糖苷	Flavonoids	黄酮	Flavonols	黄酮醇	129235-39-8	3	9	9	9	27607	27369	19361	363810	76170	277170	161620	192430	157000	C10175	ko00944
Lmzn001875	741.23	579.18	741.23	579.18	人工鉴定	742.232	C33H42O19	[M-H]-	Naringenin-7-O-Rutinoside-4'-O-glucoside	柚皮素-7-O-芸香糖苷-4'-O-葡萄糖苷	Flavonoids	黄酮	Flavanones	二氢黄酮	-	3	115820	30554	90800	160610	148580	273290	11631	13445	7848.6	144890	118520	73955	--	--
pme2651	742.1	620.1	742.068	620.02	标品鉴定	743.075	C21H28N7O17P3	[M-H]-	NADP (Nicotinamide adenine dinucleotide phosphate)	烟酰胺腺嘌呤二核苷酸磷酸	Nucleotides and derivatives	核苷酸及其衍生物	Nucleotides and derivatives	核苷酸及其衍生物	53-59-8	3	132170	145790	9	9	229930	9	116250	161350	223850	166610	190410	101960	C00006	ko00195,ko00480,ko00760,ko01100,ko01240
Xmyp004945	757.22	287.06	757.216	287.055	人工鉴定	756.211	C33H40O20	[M+H]+	Kaempferol-3-O-(6''-Rhamnosyl-2''-Glucosyl)Glucoside (Camelliaside A)	山奈酚-3-O-(6'''-鼠李糖基-2'''-葡萄糖基)葡萄糖苷 (山茶苷 A)	Flavonoids	黄酮	Flavonols	黄酮醇	135095-52-2	3	137000	181630	48747	58016	66881	68624	9	9	14105	81225	54873	62239	--	--
pmp001105	757.22	287.06	757.219	287.055	人工鉴定	756.211	C33H40O20	[M+H]+	Kaempferol-3-O-neohesperidoside-7-O-glucoside	山奈酚-3-O-新橙皮糖苷-7-O-葡萄糖苷	Flavonoids	黄酮	Flavonols	黄酮醇	-	3	137000	181630	48747	58016	66881	68624	9	9	14105	81225	54873	62239	--	--
Zmgp002582	757.22	433.11	757.216	433.113	人工鉴定	756.211	C33H40O20	[M+H]+	kaempferol-3-O-β-glucopyranosyl (1 → 2)-β-galactopyranoside 7-O-α-rhamnopyranoside	山奈酚-3-O-β-吡喃葡萄糖基(1→2)-β-吡喃半乳糖苷-7-O-α-鼠李糖吡喃糖苷	Flavonoids	黄酮	Flavonols	黄酮醇	-	3	45199	48903	32748	13071	9	9	11781	7320.2	15450	17448	21313	21358	--	--
Lmpp003268	757.22	287.06	757.219	287.055	人工鉴定	756.211	C33H40O20	[M+H]+	Kaempferol-3-O-rutinoside-7-O-glucoside	山奈酚-3-O-芸香糖苷-7-O-葡萄糖苷	Flavonoids	黄酮	Flavonols	黄酮醇	-	3	137000	181630	48747	58016	66881	68624	9	9	14105	81225	54873	62239	--	--
Hmdp001794	769.09	303.05	769.089	303.05	人工鉴定	768.118	C35H28O20	[M+H]+	Quercetin-3-O-(2'',3''-O-digalloyl)-glucoside	槲皮素-3-O-(2'',3''-O-二没食子酰)葡萄糖苷	Flavonoids	黄酮	Flavonols	黄酮醇	-	3	8916800	11521000	11558000	11301000	18413000	20530000	3322500	5076000	4401700	12019000	10702000	12798000	--	--
Hmcp001509	773.22	317.06	773.216	317.06	人工鉴定	772.206	C33H40O21	[M+H]+	Isorhamnetin-3-O-(2''-O-xylosyl)glucoside-7-O-glucoside	异鼠李素-3-O-(2''-O-木糖基)葡萄糖苷-7-O-葡萄糖苷	Flavonoids	黄酮	Flavonols	黄酮醇	-	3	18770	14720	25082	22017	27004	22046	29886	47380	53630	16772	32788	21070	--	--
Cmhn001369	783.07	481.06	783.074	481.063	人工鉴定	784.075	C34H24O22	[M-H]-	Casuariin	木麻黄鞣质	Tannins	鞣质	Tannin	鞣质	79786-04-2	2	2191600	3087200	2483600	2665200	1577000	1981600	666680	751130	851410	1574900	1642400	1588700	--	--
Hmqn002062	783.07	301.01	783.074	301.007	人工鉴定	784.076	C34H24O22	[M-H]-	Pedunculagin	长梗马兜铃素	Tannins	鞣质	Tannin	鞣质	7045-42-3	1	1190400	740370	1083000	997530	382130	867320	239430	207380	251260	492390	569360	511440	C10236	--
pme2746	784.15	437	784.15	437.087	标品鉴定	785.157	C27H33N9O15P2	[M-H]-	Riboflavin 5'-Adenosine Diphosphate	核黄素-5'-腺嘌呤二磷酸	Nucleotides and derivatives	核苷酸及其衍生物	Nucleotides and derivatives	核苷酸及其衍生物	146-14-5	3	570570	670960	716550	600450	612860	603960	904280	797250	892980	737910	744770	765410	C00016	ko00740,ko01100,ko01110,ko01240
Hmdp001587	785.09	301	785.091	301	人工鉴定	786.092	C34H26O22	[M-H]-	Tercatain*	Tercatain*	Tannins	鞣质	Tannin	鞣质	103744-87-2	1	13706000	10024000	10416000	6762300	5168800	5114400	1474000	1610800	1978500	4845700	4734900	5369800	--	--
Cmhn002756	785.07	633.06	785.067	633.064	人工鉴定	786.092	C34H26O22	[M-H]-	1,3-Di-O-galloyl-4,6-(S)-HHDP-β-D-glucose	1,3-双-O-没食子酰-4,6-(S)-六羟基二苯甲酰基-β-D-葡萄糖	Tannins	鞣质	Tannin	鞣质	87687-52-3	3	7358100	5307800	7665300	1850500	1905700	2338400	637130	771310	759010	2794900	2814200	3255100	--	--
Lmsn002071	785.08	301	785.084	300.998	人工鉴定	786.092	C34H26O22	[M-H]-	Tellimagrandin I*	特里马素 I*	Tannins	鞣质	Tannin	鞣质	79786-08-6	1	12589000	9530000	11119000	6258800	4750100	5024500	1497400	1257900	1769900	5014200	5567900	5366800	C10241	--
Lmsp003790	787.23	317.07	787.229	317.067	人工鉴定	786.222	C34H42O21	[M+H]+	Isorhamnetin-3-O-sophoroside-7-O-rhamnoside	异鼠李素-3-O-槐糖苷-7-O-鼠李糖苷	Flavonoids	黄酮	Flavonols	黄酮醇	41328-75-0	3	18687	74494	9	9	9	23596	26153	12758	7106.9	19168	20401	26200	--	--
pmn001535	787.1	465.1	787.1	465.066	人工鉴定	788.107	C34H28O22	[M-H]-	1,3,4,6-Tetra-O-Galloyl-D-Glucose	1,3,4,6-四-O-没食子酰-D-葡萄糖	Phenolic acids	酚酸类	Phenolic acids	酚酸类	-	3	14107000	17567000	13581000	9483800	15240000	17054000	7842000	6119900	7960400	13776000	13053000	11912000	--	--
pmn001534	787.1	617.08	787.1	617.077	人工鉴定	788.107	C34H28O22	[M-H]-	1,2,3,6-Tetra-O-galloyl-β-D-glucose	1,2,3,6-四-O-没食子酰-β-D-葡萄糖	Phenolic acids	酚酸类	Phenolic acids	酚酸类	79886-50-3	3	280500000	202840000	246850000	157190000	152370000	152430000	146320000	129670000	139630000	182230000	174300000	166030000	C04516	--
Hmcp004055	789.21	303.05	789.207	303.05	人工鉴定	788.201	C33H40O22	[M+H]+	Quercetin-5,7,4'-tri-O-glucoside	槲皮素-5,7,4'-三-O-葡萄糖苷	Flavonoids	黄酮	Flavonols	黄酮醇	-	3	48535	33791	23045	16365	9	12213	10208	16968	15898	40420	24073	16719	--	--
pmn001548	797.14	645.1	797.142	645.1	人工鉴定	798.149	C33H34O23	[M-H]-	2-O-Trigalloyl-glucose-glucose	2-O-三没食子酰基-葡萄糖-葡萄糖	Phenolic acids	酚酸类	Phenolic acids	酚酸类	-	3	285490	239960	581840	186290	196560	243310	211510	177520	189030	214090	218640	228490	--	--
pmp001313	803.19	303.1	803.188	303.1	人工鉴定	802.18	C33H38O23	[M+H]+	6-Hydroxykaempferol-3,6-O-Diglucoside-7-O-Glucuronic Acid	6-羟基山奈酚-3,6-O-二葡萄糖苷-7-O-葡萄糖醛酸	Flavonoids	黄酮	Flavonols	黄酮醇	-	3	332510	422870	288860	497720	290160	248610	207960	108020	163160	278220	240090	154940	--	--
Lmdn000248	827.27	665.22	827.267	665.216	人工鉴定	828.275	C30H52O26	[M-H]-	Verbascose	毛蕊花糖	Others	其它类	Saccharides and Alcohols	糖及醇类	546-62-3	3	70517	70994	76836	90544	143100	133380	76852	86543	72977	95209	80919	100900	C08252	--
MWSmce598	829.28	325.11	829.282	325.115	标品鉴定	828.275	C30H52O26	[M+H]+	Maltopentaose	麦芽五糖	Others	其它类	Saccharides and Alcohols	糖及醇类	34620-76-3	3	58810	29433	41834	68220	88249	75374	49195	38725	45791	53752	70143	37619	--	--
Lmqp002349	859.21	697.16	859.214	697.158	人工鉴定	858.207	C36H42O24	[M+H]+	Kaempferol-3-O-(6''''-malonyl)sophorotrioside	山奈酚-3-O-(6''''-丙二酰)槐三糖苷	Flavonoids	黄酮	Flavonols	黄酮醇	-	3	107650	299290	274450	151690	212310	115230	308730	293970	241560	296160	195920	221540	--	--
pmn001646	865.2	577.1	865.198	577.138	人工鉴定	866.206	C45H38O18	[M-H]-	Procyanidin C1	原花青素 C1	Tannins	鞣质	Proanthocyanidins	原花青素	37064-30-5	1	2953900	4460100	4167500	16119000	14636000	16240000	31688	25895	20370	8171000	7974300	7030000	C17624	--
pmb2947	865.2	407.1	865.198	407.1	人工鉴定	866.206	C45H38O18	[M-H]-	Catechin-catechin-catechin	三儿茶素	Flavonoids	黄酮	Flavanols	黄烷醇类	-	1	8192200	10425000	9982800	39814000	35377000	42171000	61890	61417	57905	19495000	18342000	18373000	--	--
pmn001647	865.2	713.2	865.198	713.155	人工鉴定	866.206	C45H38O18	[M-H]-	Procyanidin C2	原花青素 C2	Tannins	鞣质	Proanthocyanidins	原花青素	37064-31-6	1	10738000	12108000	12042000	36023000	32067000	35292000	43228	51669	45235	17103000	16733000	16584000	--	--
Lmsp003853	919.25	303.05	919.25	303.051	人工鉴定	918.243	C42H46O23	[M+H]+	Quercetin-3-O-(6''-O-p-coumaroyl)sophoroside-7-O-rhamnoside	槲皮素-3-O-(6''-O-对香豆酰)槐糖苷-7-O-鼠李糖苷	Flavonoids	黄酮	Flavonols	黄酮醇	-	3	64984	74858	56012	45971	45204	95744	8508.5	12716	12826	50138	30162	28959	--	--
Lmhp002374	919.27	303.05	919.271	303.05	人工鉴定	918.264	C39H50O25	[M+H]+	Quercetin-3-O-glucosyl(1→4)rhamnoside-7-O-rutinoside	槲皮素-3-O-葡萄糖基-(1→4)-鼠李糖苷-7-O-芸香糖苷	Flavonoids	黄酮	Flavonols	黄酮醇	-	3	40257	38837	48915	27542	28288	71618	24723	50134	16306	23301	21861	23309	--	--
HJAP136	919.27	303.05	919.271	303.05	人工鉴定	918.264	C39H50O25	[M+H]+	Quercetin-3-O-(2''-O-rhamnosyl)rutinoside-7-O-glucoside	槲皮素-3-O-(2''-O-鼠李糖基)芸香糖苷-7-O-葡萄糖苷	Flavonoids	黄酮	Flavonols	黄酮醇	-	3	40257	38837	48915	27542	28288	71618	24723	50134	16306	23301	21861	23309	--	--
Hmcp001529	921.25	465.1	921.251	465.1	人工鉴定	920.243	C38H48O26	[M+H]+	Quercetin-3-O-sophorotrioside-7-O-arabinoside	槲皮素-3-O-槐三糖苷-7-O-阿拉伯糖苷	Flavonoids	黄酮	Flavonols	黄酮醇	-	3	25972	27804	17362	51549	74669	63001	4519	1134	9	50167	57817	40475	--	--
Cmhn001611	935.09	633.08	935.088	633.078	人工鉴定	936.086	C41H28O26	[M-H]-	Casuarictin	木麻黄鞣亭	Tannins	鞣质	Tannin	鞣质	79786-00-8	3	3609400	3987500	4897000	6220600	6946800	8463400	527880	623890	551640	3656600	3616300	3724900	C10212	--
Lmyn003418	937.1	633.08	937.095	633.077	人工鉴定	938.103	C41H30O26	[M-H]-	Punicafolin	石榴叶鞣质	Tannins	鞣质	Tannin	鞣质	88847-11-4	1	35571	38412	38491	39611	41714	45006	9	9	9	23626	31827	18406	--	--
Lmsn002578	937.1	609.15	937.095	609.148	人工鉴定	938.103	C41H30O26	[M-H]-	Tellimagrandin II	特里马素 II	Tannins	鞣质	Tannin	鞣质	81571-72-4	3	7287.5	4913.6	12714	5459.5	7980.4	4874.9	27011	19651	14630	10943	14735	14726	C10224	--
pmf0426	939.11	769.09	939.111	769.086	人工鉴定	940.118	C41H32O26	[M-H]-	1,2,3,4,6-Penta-O-Galloyl-D-Glucose	1,2,3,4,6-五-O-没食子酰-D-葡萄糖	Phenolic acids	酚酸类	Phenolic acids	酚酸类	14937-32-7	3	129170000	161410000	145710000	109110000	92164000	117760000	140110000	158630000	147190000	132620000	152020000	148360000	C04576	--
Hmqn002738	951.09	301.01	951.089	301.007	人工鉴定	952.082	C41H28O27	[M-H]-	Sanguiin H11	地榆素 H11	Tannins	鞣质	Tannin	鞣质	-	1	111090	115100	100530	19720	14132	9820.9	17728	11456	19336	30709	27838	22248	--	--
Hmln001763	951.08	907.09	951.084	907.09	人工鉴定	952.082	C41H28O27	[M-H]-	Geraniinic acid B	老鹳草鞣酸 B	Tannins	鞣质	Tannin	鞣质	-	3	274040	229180	273240	519620	402210	401170	9	9	24507	175030	240150	179070	--	--
MWS20204	967.11	301	967.106	301	标品鉴定	968.113	C42H32O27	[M-H]-	Methyl chebulagic acid	诃黎勒酸甲酯	Tannins	鞣质	Tannin	鞣质	-	3	43055	66753	31083	23508	44468	17789	44317	55322	50010	38556	52552	34700	--	--
HJAP144	1019.22	731.16	1019.22	731.163	人工鉴定	1018.22	C52H42O22	[M+H]+	Galloylprocyanidin C2	没食子酰原花青素 C2	Tannins	鞣质	Proanthocyanidins	原花青素	-	1	1605300	2535400	2353900	2889600	4995700	3283900	16710	15752	9	2341000	2720300	1724400	--	--
pmn001542	1243.13	1091.1	1243.13	1091.1	人工鉴定	1244.14	C55H40O34	[M-H]-	2,3-O-Digalloyl-1,4,6-tri-O-galloyl-glucose	2,3-O-二没食子酰基-1,4,6-三-O-没食子酰基-葡萄糖	Phenolic acids	酚酸类	Phenolic acids	酚酸类	-	2	23504000	14252000	18052000	8390900	8497900	6963700	36929000	48381000	32363000	13583000	8680200	17652000	--	--
