# Supplementary material for: Widely targeted metabolomics reveals differences in metabolites of Paeonia lactiflora cultivars
Source: PLoS One. 2024 Apr 16;19(4):e0298194. doi: 10.1371/journal.pone.0298194 (PMC11020836; doi:10.1371/journal.pone.0298194)
Supplement: S2 Data — (XLSX) [file pone.0298194.s004.xlsx]

## Sheet: Sheet1
Index	Formula	Compounds	物质	Class I	物质一级分类	Class II	物质二级分类	CAS	Level	CK1	CK2	CK3	DFG1	DFG2	DFG3	VIP	p_value	FDR	Fold_Change	Log2FC	Type
pme2601	C3H6O3	3-Hydroxypropanoic acid	3-羟基丙酸	Organic acids	有机酸	Organic acids	有机酸	503-66-2	3	154140	120070	140210	45882	49621	39453	1.34161	0.00702059	0.0711342	0.32565	-1.6186	down
HJAP104	C7H6O	Benzaldehyde	苯甲醛	Phenolic acids	酚酸类	Phenolic acids	酚酸类	100-52-7	2	1036300	1003900	1715800	9	9	9	1.36194	0.0326885	0.112346	7.1885e-06	-17.0859	down
mws0601	C5H5NO2	Pyrrole-2-carboxylic acid	吡咯-2-羧酸	Organic acids	有机酸	Organic acids	有机酸	634-97-9	3	14498	27309	24462	9	9	9	1.36092	0.0295721	0.107979	0.00040743	-11.2612	down
Lmbn000121	C4H6N2O2	3-Cyano-L-alanine	3-氰基-L-丙氨酸	Amino acids and derivatives	氨基酸及其衍生物	Amino acids and derivatives	氨基酸及其衍生物	6232-19-5	3	36055	58266	75757	21932	11976	10828	1.23503	0.0574023	0.150987	0.263032	-1.92669	down
mws0376	C4H4O4	Fumaric acid*	延胡索酸(富马酸,反丁烯二酸)*	Organic acids	有机酸	Organic acids	有机酸	110-17-8	3	10751000	8768400	11057000	2604600	3688300	4061000	1.3135	0.0028174	0.0526274	0.338624	-1.56224	down
pme0271	C4H4O4	Maleic acid*	马来酸 (顺丁烯二酸)*	Organic acids	有机酸	Organic acids	有机酸	110-16-7	3	21882	33170	27048	6146.2	9024.5	11466	1.27565	0.0163263	0.0913977	0.324442	-1.62397	down
mws2628	C5H11NO2	N-Methyl-4-aminobutyric acid	N-甲基-4-氨基丁酸	Organic acids	有机酸	Organic acids	有机酸	1119-48-8	3	14109	7450.2	21514	55449	43678	66162	1.23636	0.00969127	0.0781678	3.8374	1.94013	up
mws0191	C5H11NO2	Betaine	甜菜碱	Alkaloids	生物碱	Alkaloids	生物碱	107-43-7	1	32098000	39018000	24769000	6743100	5712800	13105000	1.2582	0.0139607	0.0902818	0.266579	-1.90737	down
Lmbp000728	C8H8O	(S)-2-Phenyloxirane	(S)-2-苯基环氧乙烷	Others	其它类	Others	其它	20780-54-5	1	6336600	4538500	10237000	2021700	2609600	2647200	1.22139	0.109229	0.218393	0.344755	-1.53636	down
pme0241	C7H6O2	Benzoic acid	苯甲酸	Phenolic acids	酚酸类	Phenolic acids	酚酸类	65-85-0	2	69251000	47977000	73666000	32850000	24740000	17985000	1.23199	0.0224563	0.101892	0.3959	-1.33679	down
MWSmce207	C6H6N2O	Acetylpyrazine	乙酰吡嗪	Others	其它类	Others	其它	22047-25-2	3	5046600	2875400	4971400	2386300	2260200	1109400	1.09166	0.0580886	0.152172	0.446422	-1.16352	down
Zmyn002856	C7H8O2	3-(Hydroxymethyl)phenol	3-(羟甲基)苯酚	Phenolic acids	酚酸类	Phenolic acids	酚酸类	620-24-6	3	64135	79283	53364	21275	29356	26723	1.29959	0.0251943	0.103196	0.393095	-1.34705	down
HJN025	C7H8O2	4-Hydroxybenzyl Alcohol	4-羟基苄醇	Phenolic acids	酚酸类	Phenolic acids	酚酸类	623-05-2	3	11253	7045.3	17775	69400	58180	82615	1.30096	0.00652462	0.0689029	5.82689	2.54273	up
MWSmce274	C7H8O2	Salicyl Alcohol	水杨醇；邻羟基苄醇	Others	其它类	Others	其它	90-01-7	2	1002800	1137700	1423300	635550	595440	269050	1.1473	0.0155961	0.0911972	0.42091	-1.24842	down
MWSmce536	C6H6O3	Methyl 2-furoate	糠酸甲酯	Organic acids	有机酸	Organic acids	有机酸	611-13-2	3	4908000	4958400	6859300	2176900	2254200	2102100	1.32459	0.0334013	0.112988	0.390608	-1.3562	down
MWS2041	C6H6O3	2,3-Dimethylmaleic anhydride	2,3-二甲基马来酸酐	Organic acids	有机酸	Organic acids	有机酸	766-39-2	3	61552	56321	84836	41620	31352	27269	1.21623	0.041564	0.125511	0.494507	-1.01594	down
mws0263	C5H7NO3	5-Oxo-L-Proline	5-氧代-L-脯氨酸	Amino acids and derivatives	氨基酸及其衍生物	Amino acids and derivatives	氨基酸及其衍生物	98-79-3	3	102640	144920	103960	81680	44118	44780	1.15671	0.0322605	0.112044	0.485258	-1.04318	down
MWSmce709	C9H7N	Isoquinoline	异喹啉	Alkaloids	生物碱	Isoquinoline alkaloids	异喹啉类生物碱	119-65-3	3	2977600	1685000	3296100	1339700	1188000	1316400	1.15828	0.107107	0.216688	0.483006	-1.04989	down
Lmgn000160	C4H8N2O3	3-Ureidopropionic Acid	3-脲基丙酸	Organic acids	有机酸	Organic acids	有机酸	462-88-4	3	2348300	2970600	4789500	991020	890830	904420	1.28908	0.0791923	0.179132	0.275639	-1.85915	down
mws0001	C4H8N2O3	L-Asparagine	L-天冬酰胺	Amino acids and derivatives	氨基酸及其衍生物	Amino acids and derivatives	氨基酸及其衍生物	70-47-3	1	29101000	29857000	44955000	15393000	14281000	15562000	1.28405	0.0623216	0.156892	0.435326	-1.19983	down
mws1503	C9H8O	Cinnamaldehyde	肉桂醛	Phenolic acids	酚酸类	Phenolic acids	酚酸类	14371-10-9	3	156060	117810	128890	9	9	9	1.36232	0.0070883	0.0712316	6.70374e-05	-13.8647	down
Lmrn002746	C6H12O3	2-Hydroxy-4-methylpentanoic acid	2-羟基-4-甲基戊酸	Organic acids	有机酸	Organic acids	有机酸	498-36-2	3	25955	24666	40103	10666	5118.4	20274	1.05468	0.0523032	0.146408	0.397452	-1.33115	down
MWSmce314	C8H7NO	Oxindole	吲哚酮	Alkaloids	生物碱	Plumerane	吲哚类生物碱	59-48-3	3	9	9	9	257340	387700	381500	1.36191	0.01505	0.0911972	38020	15.2145	up
mws0275	C4H6O5	L-Malic acid	L-苹果酸	Organic acids	有机酸	Organic acids	有机酸	97-67-6	1	270270000	230920000	274490000	92604000	83519000	94521000	1.35093	0.00464827	0.0606252	0.348912	-1.51907	down
Lmbn000198	C4H6O5	3-Dehydro-L-Threonic Acid	3-脱氢-L-苏糖酸	Others	其它类	Saccharides and Alcohols	糖及醇类	-	1	98055000	85590000	98255000	30603000	32275000	35790000	1.35248	0.0019596	0.0489043	0.350011	-1.51453	down
mws0889	C4H8O5	D-Threonic Acid	D-苏糖酸	Others	其它类	Saccharides and Alcohols	糖及醇类	3909-12-4	3	1118600	1128200	1428700	560690	439740	485190	1.32461	0.0117957	0.0838673	0.404195	-1.30688	down
pme0033	C5H4N4O	Hypoxanthine	次黄嘌呤	Nucleotides and derivatives	核苷酸及其衍生物	Nucleotides and derivatives	核苷酸及其衍生物	68-94-0	3	3811900	4297300	2087400	6897700	8511000	6302600	1.16389	0.0151019	0.0911972	2.12927	1.09036	up
MWS1848	C8H8O2	Phenyl acetate	乙酸苯酯	Phenolic acids	酚酸类	Phenolic acids	酚酸类	122-79-2	3	715450	1326700	1214100	3299000	2597300	3502900	1.2686	0.00522889	0.0629648	2.88651	1.52933	up
MWSmce466	C8H8O2	4-Hydroxyacetophenone	4-羟基苯乙酮	Phenolic acids	酚酸类	Phenolic acids	酚酸类	99-93-4	3	734620	1424300	1273800	3268700	2696800	2395400	1.226	0.00848004	0.074261	2.43565	1.28431	up
MWSmce016	C7H7NO2	Nicotinic Acid Methyl Ester(Methyl Nicotinate)	烟酸甲酯	Alkaloids	生物碱	Pyridine alkaloids	吡啶类生物碱	93-60-7	2	1106900	1786800	1661300	241920	280330	276520	1.34139	0.0263806	0.103996	0.175361	-2.5116	down
pme1002	C8H11NO	L-Tyramine	L-酪胺	Alkaloids	生物碱	Alkaloids	生物碱	51-67-2	3	25334	21410	16519	9	9	9	1.36186	0.0143189	0.0907868	0.00042679	-11.1942	down
MWS2069	C8H10O2	2-Methoxy-4-methylphenol	2-甲氧基-4-甲基苯酚	Phenolic acids	酚酸类	Phenolic acids	酚酸类	93-51-6	3	9	9	9	88860	179480	73476	1.35997	0.0749111	0.174325	12659.9	13.628	up
pme2828	C6H5NO3	4-Nitrophenol	4-硝基苯酚	Phenolic acids	酚酸类	Phenolic acids	酚酸类	100-02-7	3	104520000	81926000	84382000	34586000	37886000	46957000	1.30948	0.00823531	0.074261	0.440977	-1.18122	down
MWSslk076	C6H5NO3	Nicotinic acid N-oxide	氧化烟酸	Alkaloids	生物碱	Pyridine alkaloids	吡啶类生物碱	2398-81-4	3	33582	27989	41476	9	9	9	1.36199	0.0127317	0.0868673	0.000262016	-11.8981	down
MWSmce653	C9H10O2	2'-Hydroxy-4'-Methylacetophenone	2'-羟基-4'-甲基苯乙酮	Phenolic acids	酚酸类	Phenolic acids	酚酸类	6921-64-8	3	15011	17089	27419	9	9	9	1.36098	0.0354558	0.114997	0.000453637	-11.1062	down
pme0290	C9H10O2	4-Ethylbenzoic acid	4-乙基苯甲酸	Phenolic acids	酚酸类	Phenolic acids	酚酸类	619-64-7	3	9	9	9	2525.7	4006.1	2355.5	1.35996	0.0300812	0.108598	329.159	8.36264	up
MWSmce573	C9H10O2	3,4-Dimethylbenzoic acid	3,4-二甲基苯甲酸	Phenolic acids	酚酸类	Phenolic acids	酚酸类	619-04-5	3	9	9	9	17412	15599	14803	1.36253	0.00234057	0.0519097	1770.89	10.7903	up
mws0008	C9H10O2	Hydrocinnamic acid	氢化肉桂酸	Phenolic acids	酚酸类	Phenolic acids	酚酸类	501-52-0	3	100770	87750	92922	9	9	9	1.36249	0.00162406	0.0473588	9.59345e-05	-13.3476	down
Lmtp003569	C8H9NO2	(R)-Mandelamide	(R)-扁桃酰胺	Alkaloids	生物碱	Alkaloids	生物碱	24008-62-6	3	339400	166640	363910	9	9	9	1.36086	0.0429005	0.127925	3.10363e-05	-14.9757	down
MWSmce500	C8H8O3	2-Hydroxy-4-Methoxybenzaldehyde	2-羟基-4-甲氧基苯甲醛	Others	其它类	Others	其它	673-22-3	3	49443	78676	59535	9	9	9	1.36199	0.0182742	0.094933	0.000143882	-12.7628	down
MWS5185	C8H8O3	2',4'-Dihydroxyacetophenone	2',4'-二羟基苯乙酮	Phenolic acids	酚酸类	Phenolic acids	酚酸类	89-84-9	3	404830	493990	660350	2262800	1729800	1311900	1.28844	0.0375452	0.11925	3.40213	1.76644	up
MWS2058	C8H8O3	3-Methylsalicylic Acid	3-甲基水杨酸	Phenolic acids	酚酸类	Phenolic acids	酚酸类	83-40-9	3	60702	84599	68261	9	9	9	1.36228	0.00967349	0.0781678	0.000126427	-12.9494	down
Zmxn002705	C8H8O3	2,5-dihydroxyphenylethanone	2,5-二羟基苯基乙酮	Phenolic acids	酚酸类	Phenolic acids	酚酸类	-	3	378850	469050	695120	2398200	1679500	1340500	1.27113	0.0439298	0.129778	3.51143	1.81206	up
MWS3149	C8H8O3	3-Methoxybenzoic acid	3-甲氧基苯甲酸	Phenolic acids	酚酸类	Phenolic acids	酚酸类	586-38-9	3	149380	194290	236180	789270	596910	464810	1.28715	0.0385155	0.120767	3.19219	1.67455	up
Hmbn002645	C8H8O3	3,4-Dihydroxyacetophenone	3,4-二羟基苯乙酮	Phenolic acids	酚酸类	Phenolic acids	酚酸类	1197-09-7	2	243490	322580	419880	1504100	1163800	890370	1.29132	0.0322109	0.112044	3.60898	1.85159	up
mws0437	C5H12O5	D-Arabitol*	D-阿拉伯糖醇*	Others	其它类	Saccharides and Alcohols	糖及醇类	488-82-4	3	47068	19032	19846	78171	67147	115970	1.18334	0.0372067	0.118481	3.04014	1.60414	up
mws0885	C7H6O4	2,4-Dihydroxybenzoic acid*	2,4-二羟基苯甲酸*	Phenolic acids	酚酸类	Phenolic acids	酚酸类	89-86-1	3	230470	178150	270000	157900	114800	63090	1.07184	0.0403013	0.123215	0.494813	-1.01504	down
MWSmce264	C8H10O3	Hydroxytyrosol	羟基酪醇	Phenolic acids	酚酸类	Phenolic acids	酚酸类	10597-60-1	3	56650	23769	70131	118490	162470	195820	1.17373	0.020982	0.0993204	3.16692	1.66308	up
pme2867	C7H11NO3	3-Methylcrotonyl-L-glycine	3-甲基-丁烯酰基-L-甘氨酸	Amino acids and derivatives	氨基酸及其衍生物	Amino acids and derivatives	氨基酸及其衍生物	33008-07-0	3	9	9	9	11259	6962	10854	1.36152	0.019433	0.0967214	1076.85	10.0726	up
MWS0980	C5H6N2O4	L-Dihydroorotic Acid	L-氢化乳清酸	Organic acids	有机酸	Organic acids	有机酸	5988-19-2	3	9	9	9	3606.8	3136.8	2919.2	1.3624	0.00396687	0.0572163	357.881	8.48334	up
Lmbn001467	C7H13NO3	5-Acetamidopentanoic Acid	5-乙酰氨基戊酸	Organic acids	有机酸	Organic acids	有机酸	1072-10-2	3	439830	244070	396400	210100	158980	152830	1.17242	0.0775892	0.177471	0.483116	-1.04956	down
mws0987	C10H8O2	6-MethylCoumarin	6-甲基香豆素	Lignans and Coumarins	木脂素和香豆素	Coumarins	香豆素	92-48-8	3	1027800	819330	983790	2172800	2368600	2589200	1.33941	0.00173829	0.0473588	2.51883	1.33275	up
pme0128	C6H12N2O3	L-Alanyl-L-Alanine	L-丙氨酰-L-丙氨酸	Amino acids and derivatives	氨基酸及其衍生物	Amino acids and derivatives	氨基酸及其衍生物	1948-31-8	3	8464.2	4250.5	7535	9	9	9	1.35956	0.0341235	0.113375	0.00133335	-9.55073	down
mws0005	C10H12N2	Tryptamine	色胺	Alkaloids	生物碱	Plumerane	吲哚类生物碱	61-54-1	3	65102	51139	63149	28673	17731	37777	1.17336	0.0140184	0.0902818	0.469263	-1.09153	down
mws1595	C6H12O5	D-Fucose	D-岩藻糖	Others	其它类	Saccharides and Alcohols	糖及醇类	3615-37-0	3	9	9	9	45686	42538	50086	1.3625	0.00224743	0.0519097	5122.59	12.3227	up
MWS5238	C10H12O2	4-Phenylbutyric acid	4-苯基丁酸	Organic acids	有机酸	Organic acids	有机酸	1821-12-1	3	778560	686920	1390300	549270	496390	284000	1.06616	0.135823	0.253454	0.465603	-1.10283	down
MWS20181	C9H10O3	4'-Hydroxy-3'-methoxyacetophenone (Acetovanillone)	4'-羟基-3'-甲氧基苯乙酮; 香草乙酮	Phenolic acids	酚酸类	Phenolic acids	酚酸类	498-02-2	3	31487	22561	25088	76945	73753	55002	1.30518	0.0154816	0.0911972	2.59932	1.37814	up
MWS2417	C8H8O4	3-Hydroxymandelate	3-羟基扁桃酸	Organic acids	有机酸	Organic acids	有机酸	17119-15-2	3	141640	209500	184000	451660	416290	382780	1.30877	0.00104971	0.043809	2.3372	1.22478	up
MWS3136	C8H8O4	4-Methoxysalicylic Acid	4-甲氧基水杨酸	Phenolic acids	酚酸类	Phenolic acids	酚酸类	2237-36-7	3	1027400	700630	1002800	240860	248260	219800	1.3374	0.0228425	0.102302	0.259599	-1.94564	down
Hmbp001276	C8H8O4	Gallacetophenone	没食子苯乙酮	Phenolic acids	酚酸类	Phenolic acids	酚酸类	528-21-2	1	709290	510220	860240	110480	122100	232430	1.28101	0.0223792	0.101892	0.223589	-2.16108	down
MWSmce490	C8H8O4	2',4',6'-Trihydroxyacetophenone	2',4',6'-三羟基苯乙酮	Phenolic acids	酚酸类	Phenolic acids	酚酸类	480-66-0	3	688020	817580	1361700	8352800	6247500	5575400	1.32583	0.0159478	0.0911972	7.03648	2.81485	up
pme3186	C3H7O6P	DL-Glyceraldehyde-3-phosphate	DL-甘油醛-3-磷酸	Organic acids	有机酸	Organic acids	有机酸	591-59-3	3	481610	639440	564090	2177000	2377600	2137900	1.35111	0.000162762	0.0221718	3.97148	1.98968	up
MWS20192	C7H6O5	Gallic acid	没食子酸	Phenolic acids	酚酸类	Phenolic acids	酚酸类	149-91-7	1	4296300	6633800	5089100	1659900	2728000	1776500	1.26078	0.0245788	0.103196	0.384813	-1.37777	down
Xmbp001692	C7H6O5	2,4,6-Trihydroxybenzoic acid	2,4,6-三羟基苯甲酸	Phenolic acids	酚酸类	Phenolic acids	酚酸类	83-30-7	2	14529000	15159000	13495000	5448200	5719200	5619900	1.3588	0.00245196	0.0519097	0.388748	-1.36309	down
MA10039492	C6H6O6	Dehydroascorbic acid	脱氢抗坏血酸	Others	其它类	Vitamin	维生素	490-83-5	3	152490	136860	180470	9	9	9	1.36234	0.00657024	0.0689029	5.74688e-05	-14.0869	down
mws0154	C7H10O5	Shikimic acid	莽草酸	Organic acids	有机酸	Organic acids	有机酸	138-59-0	3	174910	179030	151920	73604	79246	69578	1.34691	0.0042289	0.0582543	0.439703	-1.1854	down
mws1075	C10H8O3	7-Methoxycoumarin	7-甲氧基香豆素	Lignans and Coumarins	木脂素和香豆素	Coumarins	香豆素	531-59-9	3	9	9	9	229020	445370	245200	1.36115	0.0478557	0.13805	34058.9	15.0557	up
MWSmce339	C10H10O3	2-Methoxycinnamic acid	2-甲氧基肉桂酸	Phenolic acids	酚酸类	Phenolic acids	酚酸类	6099-03-2	3	70348	83265	63804	167830	196000	205040	1.3337	0.0027098	0.0519097	2.61649	1.38763	up
mws0009	C10H10O3	Coniferaldehyde	松柏醛	Phenolic acids	酚酸类	Phenolic acids	酚酸类	20649-42-7	3	28745000	22604000	27829000	2274000	2850100	2995400	1.35627	0.00592829	0.0678611	0.102547	-3.28564	down
mws4170	C6H12O6	D-Glucose*	D-葡萄糖*	Others	其它类	Saccharides and Alcohols	糖及醇类	50-99-7	1	3820100	4222100	3624900	1829000	1810400	2004200	1.34737	0.00378202	0.0558646	0.483719	-1.04776	down
mws1164	C6H12O6	D-Fructose*	D-果糖*	Others	其它类	Saccharides and Alcohols	糖及醇类	57-48-7	1	3988700	4340300	3648800	9	1738300	9	1.01345	0.0188068	0.0961393	0.145128	-2.7846	down
pmf0138	C6H12O6	D-Mannose*	甘露糖*	Others	其它类	Saccharides and Alcohols	糖及醇类	3458-28-4	1	3808200	4332700	3542000	1626800	1834000	1992700	1.33236	0.00499977	0.0629633	0.466793	-1.09914	down
Hmln000297	C6H12O6	Inositol*	肌醇*	Others	其它类	Saccharides and Alcohols	糖及醇类	87-89-8	1	3985100	4313600	3416700	1917200	1602400	2003800	1.31893	0.00685411	0.0706146	0.471465	-1.08478	down
pmf0139	C6H12O6	D-Galactose*	D-半乳糖*	Others	其它类	Saccharides and Alcohols	糖及醇类	59-23-4	1	3838600	3995300	3228700	1444400	1832500	1795600	1.32147	0.00461594	0.0606252	0.458527	-1.12492	down
Lmlp001436	C9H10O4	Dihydrocaffeic acid	二氢咖啡酸	Phenolic acids	酚酸类	Phenolic acids	酚酸类	1078-61-1	3	1115700	1134200	1156500	143790	139120	101920	1.35549	6.73228e-07	0.000825377	0.112973	-3.14595	down
Lmrn001951	C9H10O4	(S)-2-Hydroxy-3-(4-Hydroxyphenyl)Propanoic Acid	2-羟基-(4-羟基苯基)丙酸	Phenolic acids	酚酸类	Phenolic acids	酚酸类	23508-35-2	3	241280	451820	462100	999110	577540	751760	1.098	0.0646599	0.160472	2.01559	1.0112	up
mws0214	C6H14O6	D-Sorbitol*	D-山梨糖醇*	Others	其它类	Saccharides and Alcohols	糖及醇类	50-70-4	3	79663	74314	64131	36525	33364	37240	1.33449	0.0108255	0.0804063	0.491174	-1.02569	down
pme2237	C6H14O6	Dulcitol*	半乳糖醇*	Others	其它类	Saccharides and Alcohols	糖及醇类	608-66-2	3	47750	44003	41515	16189	16103	20917	1.33467	0.000414455	0.0308094	0.399263	-1.32459	down
Zmsp002849	C10H14O3	paeonisothujone	paeonisothujone	Terpenoids	萜类	Terpene	萜类	158204-37-6	3	9780200	17829000	8711900	9	9	9	1.36195	0.0521137	0.146408	7.4337e-07	-20.3594	down
pme2596	C8H9NO4	4-Pyridoxic acid	4-吡哆酸	Others	其它类	Vitamin	维生素	82-82-6	3	205670	132790	296880	55566	80150	114260	1.12999	0.100597	0.208331	0.393452	-1.34574	down
Hmbp000679	C9H13NO3	Ginkgotoxin (4-Methoxypyridoxine)	银杏毒素 (4-甲氧基吡哆醇)	Others	其它类	Vitamin	维生素	1464-33-1	3	42763	46997	32028	9	9	9	1.36208	0.0118344	0.0838673	0.000221697	-12.1391	down
pme2602	C3H8NO6P	O-Phospho-L-serine	O-磷酸-L-丝氨酸	Amino acids and derivatives	氨基酸及其衍生物	Amino acids and derivatives	氨基酸及其衍生物	407-41-0	3	58266	60047	29082	111510	84797	101630	1.13378	0.0188889	0.0961393	2.02135	1.01532	up
pme2244	C11H11NO2	3-Indolepropionic acid	3-吲哚丙酸	Alkaloids	生物碱	Plumerane	吲哚类生物碱	830-96-6	3	850770	425030	981310	417200	268340	393660	1.03821	0.136158	0.253692	0.478134	-1.06451	down
Lmlp002994	C11H11NO2	5-Hydroxyquinoline	5-羟基喹啉	Alkaloids	生物碱	Quinoline alkaloids	喹啉类生物碱	578-67-6	3	9	9	9	35237	49317	38398	1.36198	0.0106626	0.0804063	4553.78	12.1528	up
pme2743	C10H11NO3	N-Phenylacetylglycine	N-苯乙酰甘氨酸	Amino acids and derivatives	氨基酸及其衍生物	Amino acids and derivatives	氨基酸及其衍生物	500-98-1	3	3462200	2015500	3152900	1197600	1229800	1171800	1.26659	0.0622068	0.156892	0.417028	-1.26178	down
pme0422	C10H10O4	Isoferulic Acid*	异阿魏酸*	Phenolic acids	酚酸类	Phenolic acids	酚酸类	25522-33-2	3	119860	113300	134610	352900	267080	254310	1.31882	0.0279472	0.106627	2.37727	1.24931	up
MWSmce632	C10H10O4	Vanillin acetate	香兰素乙酸酯	Phenolic acids	酚酸类	Phenolic acids	酚酸类	881-68-5	3	58500	94837	71796	9	9	9	1.36197	0.0194299	0.0967214	0.000119929	-13.0255	down
mws2104	C7H14O6	D-Pinitol	D-松醇	Others	其它类	Saccharides and Alcohols	糖及醇类	10284-63-6	3	206700	199430	199630	666070	677010	859750	1.35097	0.0135398	0.0884217	3.63647	1.86254	up
Zmsp006821	C10H12O4	paeonilactone B	芍药内酯 B	Terpenoids	萜类	Terpene	萜类	98751-78-1	3	33775000	18321000	39027000	365890	261200	265020	1.35351	0.0401346	0.123013	0.00979017	-6.67445	down
pme3827	C9H11NO4	3,4-Dihydroxy-L-phenylalanine (L-Dopa)	3,4-二羟基-L-苯丙氨酸 (左旋多巴)	Amino acids and derivatives	氨基酸及其衍生物	Amino acids and derivatives	氨基酸及其衍生物	59-92-7	3	19710000	14267000	19218000	3643100	3792600	4101400	1.34852	0.014873	0.0911972	0.216883	-2.20501	down
pme0310	C9H10O5	Gallic Acid Ethyl Ester; Ethyl gallate	没食子酸乙酯	Phenolic acids	酚酸类	Phenolic acids	酚酸类	831-61-8	3	67279	103580	80907	221300	197090	168870	1.28859	0.00535818	0.0629648	2.33256	1.22192	up
MWSmce113	C10H14O4	Guaifenesin	愈创木酚甘油醚	Others	其它类	Saccharides and Alcohols	糖及醇类	93-14-1	3	75728	56961	76549	9	9	9	1.36219	0.00830944	0.074261	0.00012904	-12.9199	down
Zmzn000079	C4H9O7P	D-Erythrose-4-phosphate	D-赤藓糖-4-磷酸	Others	其它类	Saccharides and Alcohols	糖及醇类	585-18-2	3	3226200	2640600	3027900	9426000	10650000	13509000	1.33972	0.0192486	0.0967214	3.77584	1.9168	up
mws0282	C11H12N2O2	L-Tryptophan	L-色氨酸	Amino acids and derivatives	氨基酸及其衍生物	Amino acids and derivatives	氨基酸及其衍生物	73-22-3	1	45510000	24797000	38608000	18345000	16780000	17601000	1.20377	0.0906295	0.195619	0.484102	-1.04662	down
pmb0818	C11H11NO3	Methoxyindoleacetic acid	甲氧基吲哚乙酸	Alkaloids	生物碱	Plumerane	吲哚类生物碱	3471-31-6	3	11101000	5714700	12156000	4611800	3620200	4333900	1.15015	0.108246	0.217623	0.43373	-1.20513	down
Zmdp000976	C7H13NO4S	S-(2-Carboxypropyl)cysteine	S-(2-羧丙基)半胱氨酸	Amino acids and derivatives	氨基酸及其衍生物	Amino acids and derivatives	氨基酸及其衍生物	-	3	354250	240930	368700	100820	82605	119370	1.30425	0.0257132	0.103196	0.314142	-1.67051	down
mws1212	C11H12O4	Ferulic acid methyl ester	阿魏酸甲酯	Phenolic acids	酚酸类	Phenolic acids	酚酸类	2309-07-1	3	229980	101170	133420	62414	63512	73044	1.15581	0.148392	0.268728	0.428289	-1.22335	down
pmb2620	C11H12O4	3,4-Dimethoxycinnamic acid	3,4-二甲氧基肉桂酸	Phenolic acids	酚酸类	Phenolic acids	酚酸类	2316-26-9	3	72980	42817	40978	14464	18700	16804	1.28301	0.0734777	0.173781	0.318724	-1.64962	down
Lmsn000954	C8H16O6	Dambonitol	橡胶肌醇	Others	其它类	Saccharides and Alcohols	糖及醇类	523-94-4	3	264580	217670	157390	1557000	1368200	1672100	1.345	0.00197936	0.0489043	7.18732	2.84545	up
Zmpn000199	C6H10O8	D-Galactaric acid*	D-半乳糖二酸*	Others	其它类	Saccharides and Alcohols	糖及醇类	526-99-8	1	5765500	6226300	827500	31196000	32224000	32255000	1.18503	0.00289072	0.0528959	7.46336	2.89982	up
Zmyn000108	C6H10O8	D-Saccharic acid*	D-蔗糖酸*	Others	其它类	Saccharides and Alcohols	糖及醇类	87-73-0	1	4840000	5408200	6778900	30050000	30849000	27639000	1.35186	0.00013089	0.0221718	5.19983	2.37846	up
Hmcn000192	C7H14O7	Sedoheptulose	景天庚酮糖	Others	其它类	Saccharides and Alcohols	糖及醇类	3019-74-7	3	1968100	2143800	2264700	12459000	12523000	11592000	1.36053	0.000388689	0.0308094	5.73566	2.51996	up
pmb2673	C9H9NO5	6-Hydroxydopaquinone	6-羟基多巴醌	Amino acids and derivatives	氨基酸及其衍生物	Amino acids and derivatives	氨基酸及其衍生物	135791-48-9	3	27401	15016	9429.9	31646	88098	34216	1.03746	0.199353	0.323959	2.96951	1.57023	up
HJAP048	C10H12O5	2,4,5-Trimethoxybenzoic acid	2,4,5-三甲氧基苯甲酸	Phenolic acids	酚酸类	Phenolic acids	酚酸类	-	3	98270	184150	76167	60347	48349	62393	1.05751	0.196336	0.320943	0.47712	-1.06758	down
mws1337	C9H17NO5	D-Pantothenic Acid	D-泛酸(维生素B5)	Others	其它类	Vitamin	维生素	79-83-4	1	17583000	15634000	16117000	7478300	6004700	5757700	1.33801	0.000237289	0.026447	0.390009	-1.35842	down
pme1228	C11H12N2O3	5-Hydroxy-L-tryptophan	5-羟基-L-色氨酸	Amino acids and derivatives	氨基酸及其衍生物	Amino acids and derivatives	氨基酸及其衍生物	56-69-9	3	689780	339690	692640	298380	205900	304950	1.08849	0.113078	0.223243	0.469906	-1.08956	down
Zmln002252	C10H8O6	Sideretin (5,7,8-Trihydroxy-6-methoxycoumarin)	5,7,8-三羟基-6-甲氧基香豆素	Lignans and Coumarins	木脂素和香豆素	Coumarins	香豆素	-	3	36743	24155	36515	163490	163680	204070	1.3403	0.00508431	0.0629633	5.45348	2.44718	up
mws4085	C11H12O5	Sinapic acid	芥子酸	Phenolic acids	酚酸类	Phenolic acids	酚酸类	530-59-6	3	20951	14243	24135	154400	145920	151330	1.34706	5.60472e-06	0.00343569	7.61263	2.9284	up
Cmsp002787	C11H14O5	3,4'-Dihydroxy-3',5'-dimethoxypropiophenone	3,4'-二羟基-3',5'-二甲氧基苯乙酮	Phenolic acids	酚酸类	Phenolic acids	酚酸类	136196-47-9	3	857910	470270	806260	280490	323680	257210	1.23711	0.0696548	0.168435	0.403563	-1.30914	down
Lmhp001430	C10H14N2O4	Cyclo(Pro-Glu)	环(脯氨酸-谷氨酸)	Amino acids and derivatives	氨基酸及其衍生物	Amino acids and derivatives	氨基酸及其衍生物	-	3	20453	16684	33177	12220	9	9	1.01191	0.0417558	0.125781	0.174048	-2.52244	down
MWS1909	C15H30O	2-Pentadecanone	2-十五烷酮	Others	其它类	Others	其它	2345-28-0	3	123280	105370	111470	9	9	9	1.36247	0.00214353	0.0505378	7.93837e-05	-13.6208	down
pme1194	C9H13N3O4	2'-Deoxycytidine	2'-脱氧胞苷	Nucleotides and derivatives	核苷酸及其衍生物	Nucleotides and derivatives	核苷酸及其衍生物	951-77-9	3	323570	236260	299790	105640	85502	140270	1.28259	0.00783899	0.0729997	0.385533	-1.37507	down
Zmhn003607	C14H14O3	Dihydroresveratrol	二氢白藜芦醇	Others	其它类	Stilbene	茋类	58436-28-5	3	32382	28600	30667	78141	61254	45768	1.23733	0.0774474	0.177471	2.02035	1.0146	up
Cmsn005615	C14H14O3	3,3',5-Trihydroxybibenzyl	3,3',5-三羟基联苄	Phenolic acids	酚酸类	Phenolic acids	酚酸类	86630-23-1	3	18690	29578	24675	69122	45662	40748	1.19183	0.0743462	0.174325	2.13224	1.09237	up
pmb0962	C10H22N2O4	L-Lysine-Butanoic Acid	L-赖氨酸丁酸酯	Amino acids and derivatives	氨基酸及其衍生物	Amino acids and derivatives	氨基酸及其衍生物	80407-71-2	3	1645800	2247700	1044300	93435	98957	132440	1.34051	0.0472805	0.13756	0.0657848	-3.9261	down
Lmyn000160	C8H14O8	Mucic acid Dimethyl Ester	粘酸二甲酯	Phenolic acids	酚酸类	Phenolic acids	酚酸类	-	3	3142400	3295700	3546500	8324700	7327800	7223100	1.35059	0.00338047	0.0550577	2.29109	1.19603	up
pmn001669	C12H14O5	Methyl sinapate	芥子酸甲酯	Phenolic acids	酚酸类	Phenolic acids	酚酸类	20733-94-2	3	14428	18123	16465	6662.2	9175.2	7558.5	1.30489	0.00415824	0.0582543	0.477311	-1.067	down
MWSslk062	C15H14O3	4'-Methoxyresveratrol	白藜芦醇-4-甲醚	Others	其它类	Stilbene	茋类	33626-08-3	1	20913	15823	27180	163350	120760	93028	1.32186	0.0334983	0.112988	5.90053	2.56084	up
Hmmn007137	C15H14O3	3,4'-Dihydroxy-5-methoxystilbene	3,4'-二羟基-5-甲氧基二苯乙烯	Others	其它类	Stilbene	茋类	42438-89-1	2	109190	110550	227080	1803900	1090000	911170	1.309	0.0519118	0.146308	8.51589	3.09016	up
mws0248	C9H12N2O6	Uridine	尿嘧啶核苷	Nucleotides and derivatives	核苷酸及其衍生物	Nucleotides and derivatives	核苷酸及其衍生物	58-96-8	3	214020	269600	316160	644280	519770	495700	1.27604	0.00976103	0.0782159	2.07526	1.05329	up
Zmdp001647	C10H18N2O5	γ-Glutamyl-L-valine	γ-谷氨酰胺缬氨酸	Amino acids and derivatives	氨基酸及其衍生物	Amino acids and derivatives	氨基酸及其衍生物	-	2	283220	222800	300810	137270	143560	119960	1.30227	0.0217832	0.101384	0.496747	-1.00942	down
mws4057	C15H10O4	7,4'-Dihydroxyflavone	7,4'-二羟基黄酮	Flavonoids	黄酮	Flavones	黄酮	2196-14-7	3	2380.4	3942	3563.1	12661	15454	7094.4	1.2418	0.0704449	0.169677	3.56172	1.83257	up
mws0361	C16H30O2	Palmitoleic Acid*	棕榈油酸*	Lipids	脂质	Free fatty acids	游离脂肪酸	373-49-9	1	32802	49716	43738	20560	18707	19886	1.29056	0.0442095	0.13029	0.468516	-1.09383	down
mws0789	C15H12O4	Pinocembrin (Dihydrochrysin)	乔松素 (二氢白杨素)	Flavonoids	黄酮	Flavanones	二氢黄酮	480-39-7	2	3933700	2344200	2650000	1606100	1245300	1477700	1.22042	0.0816786	0.182727	0.484896	-1.04425	down
mws1359	C16H16O3	Pterostilbene	紫檀芪	Others	其它类	Stilbene	茋类	537-42-8	3	24399	20264	12573	115600	65485	96832	1.29695	0.0316098	0.110725	4.85563	2.27966	up
mws0120	C8H20NO6P	Choline Alfoscerate	甘磷酸胆碱 GPC	Lipids	脂质	PC	磷脂酰胆碱	28319-77-9	1	17787000	5941200	39196000	80057000	59400000	74622000	1.0933	0.0171675	0.0922132	3.40217	1.76646	up
Zmyn000110	C6H14NO8P	D-Glucosamine 1-phosphate	D-氨基葡萄糖-1-磷酸	Others	其它类	Saccharides and Alcohols	糖及醇类	2152-75-2	3	509550	449140	570860	860800	1171300	1264300	1.28047	0.0322134	0.112044	2.15514	1.10778	up
pme3313	C6H13O9P	D-Fructose 6-phosphate*	D-果糖-6-磷酸*	Others	其它类	Saccharides and Alcohols	糖及醇类	643-13-0	1	57060000	64645000	68468000	227950000	287340000	351450000	1.33974	0.0232809	0.102302	4.55764	2.18829	up
mws0866	C6H13O9P	D-Glucose 6-phosphate*	D-葡萄糖-6-磷酸*	Others	其它类	Saccharides and Alcohols	糖及醇类	56-73-5	1	140780000	137800000	132210000	321090000	344420000	408290000	1.34606	0.0130051	0.0868673	2.61399	1.38625	up
mws1090	C6H13O9P	Glucose-1-phosphate*	葡萄糖-1-磷酸*	Others	其它类	Saccharides and Alcohols	糖及醇类	59-56-3	1	79934000	80406000	81569000	372740000	385660000	457710000	1.35807	0.00654705	0.0689029	5.02714	2.32974	up
Zmpn000095	C6H15O9P	Sorbitol-6-phosphate	山梨糖醇-6-磷酸	Others	其它类	Saccharides and Alcohols	糖及醇类	20479-58-7	3	954010	851510	1062600	2960100	3947200	4365100	1.33625	0.0196027	0.0967214	3.93024	1.97462	up
pmp000086	C13H16O6	1-Feruloyl-sn-glycerol*	1-阿魏酰-sn-甘油*	Phenolic acids	酚酸类	Phenolic acids	酚酸类	-	3	294760	332780	324490	156610	121420	104030	1.31407	0.000870993	0.0424438	0.401311	-1.31721	down
pmp000087	C13H16O6	2-Feruloyl-sn-glycerol*	2-阿魏酰-sn-甘油*	Phenolic acids	酚酸类	Phenolic acids	酚酸类	-	3	260230	270990	343000	157330	118960	110710	1.28973	0.0108496	0.0804063	0.44268	-1.17566	down
MWSmce675	C12H16O7	Arbutin	熊果苷	Phenolic acids	酚酸类	Phenolic acids	酚酸类	497-76-7	3	31997	27471	37965	69838	71063	60920	1.31027	0.00141063	0.0473588	2.07138	1.05059	up
Zmdp001663	C10H18N2O5S	γ-glutamylmethionine	γ-谷氨酰胺甲硫氨酸	Amino acids and derivatives	氨基酸及其衍生物	Amino acids and derivatives	氨基酸及其衍生物	17663-87-5	3	360070	457500	361230	171600	159100	154220	1.33765	0.0169456	0.0922132	0.411367	-1.2815	down
Zmyp000878	C10H13N5O5	Crotonoside; 2-Hydroxyadenosine	巴豆苷; 2-羟基腺苷	Nucleotides and derivatives	核苷酸及其衍生物	Nucleotides and derivatives	核苷酸及其衍生物	1818-71-9	1	3273300	3076900	3260700	9572400	6337300	5918200	1.27648	0.0713966	0.171296	2.27116	1.18343	up
pme1178	C10H13N5O5	Guanosine	鸟苷	Nucleotides and derivatives	核苷酸及其衍生物	Nucleotides and derivatives	核苷酸及其衍生物	118-00-3	1	1617600	2209100	1796100	4677100	4643000	3193700	1.26839	0.0309654	0.110009	2.22555	1.15416	up
Zmzp005934	C18H37NO	Stearamide	硬脂酰胺	Alkaloids	生物碱	Alkaloids	生物碱	124-26-5	3	42353	97215	37144	9	9	9	1.35945	0.0919878	0.197855	0.000152791	-12.6762	down
mws0668	C10H12N4O6	Xanthosine	黄苷	Nucleotides and derivatives	核苷酸及其衍生物	Nucleotides and derivatives	核苷酸及其衍生物	146-80-5	3	143060	132070	158800	376410	274820	301210	1.31574	0.023877	0.103075	2.19492	1.13417	up
pma1751	C12H15NO7	N-(beta-D-Glucosyl)nicotinate	N-葡萄糖基烟酸	Others	其它类	Vitamin	维生素	-	3	1024400	1528000	2165000	9	9	9	1.36169	0.041334	0.125125	5.72349e-06	-17.4147	down
pme0088	C15H10O6	Luteolin (5,7,3',4'-Tetrahydroxyflavone)	木犀草素	Flavonoids	黄酮	Flavones	黄酮	491-70-3	2	77853	70124	126020	529890	326820	322520	1.29508	0.0406231	0.123885	4.30381	2.10561	up
pmn001511	C13H18O7	3-Hydroxy-5-Methylphenol-1-O-Glucoside	3-羟基-5-甲基苯酚-1-氧-葡萄糖苷	Phenolic acids	酚酸类	Phenolic acids	酚酸类	-	3	9	9	9	53134	43235	55222	1.36244	0.00531262	0.0629648	5614.48	12.4549	up
mws1521	C13H18O7	Salicin	水杨苷	Phenolic acids	酚酸类	Phenolic acids	酚酸类	138-52-3	3	44114	47096	39056	219070	113370	202370	1.30253	0.0537213	0.146876	4.10552	2.03757	up
mws1094	C15H12O6	Aromadendrin (Dihydrokaempferol)	香橙素 (二氢山奈酚)	Flavonoids	黄酮	Flavanonols	二氢黄酮醇	480-20-6	2	1413600	1288800	1517500	6829800	3484300	3873400	1.28231	0.0873733	0.191644	3.36205	1.74934	up
Lmyn007883	C16H32O4	9,16-Dihydroxypalmitic acid	9,16-二羟基棕榈酸	Lipids	脂质	Free fatty acids	游离脂肪酸	38076-49-2	3	377110	218250	484030	153470	109580	137950	1.19713	0.0956884	0.202894	0.371506	-1.42854	down
pmb2657	C10H18N4O6	Argininosuccinic acid	精氨基琥珀酸	Organic acids	有机酸	Organic acids	有机酸	2387-71-5	3	5382100	3430400	3066000	20089000	22536000	27889000	1.33085	0.00865274	0.0752359	5.93627	2.56956	up
ML10195036	C18H37NO2	3-Dehydrosphinganine	3-脱氢二氢鞘氨醇	Lipids	脂质	Sphingolipids	鞘脂	16105-69-4	3	9078.4	8752.4	7509.1	9	9	9	1.36237	0.00319556	0.0547386	0.00106551	-9.87424	down
Lmjp004941	C16H12O6	Rhamnocitrin (7-Methylkaempferol)	鼠李柠檬素	Flavonoids	黄酮	Flavonols	黄酮醇	569-92-6	3	109590	124540	197500	995130	634110	544060	1.30118	0.0473319	0.13756	5.0351	2.33202	up
Zmhn003257	C16H12O6	5,7,2'-Trhiyroxy-8-methoxyflavone*	韧黄芩素 II*	Flavonoids	黄酮	Flavones	黄酮	-	2	187830	167230	337410	1448600	899800	740930	1.2707	0.0575129	0.150987	4.46132	2.15747	up
mws0058	C16H12O6	Diosmetin (5,7,3'-Trihydroxy-4'-methoxyflavone)*	香叶木素*	Flavonoids	黄酮	Flavones	黄酮	520-34-3	2	186340	143370	319750	1499100	794730	750810	1.25979	0.0749342	0.174325	4.68796	2.22896	up
Lmcp004693	C16H12O6	Kaempferide (3,5,7-Trihydroxy-4'-methoxyflavone)*	山奈素*	Flavonoids	黄酮	Flavonols	黄酮醇	491-54-3	3	9	9	9	82843	58501	57146	1.36228	0.015557	0.0911972	7351.48	12.8438	up
Lmcp004624	C16H12O6	3-Methylkaempferol*	异山奈素*	Flavonoids	黄酮	Flavonols	黄酮醇	1592-70-7	3	490240	336570	542490	279890	178920	225260	1.18377	0.0478083	0.13805	0.499576	-1.00122	down
Zmhn001358	C13H16O8	4-O-Glucosyl-4-hydroxybenzoic acid	4-O-葡萄糖基-4-羟基苯甲酸	Phenolic acids	酚酸类	Phenolic acids	酚酸类	-	2	2128500	2005900	3189300	9	9	9	1.36216	0.0228756	0.102302	3.68666e-06	-18.0493	down
Zmmp009258	C17H16O5	Naringenin-4',7-dimethyl ether	柚皮素-4',7-二甲醚	Flavonoids	黄酮	Flavanones	二氢黄酮	29424-96-2	3	9	9	9	456930	36141	16105	1.33031	0.359053	0.479994	18858.4	14.2029	up
pme2954	C15H10O7	Quercetin	槲皮素	Flavonoids	黄酮	Flavonols	黄酮醇	117-39-5	3	174140	203200	168450	103570	75427	83691	1.30406	0.00283312	0.0526274	0.481299	-1.055	down
Lmbn006032	C15H10O7	Hypolaetin	次衣草亭	Flavonoids	黄酮	Flavones	黄酮	27696-41-9	3	417510	333530	345330	174610	152590	193000	1.31729	0.00880283	0.0753702	0.474475	-1.0756	down
mws0044	C15H12O7	Taxifolin(Dihydroquercetin)	花旗松素(二氢槲皮素)	Flavonoids	黄酮	Flavanonols	二氢黄酮醇	480-18-2	2	360450	251520	337340	3012700	1696900	1583300	1.32397	0.0596623	0.154266	6.62892	2.72877	up
Hmqn003268	C15H12O7	5,7,3',4',5'-Pentahydroxydihydroflavone	5,7,3',4',5'-五羟基-二氢黄酮	Flavonoids	黄酮	Flavanones	二氢黄酮	-	2	803240	640640	861690	1859000	2439200	1116800	1.16526	0.109553	0.218393	2.34866	1.23184	up
Lmmn002179	C14H18O8	Methyl salicylate-2-O-glucoside	水杨酸甲酯-2-O-葡萄糖苷	Phenolic acids	酚酸类	Phenolic acids	酚酸类	10019-60-0	3	72815	42309	67932	29074	21983	28453	1.22928	0.0605338	0.154936	0.434348	-1.20308	down
mws0066	C16H12O7	Isorhamnetin	异鼠李素	Flavonoids	黄酮	Flavonols	黄酮醇	480-19-3	3	9728.9	9847.4	16101	47093	27118	27261	1.23327	0.0692202	0.167715	2.84416	1.508	up
Lmdp003808	C16H12O7	Azaleatin (5-O-Methylquercetin)	杜鹃黄素	Flavonoids	黄酮	Flavonols	黄酮醇	529-51-1	3	6874800	5989700	6078200	26571000	14834000	12551000	1.23847	0.114458	0.224522	2.84838	1.51014	up
pmb2871	C13H16O9	1-O-Gentisoyl-β-D-glucoside	1-O-龙胆酰-β-D-葡萄糖	Phenolic acids	酚酸类	Phenolic acids	酚酸类	23445-11-6	2	77701000	70098000	67357000	16554000	18857000	12644000	1.34436	0.000382104	0.0308094	0.22335	-2.16262	down
pmn001367	C13H16O9	Protocatechuic acid-4-O-glucoside	原儿茶酸-4-O-葡萄糖苷	Phenolic acids	酚酸类	Phenolic acids	酚酸类	-	2	221700000	201350000	181660000	57327000	67816000	41146000	1.32489	0.000910837	0.0424438	0.27499	-1.86255	down
Lmfp001509	C13H16O9	1-O-Galloyl-rhamnose	1-O-没食子酰-鼠李糖	Phenolic acids	酚酸类	Phenolic acids	酚酸类	-	3	1702500	1294200	1827300	385630	785900	743090	1.21023	0.0103505	0.0803147	0.396895	-1.33317	down
pmn001553	C14H20O8	Cimidahurinine	北升麻宁	Phenolic acids	酚酸类	Phenolic acids	酚酸类	142542-89-0	3	80092000	72360000	64108000	19242000	21114000	14123000	1.33667	0.00242689	0.0519097	0.251565	-1.99099	down
pmb2221	C18H39NO3	4-Hydroxysphinganine	4-羟基鞘氨醇	Lipids	脂质	Sphingolipids	鞘脂	554-62-1	3	370240	230690	331980	80338	55860	76324	1.32096	0.0256148	0.103196	0.227805	-2.13413	down
Cmsp006026	C16H14O7	Dihydrorhamnetin	二氢鼠李素	Flavonoids	黄酮	Flavanones	二氢黄酮	-	3	239680	56405	207770	38923	42335	19300	1.11449	0.138367	0.255864	0.199577	-2.32498	down
Zmsp005502	C17H18O6	Paeonilactone C	芍药内酯 C	Terpenoids	萜类	Monoterpenoids	倍萜	98751-77-0	1	46484000	38135000	73211000	345990	597260	806080	1.35021	0.0389257	0.121432	0.0110836	-6.49543	down
Hmbp003172	C17H18O6	Paeoniflorigenone	芍药苷元酮	Terpenoids	萜类	Monoterpenoids	倍萜	80454-42-8	2	73340000	31754000	62497000	672260	665610	703270	1.35286	0.0473494	0.13756	0.0121793	-6.35943	down
MWSHY0048	C15H12O8	Dihydromyricetin (Ampelopsin)	二氢杨梅素 (蛇葡萄素)	Flavonoids	黄酮	Flavanonols	二氢黄酮醇	27200-12-0	3	540040	374420	588230	222380	267110	254430	1.25067	0.0544822	0.1476	0.495059	-1.01433	down
pmn001513	C14H10O9	Digallic Acid	双没食子酸	Phenolic acids	酚酸类	Phenolic acids	酚酸类	536-08-3	3	436180000	427230000	495130000	105700000	116350000	110750000	1.35883	0.00330396	0.0547386	0.244969	-2.02933	down
pmn001516	C14H14O9	5-Galloylshikimic acid	5-没食子酰莽草酸	Phenolic acids	酚酸类	Phenolic acids	酚酸类	95719-51-0	2	2586100	2372100	2286400	1053000	881050	687450	1.32056	0.000427211	0.0308094	0.361856	-1.46651	down
MWS20163	C16H22O7	Citrusin C	枸橼苦素 C	Phenolic acids	酚酸类	Phenolic acids	酚酸类	18604-50-7	3	4525.6	4969.2	3013.8	9	9	9	1.36091	0.0196441	0.0967214	0.00215851	-8.85575	down
Zmlp005013	C16H10O8	3,3'-O-Dimethylellagic Acid	3,3'-O-二甲基鞣花酸	Tannins	鞣质	Tannin	鞣质	2239-88-5	1	846900	367920	960500	6309400	3312200	2290200	1.22182	0.111689	0.221212	5.47588	2.45309	up
Zmhn001883	C14H18O9	Vanillic acid-4-O-glucoside	香草酸-4-O-葡萄糖苷	Phenolic acids	酚酸类	Phenolic acids	酚酸类	32142-31-7	3	2835700	2432400	3730400	383300	413560	762060	1.3122	0.0160253	0.0911972	0.173242	-2.52914	down
Lmtn002565	C14H18O9	1-O-Vanilloyl-D-Glucose	1-O-香草酰-D-葡萄糖	Phenolic acids	酚酸类	Phenolic acids	酚酸类	-	3	3312700	4610000	4991400	9815500	9776300	13825000	1.2825	0.0249691	0.103196	2.58762	1.37163	up
Lmfn000604	C13H16O10	6-O-Galloyl-D-glucose*	6-O-没食子酰-D-葡萄糖*	Phenolic acids	酚酸类	Phenolic acids	酚酸类	13186-19-1	1	899280000	845630000	937070000	342220000	407540000	482520000	1.31889	0.00115831	0.043809	0.459467	-1.12197	down
Hmln000659	C13H16O10	3-O-Galloyl-D-glucose*	3-O-没食子酰-D-葡萄糖*	Phenolic acids	酚酸类	Phenolic acids	酚酸类	-	1	899130000	842560000	854730000	362100000	429270000	476490000	1.32978	0.00129024	0.0451952	0.488311	-1.03413	down
Lmyn007622	C18H36O5	9,10,18-Trihydroxystearic acid	9,10,18-三羟基硬脂酸	Lipids	脂质	Free fatty acids	游离脂肪酸	496-86-6	3	9	9	9	20803	16954	24220	1.36216	0.0101722	0.0797957	2295.44	11.1646	up
Lmqn000432	C9H19O11P	1-(sn-Glycero-3-phospho)-1D-myo-inositol	1-(sn-甘油-3-磷酸)-1D-肌醇	Others	其它类	Saccharides and Alcohols	糖及醇类	-	2	9167400	7910900	10654000	42271000	41534000	66397000	1.33328	0.0366909	0.117196	5.41614	2.43726	up
pmb1207	C19H14O6	O-Feruloyl 3-hydroxycoumarin	阿魏酰 3-羟基香豆素	Lignans and Coumarins	木脂素和香豆素	Coumarins	香豆素	-	3	54705	67070	32810	9	15947	9	1.05874	0.0259636	0.103196	0.103277	-3.27542	down
Zmyn000083	C6H14O12P2	D-Glucose 1,6-bisphosphate	D-葡萄糖-1,6-二磷酸	Others	其它类	Saccharides and Alcohols	糖及醇类	10139-18-1	3	118910	143880	119820	630920	449700	448880	1.34028	0.0225226	0.101892	3.99754	1.99911	up
pme3311	C6H14O12P2	D-Fructose-1,6-biphosphate	D-果糖-1,6-二磷酸	Others	其它类	Saccharides and Alcohols	糖及醇类	488-69-7	3	971870	861320	934140	2196600	2153500	2169100	1.35808	0.000144604	0.0221718	2.35577	1.2362	up
mws1015	C15H16O9	Esculin (6,7-DihydroxyCoumarin-6-glucoside)*	秦皮甲素*	Lignans and Coumarins	木脂素和香豆素	Coumarins	香豆素	531-75-9	3	407960	354450	348570	115170	187850	193370	1.25789	0.00373172	0.0558646	0.446804	-1.16229	down
pmp000109	C19H18O6	5,7,8,4'-Tetramethoxyflavone	5,7,8,4'-四甲氧基黄酮	Flavonoids	黄酮	Flavones	黄酮	6601-66-7	3	2327.1	40562	12853	9	9	9	1.32695	0.24493	0.366647	0.000484374	-11.0116	down
Zmlp007578	C17H12O8	3,3',4-O-Trimethylellagic acid	3,3',4-O-三甲基鞣花酸	Tannins	鞣质	Tannin	鞣质	1617-49-8	1	2330400	1835300	2889500	1188900	1126600	725130	1.22617	0.0311363	0.110009	0.430977	-1.21432	down
Zmhp004065	C18H16O7	7,8-Dihydroxy-5,6,4'-trimethoxyflavone	7,8-二羟基-5,6,4'-三甲氧基黄酮	Flavonoids	黄酮	Flavones	黄酮	-	3	1330800	913850	1534600	636610	626800	353580	1.17959	0.0396657	0.122186	0.42786	-1.22479	down
Lmmn000774	C15H20O9	Dihydrocaffeoylglucose	二氢咖啡酰葡萄糖	Phenolic acids	酚酸类	Phenolic acids	酚酸类	-	3	8291200	18322000	16862000	37092000	30526000	20790000	1.05362	0.0668377	0.163184	2.03353	1.02398	up
Lmqn000859	C15H20O9	4-O-Glucosyl-2-hydroxy-6-methoxyacetophenone	4-O-葡萄糖基-2-羟基-6-甲氧基苯乙酮	Phenolic acids	酚酸类	Phenolic acids	酚酸类	-	3	70556	91008	73968	9	9	9	1.36239	0.00643088	0.0689029	0.000114634	-13.0907	down
mws0609	C10H12N5O7P	Guanosine 3',5'-cyclic monophosphate	鸟苷 3',5'-环单磷酸	Nucleotides and derivatives	核苷酸及其衍生物	Nucleotides and derivatives	核苷酸及其衍生物	7665-99-8	3	66694	68560	83810	214820	163070	211440	1.32846	0.0116016	0.0836682	2.69022	1.42772	up
pmb0801	C14H19NO9	4-Pyridoxic acid-O-glucoside	4-吡哆酸-O-葡萄糖苷	Others	其它类	Vitamin	维生素	-	3	1178800	704940	1026400	442230	473440	459640	1.25317	0.0665199	0.162781	0.472592	-1.08133	down
Hmcp003223	C17H14O8	Limocitrin (5,7,4'-trihydroxy-8,3'-dimethoxyflavone)	柠檬素	Flavonoids	黄酮	Flavonols	黄酮醇	489-33-8	3	9	9	9	52788	24384	10285	1.3535	0.14498	0.266326	3239.15	11.6614	up
Jmln005880	C17H14O8	viscidulin III	粘毛黄芩素Ⅲ	Flavonoids	黄酮	Flavones	黄酮	92519-91-0	3	561410	609050	433470	189960	226630	243930	1.31119	0.0194894	0.0967214	0.411813	-1.27994	down
Hmmn002544	C16H20O9	Ferulic acid-4-O-glucoside	阿魏酸-4-O-葡萄糖苷	Phenolic acids	酚酸类	Phenolic acids	酚酸类	117405-51-3	2	200770	216270	177100	9	9	9	1.36248	0.00329105	0.0547386	4.54438e-05	-14.4256	down
Zmsp007391	C22H30O4	palbinone	芍药二酮	Terpenoids	萜类	Terpene	萜类	139954-00-0	3	442280	541350	166510	54521	122810	35987	1.16951	0.101394	0.209274	0.185471	-2.43073	down
pmp000673	C20H24O6	Lariciresinol	落叶松脂醇	Lignans and Coumarins	木脂素和香豆素	Lignans	木脂素	27003-73-2	3	70103	95371	50949	9	9	9	1.36152	0.0303637	0.108821	0.000124756	-12.9686	down
Lmyn000716	C13H14O12	2-O-Galloylmucic acid	2-O-没食子酰基粘酸	Phenolic acids	酚酸类	Phenolic acids	酚酸类	-	3	466100	331550	408270	1197700	823420	1016000	1.30049	0.0201287	0.0971566	2.51851	1.33257	up
pmp001076	C20H20O7	Isosinensetin	异甜橙黄酮	Flavonoids	黄酮	Flavones	黄酮	17290-70-9	3	21367	105200	35216	11171	2776.1	7873.8	1.13876	0.213111	0.337564	0.134878	-2.89028	down
Lmmp000982	C16H24O10	8-Debenzoylpaeoniflorin	8-去苯甲酰芍药苷	Terpenoids	萜类	Monoterpenoids	倍萜	23532-11-8	2	3823300	3003500	3172000	840800	863450	736760	1.35182	0.00846336	0.074261	0.24413	-2.03428	down
Lmzn001983	C16H24O10	D-Threo-guaiacylglycerol-7-O-β-D-glucoside	D-苏式-愈创木基甘油-7-O-β-D-葡萄糖苷	Phenolic acids	酚酸类	Phenolic acids	酚酸类	-	3	131930	136250	119140	56893	64734	63295	1.34783	0.0016537	0.0473588	0.47744	-1.06661	down
MWS0946	C18H38NO5P	Sphingosine-1-Phosphate	鞘氨醇-1-磷酸	Lipids	脂质	Sphingolipids	鞘脂	26993-30-6	3	45481	66398	56702	21955	25312	26950	1.30343	0.0292174	0.107979	0.440245	-1.18362	down
Lmbp003208	C17H20O10	Fraxidin-8-O-glucoside	秦皮啶-8-O-葡萄糖苷	Lignans and Coumarins	木脂素和香豆素	Coumarins	香豆素	-	3	1605300	969480	1390700	2896600	2923900	2852200	1.27716	0.0130359	0.0868673	2.18705	1.12899	up
Lmjp003090	C17H20O10	Isofraxidin-7-O-glucoside	异秦皮啶-7-O-葡萄糖苷	Lignans and Coumarins	木脂素和香豆素	Coumarins	香豆素	483-91-0	3	1749300	543900	1182700	3094200	2705400	2506700	1.1102	0.026785	0.104915	2.38968	1.25682	up
MWSslk185	C20H20O8	5-Demethylnobiletin	去甲基川陈皮素	Flavonoids	黄酮	Flavones	黄酮	2174-59-6	3	11424	161330	20074	9	9	9	1.33754	0.316944	0.438076	0.000140021	-12.8021	down
Zmhn001970	C20H22O8	Piceid	白藜芦醇苷(又名虎杖苷或云杉新苷)	Others	其它类	Stilbene	茋类	27208-80-6	3	312430	379680	301880	837910	628070	973500	1.29409	0.0346985	0.114053	2.45423	1.29527	up
pma0110	C18H22O10	4-O-Sinapoylquinic acid	4-O-芥子酰奎宁酸	Phenolic acids	酚酸类	Phenolic acids	酚酸类	-	3	9	9	9	58243	53341	26509	1.36036	0.0429894	0.127925	5114.56	12.3204	up
pme3007	C9H14N2O12P2	Uridine 5'-diphosphate	尿苷 5'-二磷酸	Nucleotides and derivatives	核苷酸及其衍生物	Nucleotides and derivatives	核苷酸及其衍生物	27821-45-0	3	436520	471720	410300	9	9	9	1.36253	0.00163504	0.0473588	2.04772e-05	-15.5756	down
pma6625	C20H22O9	E-3,4,5'-Trihydroxy-3'-glucosylstilbene	E-3,4,5'-三羟基-3'-二苯乙烯葡萄糖苷	Others	其它类	Stilbene	茋类	-	3	184790	185700	164870	9	9	9	1.36252	0.00144761	0.0473588	5.04334e-05	-14.2753	down
mws2523	C12H23O14P	Trehalose 6-phosphate	海藻糖-6-磷酸	Others	其它类	Saccharides and Alcohols	糖及醇类	4484-88-2	2	10345000	11676000	8954700	26073000	17169000	29708000	1.25057	0.0585377	0.153022	2.35507	1.23577	up
pme2117	C10H15N5O10P2	Adenosine 5'-diphosphate	腺苷-5'-二磷酸	Nucleotides and derivatives	核苷酸及其衍生物	Nucleotides and derivatives	核苷酸及其衍生物	58-64-0	3	913920	1185200	1216900	3467800	3255800	2142000	1.28084	0.0399703	0.122816	2.67357	1.41877	up
pme0321	C21H20O10	Kaempferol-7-O-rhamnoside	山奈酚-7-O-鼠李糖苷	Flavonoids	黄酮	Flavonols	黄酮醇	20196-89-8	3	437120	361200	413430	1290400	749670	542460	1.09634	0.175745	0.303897	2.13124	1.09169	up
mws0919	C21H20O10	Kaempferol-3-O-rhamnoside (Afzelin)(Kaempferin)	山奈酚-3-O-鼠李糖苷 (阿福豆苷)(番泻叶山奈苷)	Flavonoids	黄酮	Flavonols	黄酮醇	482-39-3	3	8598	19471	13545	127530	65921	37902	1.21401	0.13758	0.254792	5.5595	2.47495	up
mws1179	C21H22O10	Naringenin-7-O-glucoside (Prunin)	柚皮素-7-O-葡萄糖苷 (樱桃苷)	Flavonoids	黄酮	Flavanones	二氢黄酮	529-55-5	1	8740900	9148500	9728600	17360000	17963000	20232000	1.34499	0.00484493	0.0625251	2.01155	1.00831	up
Lmhp008273	C20H40NO7P	LysoPE 15:1(2n isomer)	溶血磷脂酰乙醇胺 15:1(2n异构)	Lipids	脂质	LPE	溶血磷脂酰乙醇胺	-	3	35112	30701	21105	9	6227.1	9	1.09715	0.0106564	0.0804063	0.0718505	-3.79886	down
Lmhp008440	C20H40NO7P	LysoPE 15:1	溶血磷脂酰乙醇胺 15:1	Lipids	脂质	LPE	溶血磷脂酰乙醇胺	-	3	35112	30701	21105	9	6227.1	9	1.09715	0.0106564	0.0804063	0.0718505	-3.79886	down
Lssp210085	C30H46O2	3,11-dioxo-β-oleorene	3,11-二氧-β-香树脂烯	Terpenoids	萜类	Triterpene	三萜	-	3	75547	39948	131950	24079	37720	35132	1.0214	0.199501	0.323959	0.391727	-1.35208	down
MWSHY0020	C22H18O10	Epicatechin gallate*	表儿茶素没食子酸酯*	Flavonoids	黄酮	Flavanols	黄烷醇类	1257-08-5	3	4287700	4518500	3700400	9140900	7391000	12645000	1.26341	0.0659918	0.162544	2.33292	1.22214	up
pmp000091	C23H24O9	1,3-O-Diferuloylglycerol*	1,3-二阿魏酰甘油*	Phenolic acids	酚酸类	Phenolic acids	酚酸类	83008-46-2	3	300640	230700	344470	169450	107230	85179	1.20928	0.0168727	0.0922132	0.413171	-1.27519	down
mws0913	C21H20O11	Kaempferol-3-O-galactoside (Trifolin)	山奈酚-3-O-半乳糖苷(三叶豆苷)	Flavonoids	黄酮	Flavonols	黄酮醇	23627-87-4	3	818530	880990	938140	3738800	3090000	3366000	1.35642	0.00440928	0.0600643	3.86509	1.9505	up
mws1608	C21H20O11	Luteolin-6-C-glucoside (Isoorientin)	木犀草素-6-C-葡萄糖苷 (异荭草素)	Flavonoids	黄酮	Flavonoid carbonoside	黄酮碳糖苷	4261-42-1	3	72237	74071	88680	222340	142810	183360	1.29119	0.0393463	0.122186	2.3342	1.22293	up
mws0089	C21H20O11	Kaempferol-7-O-glucoside	山奈酚-7-O-葡萄糖苷	Flavonoids	黄酮	Flavonols	黄酮醇	16290-07-6	3	866680	852540	952100	3623300	3638100	3826800	1.36056	5.62379e-05	0.0172369	4.15083	2.0534	up
pme2459	C21H20O11	Luteolin-7-O-glucoside (Cynaroside)	木犀草素-7-O-葡萄糖苷 (木犀草苷)	Flavonoids	黄酮	Flavones	黄酮	5373-11-5	3	12671000	10615000	14424000	41982000	27505000	31196000	1.30184	0.0336649	0.112988	2.66993	1.4168	up
HJN086	C21H22O11	Eriodictyol-3'-O-glucoside	圣草酚-3'-O-葡萄糖苷	Flavonoids	黄酮	Flavanones	二氢黄酮	-	2	2945500	2434300	2827200	6451200	5742800	6539000	1.34374	0.00078612	0.0424438	2.28256	1.19066	up
Lmmn004625	C21H22O11	Dihydrokaempferol-7-O-glucoside	二氢山奈酚-7-O-葡萄糖苷	Flavonoids	黄酮	Flavanonols	二氢黄酮醇	-	2	3045500	2512700	2718200	6867200	5857700	6273800	1.34359	0.00160692	0.0473588	2.29553	1.19883	up
Jmgn004021	C21H22O11	6-C-Glucosyl-2-Hydroxynaringenin	6-碳葡萄糖基-2-羟基柚皮素	Flavonoids	黄酮	Flavanones	二氢黄酮	-	3	9920700	10937000	9296900	60040000	46972000	58202000	1.35541	0.00748929	0.0729997	5.4789	2.45389	up
Lmtn002796	C21H22O11	Aromadendrin-7-O-glucoside	香橙素-7-O-葡萄糖苷	Flavonoids	黄酮	Flavanonols	二氢黄酮醇	28189-90-4	2	7848100	8488900	6376100	50777000	40102000	42644000	1.35257	0.00597798	0.0678611	5.87868	2.55549	up
Lmsn003297	C21H22O11	3,4,2',4',6'-Pentahydroxychalcone-4'-O-glucoside	3,4,2',4',6'-五羟基查耳酮-4'-O-葡萄糖苷	Flavonoids	黄酮	Chalcones	查耳酮	-	2	2856300	2336100	2331900	4310400	5309100	7237700	1.25544	0.0632414	0.15791	2.24037	1.16374	up
Lmhp009034	C21H42NO7P	LysoPE 16:1	溶血磷脂酰乙醇胺 16:1	Lipids	脂质	LPE	溶血磷脂酰乙醇胺	-	2	129910	107580	148300	53874	59531	59706	1.32222	0.0240296	0.103196	0.448718	-1.15612	down
Zmsp009163	C30H46O3	mudanpinoic acid A	牡丹皮酸A	Terpenoids	萜类	Terpene	萜类	203511-36-8	3	75446	23365	264890	9	16480	9	1.07114	0.255076	0.3758	0.0453614	-4.46239	down
Hmbn004734	C29H44O4	30-Norhederagenin	30-去甲常春藤皂苷元	Terpenoids	萜类	Triterpene	三萜	117654-06-5	3	145360000	111280000	147140000	52861000	71798000	60253000	1.29684	0.0125627	0.0865273	0.457952	-1.12673	down
mws1389	C30H48O3	Oleanolic acid	齐墩果酸	Terpenoids	萜类	Triterpene	三萜	508-02-1	3	732.7	518.58	2266	9	9	9	1.33806	0.168802	0.294802	0.00767639	-7.02536	down
HJN110	C30H48O3	Betulinic acid	白桦脂酸	Terpenoids	萜类	Triterpene	三萜	472-15-1	1	1571800	752730	3015400	424320	596190	623730	1.06116	0.202646	0.32663	0.307914	-1.6994	down
MWSHY0060	C22H18O11	Epigallocatechin-3-gallate*	表没食子儿茶素没食子酸酯*	Flavonoids	黄酮	Flavanols	黄烷醇类	989-51-5	3	50775	31821	39663	9	9	9	1.36179	0.01773	0.0933784	0.000220843	-12.1447	down
MWSHY0094	C22H18O11	Gallocatechin gallate*	没食子儿茶素没食子酸酯*	Flavonoids	黄酮	Flavanols	黄烷醇类	4233-96-9	3	28208	45654	40282	9	9	9	1.3618	0.0178988	0.0933784	0.000236543	-12.0456	down
Zmhn003625	C23H24O10	6-O-Glucosyl-feruloylbenzoic acid	6-O-葡萄糖基-阿魏酰苯甲酸	Phenolic acids	酚酸类	Phenolic acids	酚酸类	-	3	17344	12967	20355	9	9	9	1.36165	0.0157652	0.0911972	0.000532902	-10.8738	down
pmb2654	C19H27NO12	Anthranilate-1-O-Sophoroside	邻氨基苯甲酸-1-O-槐糖苷	Phenolic acids	酚酸类	Phenolic acids	酚酸类	-	3	681350	1029300	767470	325490	323730	279970	1.31479	0.0364088	0.116851	0.374958	-1.4152	down
pmp000579	C22H22O11	Diosmetin-7-O-galactoside*	香叶木素-7-O-半乳糖苷*	Flavonoids	黄酮	Flavones	黄酮	-	1	4682800	3248700	6487500	16652000	12185000	12288000	1.25953	0.0107294	0.0804063	2.85214	1.51204	up
Lmmp004257	C22H22O11	6-C-Methylquercetin-3-O-rhamnoside	6-C-甲基槲皮素-3-O-鼠李糖苷	Flavonoids	黄酮	Flavonols	黄酮醇	-	3	135930	97872	165200	1882700	989580	656850	1.29792	0.103754	0.212714	8.84489	3.14484	up
Lmhp009464	C22H44NO7P	LysoPE 17:1(2n isomer)	溶血磷脂酰乙醇胺 17:1(2n异构)	Lipids	脂质	LPE	溶血磷脂酰乙醇胺	-	1	240030	324930	390640	166300	154470	141280	1.25496	0.0599961	0.154266	0.483518	-1.04836	down
Xmsn002700	C21H22O12	Taxifolin-3'-O-glucoside	花旗松素-3'-O-葡萄糖苷	Flavonoids	黄酮	Flavanonols	二氢黄酮醇	31106-05-5	3	1080500	1027200	1146700	2526600	2465700	2102400	1.34396	0.00736	0.0728819	2.18003	1.12435	up
Lmfn001258	C20H20O13	Maplexin D (2,4-Di-O-Galloyl-1,5-Anhydro-D-Glucitol)	2,4-二-O-没食子酰-1,5-脱水-D-葡萄糖醇	Phenolic acids	酚酸类	Phenolic acids	酚酸类	1355573-86-2	3	21436000	37218000	25851000	9502300	10454000	10684000	1.29297	0.0614043	0.156186	0.362586	-1.46361	down
MWSmce312	C30H48O4	Hederagenin	常春藤皂苷元	Terpenoids	萜类	Triterpene	三萜	465-99-6	3	40612000	16351000	117680000	5117100	6460800	3906000	1.19269	0.224501	0.347963	0.0886603	-3.49557	down
pmn001523	C21H14O13	Trigallic acid	三没食子酸	Phenolic acids	酚酸类	Phenolic acids	酚酸类	2131-66-0	2	9170700	11139000	14914000	2348700	1859000	2566200	1.33325	0.0285781	0.107805	0.192311	-2.37849	down
Lmpp005842	C22H22O12	6-Methoxyquercetin-3-O-rhamnoside	6-甲氧基槲皮素-3-O-鼠李糖苷	Flavonoids	黄酮	Flavonols	黄酮醇	-	3	423620	272610	308750	472250	674180	920980	1.13272	0.0992964	0.206066	2.05717	1.04066	up
mws1454	C23H26O11	Persicoside	桃苷	Flavonoids	黄酮	Flavanones	二氢黄酮	28978-03-2	3	81329	173750	121050	393480	268910	222310	1.15315	0.0600388	0.154266	2.35212	1.23396	up
pmn001525	C23H26O11	3,5-Digalloylshikimic acid	3,5-二没食子酰莽草酸	Phenolic acids	酚酸类	Phenolic acids	酚酸类	95753-52-9	3	1092700	1140100	1245500	321970	255370	288110	1.35346	0.000709333	0.0414116	0.248814	-2.00686	down
pmb2260	C23H46NO7P	LysoPC 15:1	溶血磷脂酰胆碱 15:1	Lipids	脂质	LPC	溶血磷脂酰胆碱	-	3	272800	245750	454560	78339	83219	81856	1.31091	0.0655175	0.161944	0.25014	-1.99919	down
Lmpp003465	C21H20O13	Myricetin-3-O-β-D-glucoside*	杨梅素-3-O-β-D-葡萄糖苷*	Flavonoids	黄酮	Flavonols	黄酮醇	19833-12-6	3	11095000	5763100	8240600	288870	296830	264460	1.35342	0.0344517	0.113873	0.0338727	-4.88373	down
Lmdp002969	C21H20O13	Myricetin-3-O-galactoside*	杨梅素-3-O-半乳糖苷*	Flavonoids	黄酮	Flavonols	黄酮醇	15648-86-9	3	11192000	4838600	7902000	276320	475350	315140	1.33902	0.0531883	0.146668	0.0445756	-4.4876	down
Wmmn000120	C23H28O11	mudanpioside I	牡丹皮苷I	Others	其它类	Others	其它	-	3	2882200	1219300	2668500	820200	370720	245900	1.18755	0.0643379	0.159997	0.212233	-2.23628	down
mws1602	C23H28O11	Albiflorin	芍药内酯苷	Terpenoids	萜类	Monoterpenoids	倍萜	39011-90-0	2	260060000	217670000	287300000	13215000	7573000	7394100	1.35122	0.00636229	0.0689029	0.0368379	-4.76267	down
Wmhn001495	C20H20O14	1,4-Di-O-Galloyl-D-glucose	1,4-二-O-没食子酰-D-葡萄糖	Phenolic acids	酚酸类	Phenolic acids	酚酸类	-	3	69963000	49017000	83093000	16338000	11037000	17080000	1.31196	0.0301199	0.108598	0.219995	-2.18446	down
pmn001526	C20H20O14	1,6-di-O-galloyl-β-D-glucose	1,6-二-O-没食子酰-β-D-葡萄糖	Phenolic acids	酚酸类	Phenolic acids	酚酸类	-	3	68873000	52589000	80438000	16723000	13090000	17006000	1.3333	0.0214191	0.100999	0.231892	-2.10847	down
Hmjp004736	C24H22O11	Epigallocatechin-3-O-(3,5-O-dimethyl)gallate	表没食子儿茶素-3-O-(3,5-O-二甲基)没食子酸酯	Flavonoids	黄酮	Flavanols	黄烷醇类	-	3	19056	13339	29572	158410	80692	79128	1.26907	0.0779787	0.177979	5.13548	2.3605	up
Li512114	C31H50O4	Corosolic Acid Methyl Ester	科罗索酸甲酯	Terpenoids	萜类	Triterpene	三萜	4518-70-1	3	633.05	503.05	1826.2	9	9	9	1.34185	0.145762	0.266326	0.00911454	-6.77761	down
MWSmce613	C14H26N4O11P2	Citicoline	胞磷胆碱	Nucleotides and derivatives	核苷酸及其衍生物	Nucleotides and derivatives	核苷酸及其衍生物	987-78-0	3	221650	202820	239180	611650	570830	580120	1.35547	2.79619e-05	0.0114271	2.65592	1.40921	up
pmn001527	C22H32O12	Di-O-galloyl Methyl gallate	二-O-没食子酸甲酯	Flavonoids	黄酮	Flavanols	黄烷醇类	-	3	1216900	757900	1382100	328350	144060	267060	1.26231	0.0344591	0.113873	0.220284	-2.18257	down
pmp001142	C24H29NO10	Cimicifugamide A	升麻酰胺 A	Alkaloids	生物碱	Phenolamine	酚胺	-	3	753830	369480	774650	9	9	9	1.36116	0.0407223	0.123885	1.42258e-05	-16.1011	down
pmb0736	C23H24O12	Tricin-7-O-Glucoside	苜蓿素-7-O-葡萄糖苷	Flavonoids	黄酮	Flavones	黄酮	32769-01-0	3	224100	269470	251290	799240	683440	582760	1.33462	0.0162784	0.0913977	2.77292	1.47141	up
pmp001270	C24H48NO7P	LysoPC 16:1	溶血磷脂酰胆碱 16:1	Lipids	脂质	LPC	溶血磷脂酰胆碱	76790-27-7	1	363220	561540	335450	9	9	9	1.36202	0.0275393	0.106376	2.1425e-05	-15.5103	down
Zmln000668	C19H26O15	Monogalloyl-diglucose	单没食子酰-二葡萄糖苷	Phenolic acids	酚酸类	Phenolic acids	酚酸类	-	2	13163000	12722000	15149000	4502200	5322600	5262700	1.34786	0.00361677	0.0558646	0.367683	-1.44347	down
Lmyn002145	C20H16O15	Mucic acid-1,4-lactone-3,5-di-O-gallate	粘酸-1,4-内酯-3,5-二氧没食子酸酯	Phenolic acids	酚酸类	Phenolic acids	酚酸类	-	3	6593800	10050000	8019000	1073900	802750	903490	1.34965	0.0178795	0.0933784	0.112726	-3.14911	down
Zmhn003297	C21H20O14	3-O-Digalloyl quinic acid	3-O-二没食子酰奎宁酸	Phenolic acids	酚酸类	Phenolic acids	酚酸类	-	1	6421000	8092100	8029000	1000600	1160900	983150	1.35701	0.00661645	0.0689029	0.139501	-2.84165	down
Hmbp001441	C23H28O12	Oxypaeoniflorin	氧化芍药苷	Terpenoids	萜类	Monoterpenoids	倍萜	39011-91-1	1	13288000	13939000	31396000	64360	69258	61591	1.35576	0.0815416	0.182727	0.0033299	-8.2303	down
Lmsn004970	C24H24O12	3,6-Di-O-caffeoyl glucose*	3,6-二-O-咖啡酰葡萄糖*	Phenolic acids	酚酸类	Phenolic acids	酚酸类	-	3	229210	36225	334660	21597	47815	16516	1.01679	0.187482	0.31281	0.143191	-2.80399	down
Lmsn004322	C24H24O12	1,6-Di-O-caffeoyl-β-D-glucose*	1,6-二-O-咖啡酰-β-D-葡萄糖*	Phenolic acids	酚酸类	Phenolic acids	酚酸类	-	3	215790	33681	328270	28645	13570	31255	1.0355	0.188808	0.31281	0.127168	-2.9752	down
Hmhn007023	C30H48O6	2α,3α,19α-Trihydroxyursolic acid	2α,3α,19α-三羟基熊果酸	Terpenoids	萜类	Triterpene	三萜	-	3	17139	18421	11852	9	9	9	1.36169	0.0158164	0.0911972	0.000569476	-10.7781	down
MWSmce668	C10H16N5O13P3	ATP; Adenosine 5'-Triphosphate	腺嘌呤核苷三磷酸	Nucleotides and derivatives	核苷酸及其衍生物	Nucleotides and derivatives	核苷酸及其衍生物	56-65-5	3	167230	270590	156350	856920	957760	546310	1.28471	0.0329891	0.112346	3.97359	1.99044	up
Lmhp009590	C25H50NO7P	LysoPC 17:1	溶血磷脂酰胆碱 17:1	Lipids	脂质	LPC	溶血磷脂酰胆碱	-	1	1841100	1484700	1360800	485880	851960	956170	1.16699	0.0170232	0.0922132	0.489483	-1.03067	down
Hmcp002187	C23H24O13	Limocitrin-3-O-galactoside	柠檬素-3-O-半乳糖苷	Flavonoids	黄酮	Flavonols	黄酮醇	-	3	756360	647030	1459100	230530	168150	232570	1.2758	0.0988135	0.20603	0.220525	-2.18099	down
pmb0565	C23H24O13	Syringetin-3-O-glucoside	丁香亭-3-O-葡萄糖苷	Flavonoids	黄酮	Flavonols	黄酮醇	40039-49-4	3	826050	632840	901980	118300	94300	172960	1.32868	0.00984017	0.078338	0.163313	-2.61429	down
pmp000682	C26H32O11	Matairesinol-4'-O-glucoside (Matairesinoside)	罗汉松脂酚-4'-O-葡萄糖苷 (罗汉松树脂酚苷)	Lignans and Coumarins	木脂素和香豆素	Lignans	木脂素	23202-85-9	3	283040	216380	256320	50300	67909	68294	1.34138	0.00629896	0.0689029	0.246782	-2.01869	down
Lmdp004892	C24H22O14	Kaempferol-3-O-(6''-malonyl)galactoside*	山奈酚-3-O-(6''-丙二酰)半乳糖苷*	Flavonoids	黄酮	Flavonols	黄酮醇	-	3	30129	17765	45307	139270	174070	64988	1.17959	0.090312	0.195619	4.05927	2.02122	up
Zmhp006502	C25H24O14	Kaempferide-3-O-(6''-malonyl)glucoside	山奈素-3-O-(6''-丙二酰)葡萄糖苷	Flavonoids	黄酮	Flavonols	黄酮醇	-	3	56521	24479	84554	9	9	9	1.3575	0.0863188	0.190679	0.000163089	-12.5821	down
HJN078	C26H30O13	Pinocembrin-7-O-(2''-O-arabinosyl)glucoside	乔松素-7-O-(2''-O-阿拉伯糖基)葡萄糖苷	Flavonoids	黄酮	Flavanones	二氢黄酮	-	3	10705000	7675300	5364600	1844200	1914300	3715100	1.21127	0.0572927	0.150987	0.314745	-1.66774	down
Zmjp005288	C25H28O14	5,2',5'-Trihydroxy-3,7,4'-trimethoxyflavone-2'-O-glucoside	5,2',5'-三羟基-3,7,4'-三甲氧基黄酮-2'-O-葡萄糖苷	Flavonoids	黄酮	Flavones	黄酮	-	3	4402500	2271300	2883900	1220100	929900	1291600	1.24552	0.0803534	0.181091	0.360087	-1.47358	down
Lmtp004126	C24H22O16	Myricetin-3-O-(6''-malony)glucoside	杨梅素-3-O-(6''-丙二酰)葡萄糖苷	Flavonoids	黄酮	Flavonols	黄酮醇	-	3	227530	363330	226760	15574	48739	54987	1.25775	0.0290623	0.107979	0.145911	-2.77684	down
HJN049	C30H24O12	2α,3α-Epoxy-5,7,3',4'-tetrahydroxyflavan-(4β-8-catechin)*	2α,3α-环氧-5,7,3',4'-四羟基黄烷-(4β-8-儿茶素)*	Tannins	鞣质	Proanthocyanidins	原花青素	-	3	135630	188250	206340	2709200	1549200	1993500	1.34485	0.0295702	0.107979	11.7911	3.55963	up
HJN053	C30H24O12	2α,3α-Epoxy-5,7,3',4'-tetrahydroxyflavan-(4β-8-epicatechin)*	2α,3α-环氧-5,7,3',4'-四羟基黄烷-(4β-8-表儿茶素)*	Tannins	鞣质	Proanthocyanidins	原花青素	-	3	135630	188250	206340	2709200	1549200	1993500	1.34485	0.0295702	0.107979	11.7911	3.55963	up
pme0430	C30H24O12	Procyanidin A1	原花青素 A1	Tannins	鞣质	Proanthocyanidins	原花青素	103883-03-0	3	9	90866	9	203110	507050	258530	1.04086	0.0768626	0.176799	10.6585	3.41394	up
pme0432	C30H24O12	Procyanidin A2	原花青素 A2	Tannins	鞣质	Proanthocyanidins	原花青素	41743-41-3	3	129160	182210	141890	972780	698400	680370	1.34	0.0192686	0.0967214	5.18808	2.3752	up
pme0434	C30H26O12	Procyanidin B2	原花青素 B2	Tannins	鞣质	Proanthocyanidins	原花青素	29106-49-8	1	35184000	9	9	165740000	163260000	143450000	1.02826	0.0011792	0.043809	13.428	3.74717	up
pme0436	C30H26O12	Procyanidin B3	原花青素 B3	Tannins	鞣质	Proanthocyanidins	原花青素	23567-23-9	1	26119000	36888000	31408000	128870000	120810000	108750000	1.34422	0.000849783	0.0424438	3.79632	1.9246	up
pme0368	C27H30O14	Apigenin-7-O-rutinoside (Isorhoifolin)	芹菜素-7-O-芸香糖苷 (异野漆树苷)	Flavonoids	黄酮	Flavones	黄酮	552-57-8	3	2469000	2494400	1838300	7690000	6306900	7061000	1.33596	0.00169327	0.0473588	3.09598	1.63039	up
MWSHY0201	C27H30O14	Kaempferol-3,7-O-dirhamnoside (Kaempferitrin)	山奈酚-3,7-O-二鼠李糖苷 (山奈苷)	Flavonoids	黄酮	Flavonols	黄酮醇	482-38-2	3	5509100	6059400	4364100	9912600	12950000	13573000	1.29032	0.0145881	0.0907868	2.28686	1.19337	up
pme3227	C27H30O14	Vitexin-2''-O-rhamnoside	牡荆素-2''-O-鼠李糖苷	Flavonoids	黄酮	Flavonoid carbonoside	黄酮碳糖苷	64820-99-1	3	278480	317900	287170	1422800	1308900	1212200	1.35826	0.00264797	0.0519097	4.4637	2.15824	up
mws0046	C27H32O14	Naringenin-7-O-Neohesperidoside(Naringin)*	柚皮素-7-O-新橙皮糖苷(柚皮苷)*	Flavonoids	黄酮	Flavanones	二氢黄酮	10236-47-2	3	24495	65983	22897	107940	100480	106020	1.16824	0.0386533	0.12089	2.77345	1.47168	up
Hmbp003174	C30H32O12	Benzoylpaeoniflorin	苯甲酰芍药苷	Terpenoids	萜类	Monoterpenoids	倍萜	38642-49-8	2	54577000	21553000	58743000	348120	586060	232910	1.34175	0.0631324	0.15791	0.00865325	-6.85254	down
Lmfn004769	C27H22O15	Quercetin-3-O-(4''-O-galloyl)arabinoside	槲皮素-3-O-(4''-O-没食子酰)阿拉伯糖苷	Flavonoids	黄酮	Flavonols	黄酮醇	-	3	390550	238430	684420	127870	38894	57104	1.20791	0.103445	0.212435	0.170449	-2.55259	down
Lmmp003672	C31H28O12	8,8'-Methylenebiscatechin	8,8'-亚甲基双儿茶素	Flavonoids	黄酮	Flavanols	黄烷醇类	81555-08-0	3	1439000	990160	733080	1620100	2267500	3590900	1.10639	0.118938	0.228813	2.36494	1.2418	up
pmb2586	C30H26O13	Gallocatechin-(4α→8)-catechin	没食子儿茶素-(4α→8)-儿茶素	Flavonoids	黄酮	Flavanols	黄烷醇类	-	3	204820	204130	186170	136960	62290	59230	1.16464	0.0412408	0.125125	0.434333	-1.20313	down
pme1605	C27H30O15	Kaempferol-3-O-robinobioside(Biorobin)*	山奈酚-3-O-洋槐糖苷*	Flavonoids	黄酮	Flavonols	黄酮醇	17297-56-2	3	3784500	4177400	3654000	2554000	1477100	1678300	1.23371	0.0142006	0.0906765	0.491516	-1.02469	down
pmn001565	C27H30O15	Shomaside B	Shomaside B	Phenolic acids	酚酸类	Phenolic acids	酚酸类	-	3	490100	452310	631850	249840	231400	263270	1.30772	0.0337988	0.112988	0.472927	-1.08031	down
MWSHY0080	C27H30O15	Luteolin-7-O-neohesperidoside (Lonicerin)	木犀草素-7-O-新橘皮糖苷 (忍冬苷)	Flavonoids	黄酮	Flavones	黄酮	25694-72-8	1	9	9	9	491790	389050	700670	1.36195	0.028939	0.107979	58574.4	15.838	up
Lmtp004044	C26H28O16	Quercetin-3-O-apiosyl(1→2)galactoside*	槲皮素-3-O-芹糖基(1→2)半乳糖苷*	Flavonoids	黄酮	Flavonols	黄酮醇	-	3	46771	176460	214540	688410	1084700	832460	1.21327	0.0135288	0.0884217	5.9519	2.57335	up
Lmjp002596	C26H28O16	Quercetin-3-O-sambubioside*	槲皮素-3-O-桑布双糖苷*	Flavonoids	黄酮	Flavonols	黄酮醇	83048-35-5	3	157770	245130	159340	653970	907180	823860	1.32347	0.00776002	0.0729997	4.24198	2.08474	up
Zmsp005908	C30H32O13	6'-O-benzoylalbiflorin	6'-O-苯甲酰白芍苷	Terpenoids	萜类	Terpene	萜类	-	3	4072800	3198700	4312800	9	9	9	1.36239	0.00759857	0.0729997	2.33074e-06	-18.7108	down
pmp001080	C28H32O15	Diosmetin-7-O-Neohesperidoside (Neodiosmin)*	香叶木素-7-O-新橘皮糖苷*	Flavonoids	黄酮	Flavones	黄酮	38665-01-9	3	45776	98929	30696	239560	230070	144130	1.18646	0.0209405	0.0993204	3.49918	1.80702	up
mws1661	C28H32O15	Diosmetin-7-O-rutinoside (Diosmin)*	香叶木苷*	Flavonoids	黄酮	Flavones	黄酮	520-27-4	3	67835	258000	113550	587760	467960	546170	1.19474	0.00783025	0.0729997	3.64575	1.86622	up
Lmmp003091	C27H30O16	Quercetin-3-O-(4''-O-glucosyl)rhamnoside	槲皮素-3-O-(4''-O-葡萄糖基)鼠李糖苷	Flavonoids	黄酮	Flavonols	黄酮醇	59262-54-3	3	31484	22085	18081	65088	74167	53518	1.27655	0.00737142	0.0728819	2.69048	1.42786	up
Lmbp002336	C27H30O16	Quercetin-3-O-(2''-O-rhamnosyl)galactoside	槲皮素-3-O-(2''-O-鼠李糖基)半乳糖苷	Flavonoids	黄酮	Flavonols	黄酮醇	-	3	4797900	2229500	2377600	1076000	1189300	586490	1.18693	0.113504	0.223364	0.303221	-1.72156	down
pmb0624	C27H30O16	Isoorientin-7-O-glucoside	异荭草素-7-O-葡萄糖苷	Flavonoids	黄酮	Flavonoid carbonoside	黄酮碳糖苷	-	3	76321	109610	143570	43337	40906	48855	1.24978	0.0757486	0.17554	0.403938	-1.30779	down
Lmjp002461	C27H30O16	Quercetin-3-O-neohesperidoside*	槲皮素 3-O-新橘皮糖苷*	Flavonoids	黄酮	Flavonols	黄酮醇	117611-67-3	3	4797900	2229500	2377600	1076000	1189300	586490	1.18693	0.113504	0.223364	0.303221	-1.72156	down
HJAP024	C27H30O16	Kaempferol-6,8-di-C-glucoside	山奈酚-6,8-二-C-葡萄糖苷	Flavonoids	黄酮	Flavonoid carbonoside	黄酮碳糖苷	-	3	1933400	829380	1699000	290910	330000	267520	1.28657	0.0706963	0.169948	0.19912	-2.32829	down
pme0001	C28H34O15	Hesperetin-7-O-neohesperidoside(Neohesperidin)	橙皮素-7-O-新橙皮糖苷 (新橙皮苷)	Flavonoids	黄酮	Flavanones	二氢黄酮	13241-33-3	3	67835	258000	113550	587760	467960	546170	1.19474	0.00783025	0.0729997	3.64575	1.86622	up
Lmsn006063	C29H26O15	1,6-Di-O-galloyl-2-O-Cinnamoyl-β-D-glucose	1,6-二-O-没食子酰-2-O-肉桂酰-β-D-葡萄糖	Phenolic acids	酚酸类	Phenolic acids	酚酸类	94356-17-9	3	249160	213750	223170	74056	112400	103460	1.30379	0.00113053	0.043809	0.422569	-1.24274	down
MWSHY0199	C28H24O16	Quercetin-3-O-(6''-O-galloyl)galactoside*	槲皮素-3-O-(6''-O-没食子酰)半乳糖苷*	Flavonoids	黄酮	Flavonols	黄酮醇	53171-28-1	1	4626500	1411200	2733100	16801000	12183000	15132000	1.26027	0.00308716	0.0547386	5.02987	2.33052	up
Lmyp003349	C28H24O16	Quercetin-3-O-(6''-O-galloyl)glucoside*	槲皮素-3-O-(6''-O-没食子酰)葡萄糖苷*	Flavonoids	黄酮	Flavonols	黄酮醇	56316-75-7	1	4629000	3775500	4239400	10765000	9303900	9200200	1.34105	0.00254866	0.0519097	2.31488	1.21094	up
Z5481	C30H32O14	Mudanpioside H	牡丹皮苷H	Others	其它类	Others	其它	231280-71-0	3	49569	17754	32181	92482	65980	99772	1.1535	0.0188985	0.0961393	2.59521	1.37585	up
pmn001506	C36H58O8	Oleanolic acid-3-O-glucoside	齐墩果酸-3-O-葡萄糖苷	Terpenoids	萜类	Triterpene Saponin	三萜皂苷	3391-80-8	3	4892.7	2676.9	3429.9	9	9	9	1.36011	0.0302055	0.108598	0.00245466	-8.67026	down
Lmmp007016	C31H26O14	Apigenin-7-O-(6''-feruloyl)glucuronide	芹菜素-7-O-(6''-阿魏酰)葡萄糖醛酸苷	Flavonoids	黄酮	Flavones	黄酮	-	3	49818	48144	57543	24913	23562	26921	1.33935	0.00663177	0.0689029	0.484846	-1.0444	down
Zmxp002867	C28H32O16	Chrysoeriol-5,7-di-O-glucoside	金圣草黄素-5,7-二-O-葡萄糖苷	Flavonoids	黄酮	Flavones	黄酮	-	3	243870	417610	447030	1428000	1125800	516840	1.09276	0.128069	0.241929	2.77006	1.46992	up
pmn001529	C28H22O17	3,4,5-Tri-O-Galloylshikimic acid	3,4,5-三没食子酰莽草酸	Phenolic acids	酚酸类	Phenolic acids	酚酸类	-	3	764590	738020	1072700	9	9	9	1.36224	0.0152966	0.0911972	1.04842e-05	-16.5414	down
Zmsp005737	C31H34O14	"6'-O-benzoyl-4""-hydroxy-3""-methoxy-paeoniflorin"	"6'-O-苯甲酰-4""-羟基-3""-甲氧基-芍药苷"	Terpenoids	萜类	Terpene	萜类	-	3	649700	167590	692300	9	9	9	1.35735	0.0959802	0.202894	1.78857e-05	-15.7708	down
Zmsp004538	C30H32O15	6'-O-galloylalbiflorin	6'-O-没食子酰白芍苷	Terpenoids	萜类	Terpene	萜类	-	3	1195600	1255000	1077300	512300	525760	547910	1.35275	0.00501836	0.0629633	0.449551	-1.15344	down
Lmsn001900	C27H22O18	3-O-Galloyl-4,6-(S)-HHDP-β-D-glucose	3-O-没食子酰-4,6-(S)-六羟基二苯甲酰基-β-D-葡萄糖	Phenolic acids	酚酸类	Phenolic acids	酚酸类	-	2	1229400	914430	928360	327840	217190	238790	1.32638	0.0113136	0.0825621	0.255134	-1.97067	down
Zmdn003203	C27H24O18	1,2,6-Tri-O-galloyl-β-D-glucose*	1,2,6-三-O-没食子酰-β-D-葡萄糖*	Phenolic acids	酚酸类	Phenolic acids	酚酸类	79886-49-0	1	2901300	1975200	4713300	1144500	1159800	1229000	1.19826	0.128565	0.242493	0.368444	-1.44048	down
Lmsn003088	C27H24O18	1,4,6-Tri-O-galloyl-β-D-glucose*	1,4,6-三-O-没食子酰-β-D-葡萄糖*	Phenolic acids	酚酸类	Phenolic acids	酚酸类	94513-58-3	1	5547100	4524100	5919300	2573600	2034100	2809300	1.29366	0.00835765	0.074261	0.463838	-1.10831	down
Lmsn003953	C29H26O17	1-O-Caffeoyl-3,4-di-O-galloyl-β-D-glucose*	1-O-咖啡酰-3,4-双-O-没食子酰-β-D-葡萄糖*	Phenolic acids	酚酸类	Phenolic acids	酚酸类	-	3	617160	604980	981540	108220	500430	229290	1.05217	0.0550658	0.1476	0.380246	-1.395	down
Lmsn004098	C29H26O17	1-O-Caffeoyl-4,6-di-O-galloyl-β-D-glucose*	1-O-咖啡酰-4,6-双-O-没食子酰-β-D-葡萄糖*	Phenolic acids	酚酸类	Phenolic acids	酚酸类	-	3	617160	604980	981540	108220	500430	229290	1.05217	0.0550658	0.1476	0.380246	-1.395	down
Z4327	C30H32O16	Galloyloxypaeoniflorin	氧化没食子酰芍药苷	Terpenoids	萜类	Terpene	萜类	145898-93-7	3	95752000	84930000	102400000	26300000	33539000	35123000	1.33925	0.00154026	0.0473588	0.335458	-1.5758	down
HJN102	C34H30O15	3,4,5-Tricaffeoylquinic acid	3,4,5-三咖啡酰奎宁酸	Phenolic acids	酚酸类	Phenolic acids	酚酸类	86632-03-3	3	7527100	9223300	9812600	1301700	2314300	2301400	1.31727	0.0032552	0.0547386	0.222769	-2.16638	down
Lmyn006011	C33H58O14	Gingerglycolipid B	姜糖脂 B	Lipids	脂质	Glycerol ester	甘油酯	88168-90-5	1	249700	210740	182410	467900	464530	412570	1.31669	0.000934734	0.0424438	2.09225	1.06505	up
Lmsp003881	C33H40O19	Kaempferol-3-O-rutinoside-7-O-rhamnoside	山奈酚-3-O-芸香糖苷-7-O-鼠李糖苷	Flavonoids	黄酮	Flavonols	黄酮醇	-	3	253290	141330	203540	9	9	9	1.36169	0.025386	0.103196	4.51384e-05	-14.4353	down
Hmcp001618	C32H38O20	Quercetin-3-O-(2''-O-Xylosyl)rutinoside	槲皮素-3-O-(2''-O-木糖基)芸香糖苷	Flavonoids	黄酮	Flavonols	黄酮醇	129235-39-8	3	9	9	9	27607	27369	19361	1.36202	0.011758	0.0838673	2753.22	11.4269	up
Lmzn001875	C33H42O19	Naringenin-7-O-Rutinoside-4'-O-glucoside	柚皮素-7-O-芸香糖苷-4'-O-葡萄糖苷	Flavonoids	黄酮	Flavanones	二氢黄酮	-	3	115820	30554	90800	160610	148580	273290	1.0133	0.0822543	0.183352	2.45592	1.29626	up
Zmgp002582	C33H40O20	kaempferol-3-O-β-glucopyranosyl (1 → 2)-β-galactopyranoside 7-O-α-rhamnopyranoside	山奈酚-3-O-β-吡喃葡萄糖基(1→2)-β-吡喃半乳糖苷-7-O-α-鼠李糖吡喃糖苷	Flavonoids	黄酮	Flavonols	黄酮醇	-	3	45199	48903	32748	13071	9	9	1.05467	0.00459212	0.0606252	0.103185	-3.2767	down
Hmdp001587	C34H26O22	Tercatain*	Tercatain*	Tannins	鞣质	Tannin	鞣质	103744-87-2	1	13706000	10024000	10416000	6762300	5168800	5114400	1.26808	0.024298	0.103196	0.499195	-1.00233	down
Cmhn002756	C34H26O22	1,3-Di-O-galloyl-4,6-(S)-HHDP-β-D-glucose	1,3-双-O-没食子酰-4,6-(S)-六羟基二苯甲酰基-β-D-葡萄糖	Tannins	鞣质	Tannin	鞣质	87687-52-3	3	7358100	5307800	7665300	1850500	1905700	2338400	1.32782	0.0198553	0.0969826	0.299766	-1.73809	down
Lmsn002071	C34H26O22	Tellimagrandin I*	特里马素 I*	Tannins	鞣质	Tannin	鞣质	79786-08-6	1	12589000	9530000	11119000	6258800	4750100	5024500	1.29572	0.0102185	0.0797957	0.482382	-1.05175	down
pmn001646	C45H38O18	Procyanidin C1	原花青素 C1	Tannins	鞣质	Proanthocyanidins	原花青素	37064-30-5	1	2953900	4460100	4167500	16119000	14636000	16240000	1.33949	7.54419e-05	0.0184984	4.05776	2.02069	up
pmb2947	C45H38O18	Catechin-catechin-catechin	三儿茶素	Flavonoids	黄酮	Flavanols	黄烷醇类	-	1	8192200	10425000	9982800	39814000	35377000	42171000	1.3517	0.00205477	0.049395	4.10357	2.03688	up
pmn001647	C45H38O18	Procyanidin C2	原花青素 C2	Tannins	鞣质	Proanthocyanidins	原花青素	37064-31-6	1	10738000	12108000	12042000	36023000	32067000	35292000	1.35648	0.00102835	0.043809	2.96325	1.56718	up
Hmcp001529	C38H48O26	Quercetin-3-O-sophorotrioside-7-O-arabinoside	槲皮素-3-O-槐三糖苷-7-O-阿拉伯糖苷	Flavonoids	黄酮	Flavonols	黄酮醇	-	3	25972	27804	17362	51549	74669	63001	1.27655	0.0144065	0.0907868	2.65989	1.41136	up
Hmqn002738	C41H28O27	Sanguiin H11	地榆素 H11	Tannins	鞣质	Tannin	鞣质	-	1	111090	115100	100530	19720	14132	9820.9	1.33502	0.000148422	0.0221718	0.133671	-2.90324	down
pmn001542	C55H40O34	2,3-O-Digalloyl-1,4,6-tri-O-galloyl-glucose	2,3-O-二没食子酰基-1,4,6-三-O-没食子酰基-葡萄糖	Phenolic acids	酚酸类	Phenolic acids	酚酸类	-	2	23504000	14252000	18052000	8390900	8497900	6963700	1.273	0.0537905	0.146876	0.427403	-1.22633	down
