# Supplementary material for: Widely targeted metabolomics reveals differences in metabolites of Paeonia lactiflora cultivars
Source: PLoS One. 2024 Apr 16;19(4):e0298194. doi: 10.1371/journal.pone.0298194 (PMC11020836; doi:10.1371/journal.pone.0298194)
Supplement: S3 Data — (XLSX) [file pone.0298194.s005.xlsx]

## Sheet: Sheet1
Index	Formula	Compounds	物质	Class I	物质一级分类	Class II	物质二级分类	CAS	Level	CK1	CK2	CK3	HSML1	HSML2	HSML3	VIP	p_value	FDR	Fold_Change	Log2FC	Type
Lmgn002679	C6H6O	Phenol	苯酚	Phenolic acids	酚酸类	Phenolic acids	酚酸类	108-95-2	3	113990	129210	110770	596210	563050	505530	1.27118	0.00259565	0.0294917	4.7032	2.23364	up
pme3011	C4H9NO2	γ-Aminobutyric acid	γ-氨基丁酸	Organic acids	有机酸	Organic acids	有机酸	56-12-2	3	2322800	2370600	2520800	8914900	6871500	5129500	1.21882	0.0524644	0.114182	2.89927	1.53569	up
mws1358	C6H6O2	Pyrocatechol	邻苯二酚;儿茶酚	Phenolic acids	酚酸类	Phenolic acids	酚酸类	120-80-9	3	78851	58852	114390	225430	173210	191340	1.15525	0.007315	0.042238	2.34033	1.22671	up
pmb1096	C8H7N	Indole	吲哚	Alkaloids	生物碱	Plumerane	吲哚类生物碱	120-72-9	3	11836000	6740100	12634000	24552000	18939000	20281000	1.10701	0.0125143	0.0539951	2.04331	1.03091	up
mws0191	C5H11NO2	Betaine	甜菜碱	Alkaloids	生物碱	Alkaloids	生物碱	107-43-7	1	32098000	39018000	24769000	12994000	17042000	12296000	1.18124	0.0370187	0.0934956	0.441487	-1.17956	down
pme0120	C5H11NO2	5-Aminovaleric acid	5-氨基戊酸	Organic acids	有机酸	Organic acids	有机酸	660-88-8	3	26884	32908	32770	147880	59676	97734	1.151	0.108078	0.183198	3.29822	1.72169	up
mws0491	C8H11N	2-Phenylethylamine	2-苯乙胺	Alkaloids	生物碱	Benzylphenylethylamine alkaloids	苄基苯乙胺类生物碱	156-28-5	3	107250	99886	141170	329560	359550	479520	1.23608	0.0206529	0.0667164	3.35518	1.74639	up
pme0241	C7H6O2	Benzoic acid	苯甲酸	Phenolic acids	酚酸类	Phenolic acids	酚酸类	65-85-0	2	69251000	47977000	73666000	12673000	8275100	13314000	1.2423	0.0190519	0.0649557	0.179482	-2.47809	down
MWS1851	C8H10O	4-Ethylphenol	4-乙基苯酚	Phenolic acids	酚酸类	Phenolic acids	酚酸类	123-07-9	3	2295.7	3568	2700.7	28420	23989	22923	1.26499	0.00409442	0.0361145	8.79595	3.13684	up
Lmbp000668	C6H5NO2	Isonicotinic acid*	异烟酸*	Others	其它类	Vitamin	维生素	55-22-1	3	2269300	1728600	2145800	4592300	4280100	4668400	1.24668	0.000433195	0.019023	2.20401	1.14013	up
HJN025	C7H8O2	4-Hydroxybenzyl Alcohol	4-羟基苄醇	Phenolic acids	酚酸类	Phenolic acids	酚酸类	623-05-2	3	11253	7045.3	17775	9	9	9	1.2724	0.0613399	0.124288	0.000748476	-10.3838	down
MWSmce274	C7H8O2	Salicyl Alcohol	水杨醇；邻羟基苄醇	Others	其它类	Others	其它	90-01-7	2	1002800	1137700	1423300	53449000	48814000	45876000	1.27379	0.00202894	0.0263077	41.5677	5.37739	up
MWSmce709	C9H7N	Isoquinoline	异喹啉	Alkaloids	生物碱	Isoquinoline alkaloids	异喹啉类生物碱	119-65-3	3	2977600	1685000	3296100	7144900	5647600	6014900	1.14536	0.00575677	0.0391934	2.36312	1.2407	up
pme2693	C6H14N2O	N-Acetylputrescine	N-乙酰腐胺	Alkaloids	生物碱	Alkaloids	生物碱	18233-70-0	3	726170	720210	859070	1777600	1864400	2061300	1.26018	0.00114083	0.0219967	2.47383	1.30675	up
pmb0501	C5H14N4	Agmatine	胍丁胺	Alkaloids	生物碱	Alkaloids	生物碱	306-60-5	3	1012700	968940	1045500	2392700	2429200	2271100	1.27295	0.000195667	0.0151102	2.34314	1.22844	up
mws0216	C5H9NO3	Trans-4-Hydroxy-L-proline	反-4-羟基-L-脯氨酸	Amino acids and derivatives	氨基酸及其衍生物	Amino acids and derivatives	氨基酸及其衍生物	51-35-4	3	2168500	2002700	2274200	9	9	9	1.276	0.00134977	0.0225579	4.18903e-06	-17.865	down
ML10197929	C4H9N3O2	Creatine	肌酸	Organic acids	有机酸	Organic acids	有机酸	57-00-1	3	234830	204040	216200	42875	57709	50189	1.26555	0.000577567	0.019023	0.230163	-2.11927	down
MWSmce314	C8H7NO	Oxindole	吲哚酮	Alkaloids	生物碱	Plumerane	吲哚类生物碱	59-48-3	3	9	9	9	482520	475870	380810	1.27592	0.00537229	0.0391934	49600	15.5981	up
pme0057	C4H9NO2S	L-Homocysteine	L-高半胱氨酸	Amino acids and derivatives	氨基酸及其衍生物	Amino acids and derivatives	氨基酸及其衍生物	6027-13-0	3	1681700	1326300	1648100	4431100	3356400	3400900	1.23205	0.0174172	0.0615842	2.40296	1.26481	up
pmb0374	C5H5N5	2-Aminopurine	2-氨基嘌呤	Nucleotides and derivatives	核苷酸及其衍生物	Nucleotides and derivatives	核苷酸及其衍生物	452-06-2	3	1716900	1847700	2701800	6428700	6144800	5586900	1.2319	0.000702619	0.0202615	2.89806	1.53509	up
pme0040	C5H5N5	Adenine	腺嘌呤	Nucleotides and derivatives	核苷酸及其衍生物	Nucleotides and derivatives	核苷酸及其衍生物	73-24-5	3	6793000	5029400	6062100	12659000	11994000	13018000	1.24049	0.0011039	0.0219712	2.10635	1.07474	up
pme1724	C8H8O2	Benzoic acid methyl ester	苯甲酸甲酯	Phenolic acids	酚酸类	Phenolic acids	酚酸类	93-58-3	3	191270	199050	253200	1673600	1642800	1674300	1.27143	6.56467e-06	0.0040504	7.75531	2.95519	up
MWS1848	C8H8O2	Phenyl acetate	乙酸苯酯	Phenolic acids	酚酸类	Phenolic acids	酚酸类	122-79-2	3	715450	1326700	1214100	438300	151610	334230	1.11085	0.0373167	0.0934956	0.283805	-1.81703	down
MWSmce466	C8H8O2	4-Hydroxyacetophenone	4-羟基苯乙酮	Phenolic acids	酚酸类	Phenolic acids	酚酸类	99-93-4	3	734620	1424300	1273800	403300	143690	318890	1.1306	0.0420646	0.0992498	0.252243	-1.98711	down
pme2268	C7H7NO2	Trigonelline	葫芦巴碱	Alkaloids	生物碱	Pyridine alkaloids	吡啶类生物碱	535-83-1	1	71642000	48644000	37581000	165240000	200280000	175080000	1.21876	0.000920697	0.0215141	3.4244	1.77585	up
MWSmce016	C7H7NO2	Nicotinic Acid Methyl Ester(Methyl Nicotinate)	烟酸甲酯	Alkaloids	生物碱	Pyridine alkaloids	吡啶类生物碱	93-60-7	2	1106900	1786800	1661300	239810	223440	258760	1.25811	0.0254686	0.0755936	0.158509	-2.65736	down
mws1336	C7H7NO2	4-Aminobenzoic acid	4-氨基苯甲酸	Phenolic acids	酚酸类	Phenolic acids	酚酸类	150-13-0	3	693520	898200	639550	306610	304700	243430	1.23287	0.022307	0.0700429	0.383073	-1.38431	down
pme1738	C7H9N2O	3-Carbamyl-1-methylpyridinium;(1-Methylnicotinamide)	3-氨基甲酰-1-甲基氧化吡啶	Alkaloids	生物碱	Pyridine alkaloids	吡啶类生物碱	1005-24-9	3	74525	93692	81932	266440	275650	270640	1.2678	0.0001105	0.0151102	3.24898	1.69999	up
pma0948	C8H11NO	Phenylethanolamine	苯基乙醇胺	Alkaloids	生物碱	Alkaloids	生物碱	7568-93-6	3	30889	60106	83764	424430	237470	469920	1.19268	0.0410428	0.098191	6.47646	2.69521	up
pme1002	C8H11NO	L-Tyramine	L-酪胺	Alkaloids	生物碱	Alkaloids	生物碱	51-67-2	3	25334	21410	16519	477420	284240	531390	1.26124	0.0317748	0.0852394	20.4393	4.35327	up
Lmgn001670	C7H6O3	Salicylic acid	水杨酸	Phenolic acids	酚酸类	Phenolic acids	酚酸类	69-72-7	3	491690	270860	571520	79146	80314	66298	1.2308	0.0541129	0.116536	0.169225	-2.56299	down
mws0336	C6H6N2O2	Urocanic acid	尿刊酸	Organic acids	有机酸	Organic acids	有机酸	104-98-3	3	155420	140580	177900	355200	334230	345690	1.25613	0.000496281	0.019023	2.18426	1.12714	up
MWS2069	C8H10O2	2-Methoxy-4-methylphenol	2-甲氧基-4-甲基苯酚	Phenolic acids	酚酸类	Phenolic acids	酚酸类	93-51-6	3	9	9	9	385140	345160	306560	1.27594	0.00428072	0.0369399	38402.2	15.2289	up
MWSslk076	C6H5NO3	Nicotinic acid N-oxide	氧化烟酸	Alkaloids	生物碱	Pyridine alkaloids	吡啶类生物碱	2398-81-4	3	33582	27989	41476	9	9	9	1.27553	0.0127317	0.0545518	0.000262016	-11.8981	down
mws0704	C2H8NO4P	O-Phosphorylethanolamine	磷酸乙醇胺	Alkaloids	生物碱	Alkaloids	生物碱	1071-23-4	3	136690	136210	205540	383820	423560	412730	1.22476	0.00246999	0.0287545	2.55018	1.3506	up
Hmsp000364	C7H13NO2	L-Cyclopentylglycine	环戊基甘氨酸	Amino acids and derivatives	氨基酸及其衍生物	Amino acids and derivatives	氨基酸及其衍生物	2521-84-8	3	1140200	1178000	1566100	6394000	4137500	6819800	1.23751	0.029942	0.0817992	4.46703	2.15932	up
mws0103	C9H7NO	Indole-3-carboxaldehyde	吲哚-3-甲醛	Alkaloids	生物碱	Plumerane	吲哚类生物碱	487-89-8	3	29871	49205	76187	111430	157780	91149	1.04112	0.0530341	0.114814	2.32096	1.21472	up
MWSmce199	C5H10O5	L-Xylose*	L-木糖*	Others	其它类	Saccharides and Alcohols	糖及醇类	609-06-3	3	477100	408930	429760	893970	848120	992580	1.25646	0.00260502	0.0294917	2.07835	1.05544	up
MWSmce653	C9H10O2	2'-Hydroxy-4'-Methylacetophenone	2'-羟基-4'-甲基苯乙酮	Phenolic acids	酚酸类	Phenolic acids	酚酸类	6921-64-8	3	15011	17089	27419	52643	64851	50482	1.19576	0.00385669	0.0355161	2.82222	1.49683	up
pme0290	C9H10O2	4-Ethylbenzoic acid	4-乙基苯甲酸	Phenolic acids	酚酸类	Phenolic acids	酚酸类	619-64-7	3	9	9	9	13825	11522	10158	1.27565	0.00808837	0.0443341	1315	10.3608	up
MWSmce573	C9H10O2	3,4-Dimethylbenzoic acid	3,4-二甲基苯甲酸	Phenolic acids	酚酸类	Phenolic acids	酚酸类	619-04-5	3	9	9	9	60548	56964	54873	1.27601	0.000830796	0.0213584	6384.63	12.6404	up
Lmxp001668	C9H10O2	2-Methoxy-4-ethenylphenol	2-甲氧基-4-乙烯基苯酚	Phenolic acids	酚酸类	Phenolic acids	酚酸类	7786-61-0	3	2817000	2998400	2536500	1018400	885910	1024800	1.26546	0.00267626	0.0297523	0.350712	-1.51164	down
MWSmce283	C9H10O2	4'-Hydroxypropiophenone	4'-羟基苯丙酮	Phenolic acids	酚酸类	Phenolic acids	酚酸类	70-70-2	3	94341	67418	109800	53713	37016	37526	1.13795	0.0442773	0.102127	0.472291	-1.08225	down
mws0008	C9H10O2	Hydrocinnamic acid	氢化肉桂酸	Phenolic acids	酚酸类	Phenolic acids	酚酸类	501-52-0	3	100770	87750	92922	9	9	9	1.27598	0.00162406	0.0239738	9.59345e-05	-13.3476	down
Lmtp003569	C8H9NO2	(R)-Mandelamide	(R)-扁桃酰胺	Alkaloids	生物碱	Alkaloids	生物碱	24008-62-6	3	339400	166640	363910	47354	58223	61596	1.21237	0.0629296	0.125859	0.192164	-2.37959	down
MWSmce500	C8H8O3	2-Hydroxy-4-Methoxybenzaldehyde	2-羟基-4-甲氧基苯甲醛	Others	其它类	Others	其它	673-22-3	3	49443	78676	59535	301650	235940	271490	1.24942	0.0029577	0.0309379	4.31155	2.10821	up
Zmxn002705	C8H8O3	2,5-dihydroxyphenylethanone	2,5-二羟基苯基乙酮	Phenolic acids	酚酸类	Phenolic acids	酚酸类	-	3	378850	469050	695120	9	9	9	1.27535	0.0318587	0.0852791	1.74982e-05	-15.8024	down
MWS3149	C8H8O3	3-Methoxybenzoic acid	3-甲氧基苯甲酸	Phenolic acids	酚酸类	Phenolic acids	酚酸类	586-38-9	3	149380	194290	236180	9	9	9	1.27558	0.016402	0.0605225	4.65638e-05	-14.3904	down
mws0458	C8H8O3	Vanillin; 4-Hydroxy-3-Methoxybenzaldehyde	香草醛; 4-羟基-3-甲氧基苯甲醛	Phenolic acids	酚酸类	Phenolic acids	酚酸类	121-33-5	3	472880	393990	642540	2289600	1655700	2448600	1.2357	0.0150968	0.0578554	4.23603	2.08271	up
Hmbn002645	C8H8O3	3,4-Dihydroxyacetophenone	3,4-二羟基苯乙酮	Phenolic acids	酚酸类	Phenolic acids	酚酸类	1197-09-7	2	243490	322580	419880	9	9	9	1.27546	0.0232544	0.0717399	2.73848e-05	-15.1563	down
mws0437	C5H12O5	D-Arabitol*	D-阿拉伯糖醇*	Others	其它类	Saccharides and Alcohols	糖及醇类	488-82-4	3	47068	19032	19846	216850	166490	123650	1.1987	0.0250616	0.0749578	5.89894	2.56045	up
mws0213	C5H12O5	Ribitol*	阿东糖醇*	Others	其它类	Saccharides and Alcohols	糖及醇类	488-81-3	3	33116	37639	23845	273090	117250	99952	1.16972	0.138107	0.218773	5.18279	2.37373	up
mws0885	C7H6O4	2,4-Dihydroxybenzoic acid*	2,4-二羟基苯甲酸*	Phenolic acids	酚酸类	Phenolic acids	酚酸类	89-86-1	3	230470	178150	270000	873760	654290	641230	1.23238	0.0142227	0.0560014	3.1966	1.67654	up
Jmwp002208	C8H10O3	3,4-dihydroxy phenylethanol	3,4-二羟基苯乙醇	Phenolic acids	酚酸类	Phenolic acids	酚酸类	-	3	53998	70734	67168	9	9	9	1.27582	0.00627289	0.040207	0.000140698	-12.7951	down
MWSmce663	C8H10O3	Vanillyl alcohol	香草醇	Phenolic acids	酚酸类	Phenolic acids	酚酸类	498-00-0	3	71681	77281	132740	278600	165760	265260	1.12098	0.0370895	0.0934956	2.51904	1.33288	up
pmb0819	C10H8N2	3-Indoleacetonitrile	3-吲哚乙腈	Alkaloids	生物碱	Plumerane	吲哚类生物碱	771-51-7	3	1500200	934630	1626100	3146700	2676800	2802200	1.15952	0.00616007	0.0400081	2.12407	1.08683	up
pme2867	C7H11NO3	3-Methylcrotonyl-L-glycine	3-甲基-丁烯酰基-L-甘氨酸	Amino acids and derivatives	氨基酸及其衍生物	Amino acids and derivatives	氨基酸及其衍生物	33008-07-0	3	9	9	9	18679	52678	15923	1.27039	0.132982	0.213116	3232.59	11.6585	up
MWS1837	C8H15NO2	TranexamicAcid	反式-4-(氨甲基)环己烷甲酸	Organic acids	有机酸	Organic acids	有机酸	1197-18-8	3	478820	509930	519470	1087500	1111100	1092600	1.2733	1.61276e-05	0.00663384	2.18218	1.12577	up
MWS0980	C5H6N2O4	L-Dihydroorotic Acid	L-氢化乳清酸	Organic acids	有机酸	Organic acids	有机酸	5988-19-2	3	9	9	9	4920.7	4058	3635.4	1.27552	0.00802812	0.0442264	467.189	8.86786	up
mws0987	C10H8O2	6-MethylCoumarin	6-甲基香豆素	Lignans and Coumarins	木脂素和香豆素	Coumarins	香豆素	92-48-8	3	1027800	819330	983790	13764000	11166000	12290000	1.27285	0.00406271	0.0361145	13.1477	3.71674	up
pme2996	C9H6O3	4-Hydroxycoumarin	4-羟基香豆素	Lignans and Coumarins	木脂素和香豆素	Coumarins	香豆素	1076-38-6	3	364650	257690	446670	9	9	9	1.27542	0.0227735	0.0707871	2.5257e-05	-15.273	down
pmf0440	C10H10O2	4-MethoxycinnaMaldehyde	4-甲氧基肉桂醛	Phenolic acids	酚酸类	Phenolic acids	酚酸类	1963-36-6	3	254060	224600	344600	2578600	1718300	1875000	1.25688	0.0197419	0.0656233	7.4969	2.90629	up
pme2758	C5H9NO5	4-Hydroxy-L-glutamic acid	4-羟基-L-谷氨酸	Amino acids and derivatives	氨基酸及其衍生物	Amino acids and derivatives	氨基酸及其衍生物	3913-68-6	3	78381	62191	95014	313920	374430	364750	1.2564	0.0010641	0.0218464	4.47013	2.16032	up
Lmbp000123	C6H13NO2S	L-Homomethionine	L-高甲硫氨酸	Amino acids and derivatives	氨基酸及其衍生物	Amino acids and derivatives	氨基酸及其衍生物	25148-30-5	3	459210	181250	550630	3891600	4122500	3185100	1.22192	0.00295841	0.0309379	9.40248	3.23304	up
mws1595	C6H12O5	D-Fucose	D-岩藻糖	Others	其它类	Saccharides and Alcohols	糖及醇类	3615-37-0	3	9	9	9	46773	48832	61146	1.27578	0.00729762	0.042238	5805.59	12.5032	up
pme2529	C6H12O5	1,5-Anhydro-D-glucitol	1,5-酐-D-山梨糖醇	Others	其它类	Saccharides and Alcohols	糖及醇类	154-58-5	3	150200	164100	188120	341310	350380	339050	1.25516	0.00197682	0.025951	2.05155	1.03671	up
MWSmce537	C9H10O3	Veratraldehyde	藜芦醛	Phenolic acids	酚酸类	Phenolic acids	酚酸类	120-14-9	3	9	9	9	45558	43441	48271	1.276	0.000932322	0.0215141	5084.07	12.3118	up
MWSmce528	C9H10O3	2,3-Dimethoxybenzaldehyde	2,3-二甲氧基苯甲醛	Phenolic acids	酚酸类	Phenolic acids	酚酸类	86-51-1	3	14582	15567	16118	137760	110400	98024	1.26928	0.0134107	0.0555313	7.48231	2.90348	up
MWSmce637	C9H10O3	Methyl anisate	茴香酸甲酯	Phenolic acids	酚酸类	Phenolic acids	酚酸类	121-98-2	3	19945	26902	43161	9	9	9	1.27405	0.0487819	0.109545	0.000299973	-11.7029	down
mws1686	C9H10O3	Paeonol	丹皮酚	Phenolic acids	酚酸类	Phenolic acids	酚酸类	552-41-0	1	36062000	64314000	66359000	229780	154110	187910	1.27187	0.0297681	0.0817992	0.00342939	-8.18783	down
MWSslk084	C10H14O2	4-Butylresorcinol	4-丁基间苯二酚	Phenolic acids	酚酸类	Phenolic acids	酚酸类	18979-61-8	3	2933200	5613300	6019000	27259	20503	17237	1.26989	0.0378513	0.0943605	0.00446253	-7.80792	down
MWSmce315	C7H5NS2	2-Mercaptobenzothiazole	2-巯基苯并噻唑	Alkaloids	生物碱	Alkaloids	生物碱	149-30-4	3	13471	29134	24053	50000	50474	50385	1.12481	0.0258732	0.0758812	2.26318	1.17835	up
MWS3136	C8H8O4	4-Methoxysalicylic Acid	4-甲氧基水杨酸	Phenolic acids	酚酸类	Phenolic acids	酚酸类	2237-36-7	3	1027400	700630	1002800	135910	122890	177060	1.25583	0.0165037	0.0605225	0.159607	-2.6474	down
Hmbp001276	C8H8O4	Gallacetophenone	没食子苯乙酮	Phenolic acids	酚酸类	Phenolic acids	酚酸类	528-21-2	1	709290	510220	860240	344080	286040	236700	1.17075	0.047354	0.107024	0.41679	-1.26261	down
MWSmce490	C8H8O4	2',4',6'-Trihydroxyacetophenone	2',4',6'-三羟基苯乙酮	Phenolic acids	酚酸类	Phenolic acids	酚酸类	480-66-0	3	688020	817580	1361700	9	9	9	1.27522	0.0436019	0.100947	9.41652e-06	-16.6964	down
MWSmce501	C8H8O4	Protocatechuic Acid Methyl Ester	原儿茶酸甲酯	Phenolic acids	酚酸类	Phenolic acids	酚酸类	2150-43-8	3	3654700	3114100	2975500	765200	839910	848340	1.2694	0.00649822	0.040207	0.251783	-1.98975	down
MWSslk138	C7H6O5	2,3,4-Trihydroxybenzoic acid	2,3,4-三羟基苯甲酸	Phenolic acids	酚酸类	Phenolic acids	酚酸类	610-02-6	3	50466	42726	23996	9	9	9	1.27418	0.0381791	0.0946045	0.000230399	-12.0836	down
mws0154	C7H10O5	Shikimic acid	莽草酸	Organic acids	有机酸	Organic acids	有机酸	138-59-0	3	174910	179030	151920	36322	55670	48507	1.24889	0.000580675	0.019023	0.277743	-1.84818	down
mws0242	C8H14O4	Suberic Acid	辛二酸	Organic acids	有机酸	Organic acids	有机酸	505-48-6	3	229000	132870	208960	83908	71745	98475	1.14822	0.0607152	0.123839	0.44519	-1.16751	down
pme2559	C6H9NO5	N-Acetyl-L-Aspartic Acid	N-乙酰-L-天冬氨酸	Amino acids and derivatives	氨基酸及其衍生物	Amino acids and derivatives	氨基酸及其衍生物	997-55-7	3	83187	19369	31481	12946	12527	11110	1.00826	0.238716	0.327306	0.272932	-1.87339	down
pme0008	C6H13N3O3	L-Citrulline	L-瓜氨酸	Amino acids and derivatives	氨基酸及其衍生物	Amino acids and derivatives	氨基酸及其衍生物	372-75-8	3	13478000	17150000	16563000	36936000	35898000	37346000	1.2561	0.00101948	0.0216904	2.33477	1.22328	up
MWSmce690	C6H8O6	Erythorbic Acid; Isoascorbic Acid	异抗坏血酸	Others	其它类	Vitamin	维生素	89-65-6	3	56044	88408	117380	152470	205650	255850	1.09389	0.0380698	0.0945235	2.3449	1.22953	up
mws1075	C10H8O3	7-Methoxycoumarin	7-甲氧基香豆素	Lignans and Coumarins	木脂素和香豆素	Coumarins	香豆素	531-59-9	3	9	9	9	292330	205190	233520	1.27578	0.0109107	0.051366	27075.6	14.7247	up
Lmyp001840	C10H12N2O	6-Hydroxy-N-methylmyosmine	6-羟基-N-甲基麦司明	Alkaloids	生物碱	Pyridine alkaloids	吡啶类生物碱	68104-57-4	3	74623	73864	65035	9	9	9	1.27597	0.00186463	0.0250104	0.000126451	-12.9491	down
pmb2795	C10H10O3	4-Methoxycinnamic acid	4-甲氧基肉桂酸	Phenolic acids	酚酸类	Phenolic acids	酚酸类	830-09-1	3	933880	1022900	1192200	87254	81580	67866	1.27192	0.0058097	0.0391934	0.0751672	-3.73375	down
MWSmce339	C10H10O3	2-Methoxycinnamic acid	2-甲氧基肉桂酸	Phenolic acids	酚酸类	Phenolic acids	酚酸类	6099-03-2	3	70348	83265	63804	1188100	1006100	965430	1.27245	0.0046053	0.0383715	14.5326	3.86122	up
mws1195	C10H10O3	p-Coumaric acid methyl ester	对香豆酸甲酯	Phenolic acids	酚酸类	Phenolic acids	酚酸类	3943-97-3	3	1242000	1379900	1613300	179300	170790	128730	1.26725	0.00651654	0.040207	0.113057	-3.14487	down
mws0009	C10H10O3	Coniferaldehyde	松柏醛	Phenolic acids	酚酸类	Phenolic acids	酚酸类	20649-42-7	3	28745000	22604000	27829000	5799400	4443700	5397200	1.26448	0.00621292	0.04014	0.197533	-2.33983	down
Lmbn004847	C10H12O3	4-Methoxyphenylpropionic acid	4-甲氧基苯丙酸	Phenolic acids	酚酸类	Phenolic acids	酚酸类	-	3	138210	91953	143050	38246	33566	52423	1.20312	0.026116	0.0758812	0.33288	-1.58693	down
mws0093	C10H12O3	Coniferyl alcohol	松柏醇	Phenolic acids	酚酸类	Phenolic acids	酚酸类	458-35-5	3	419850	401100	640290	161690	176730	170310	1.22454	0.0533948	0.115389	0.34815	-1.52222	down
Lmjp004702	C9H10O4	2',4'-Dihydroxy-6'-methoxyacetophenone	2',4'-二羟基-6'-甲氧基苯乙酮	Others	其它类	Others	其它	3602-54-8	2	481560	867420	1263200	9	9	9	1.2745	0.0610709	0.124288	1.03362e-05	-16.5619	down
Lmlp001436	C9H10O4	Dihydrocaffeic acid	二氢咖啡酸	Phenolic acids	酚酸类	Phenolic acids	酚酸类	1078-61-1	3	1115700	1134200	1156500	111490	156460	121610	1.27046	7.81093e-07	0.000963869	0.114361	-3.12833	down
MWSmce587	C9H10O4	2,6-Dimethoxybenzoic acid	2,6-二甲氧基苯甲酸	Phenolic acids	酚酸类	Phenolic acids	酚酸类	1466-76-8	3	467850	574570	563110	9	9	9	1.27595	0.00397114	0.0357693	1.68169e-05	-15.8597	down
mws0160	C9H10O4	3,4-Dihydroxybenzoic Acid Ethyl Ester (Protocatechuic acid ethyl ester)	3,4-二羟基苯甲酸乙酯 (原儿茶酸乙酯)	Phenolic acids	酚酸类	Phenolic acids	酚酸类	3943-89-3	3	27203	21860	27617	9	9	9	1.27578	0.00522304	0.0391934	0.000352113	-11.4717	down
Zmyn003394	C9H10O4	2',6'-Dihydroxy-4'-methoxyacetophenone	2',6'-二羟基-4'-甲氧基苯乙酮	Others	其它类	Others	其它	7507-89-3	3	2706900	4178500	5435600	38810	28196	29263	1.27041	0.0354624	0.0915495	0.00781341	-6.99983	down
Zmsp002849	C10H14O3	paeonisothujone	paeonisothujone	Terpenoids	萜类	Terpene	萜类	158204-37-6	3	9780200	17829000	8711900	1312300	9	9	1.0028	0.0528117	0.114534	0.036131	-4.79062	down
mws0237	C9H16O4	Azelaic acid	壬二酸	Organic acids	有机酸	Organic acids	有机酸	123-99-9	1	2057300	1929000	1957200	4632700	4746100	3495400	1.23458	0.027642	0.0785951	2.1661	1.1151	up
pme0122	C8H16N2O3	N6-Acetyl-L-lysine	N6-乙酰-L-赖氨酸	Amino acids and derivatives	氨基酸及其衍生物	Amino acids and derivatives	氨基酸及其衍生物	692-04-6	1	1881800	547400	1307300	3144800	2690500	2727400	1.00639	0.0398038	0.0966888	2.29164	1.19638	up
Zmzp000145	C9H20N2O2	Trimethyllysine	三甲基赖氨酸	Amino acids and derivatives	氨基酸及其衍生物	Amino acids and derivatives	氨基酸及其衍生物	23284-33-5	1	17602000	12065000	16462000	38526000	27687000	33422000	1.18941	0.014422	0.056141	2.15992	1.11098	up
pme2244	C11H11NO2	3-Indolepropionic acid	3-吲哚丙酸	Alkaloids	生物碱	Plumerane	吲哚类生物碱	830-96-6	3	850770	425030	981310	1856600	1354100	1513700	1.04882	0.0219449	0.0696144	2.09312	1.06565	up
Lmlp002994	C11H11NO2	5-Hydroxyquinoline	5-羟基喹啉	Alkaloids	生物碱	Quinoline alkaloids	喹啉类生物碱	578-67-6	3	9	9	9	62445	27801	31304	1.27373	0.0665896	0.129813	4501.85	12.1363	up
mws0193	C7H15N3O3	L-Homocitrulline	L-高瓜氨酸	Amino acids and derivatives	氨基酸及其衍生物	Amino acids and derivatives	氨基酸及其衍生物	1190-49-4	3	1170900	814490	868060	2188000	1906300	1800500	1.20737	0.0032144	0.0325129	2.06585	1.04674	up
pme0422	C10H10O4	Isoferulic Acid*	异阿魏酸*	Phenolic acids	酚酸类	Phenolic acids	酚酸类	25522-33-2	3	119860	113300	134610	1861100	928230	1046200	1.25326	0.0586935	0.121727	10.4292	3.38255	up
mws0014	C10H10O4	Ferulic acid*	阿魏酸*	Phenolic acids	酚酸类	Phenolic acids	酚酸类	537-98-4	3	130860	139540	151760	1668200	929560	1038100	1.25725	0.0431445	0.100454	8.61252	3.10643	up
mws2104	C7H14O6	D-Pinitol	D-松醇	Others	其它类	Saccharides and Alcohols	糖及醇类	10284-63-6	3	206700	199430	199630	630820	837080	735990	1.26559	0.012162	0.053409	3.63822	1.86323	up
pme0534	C6H12O7	Gluconic acid	葡萄糖酸	Others	其它类	Saccharides and Alcohols	糖及醇类	526-95-4	1	10582000	12035000	13554000	29207000	33933000	31179000	1.25715	0.000713743	0.0202615	2.60759	1.38271	up
MWSslk006	C10H12O4	Ethyl Vanillate	香草酸乙酯	Phenolic acids	酚酸类	Phenolic acids	酚酸类	617-05-0	3	105040	113140	79693	994220	848260	918820	1.26916	0.00165775	0.0239738	9.27006	3.21258	up
Zmsp006821	C10H12O4	paeonilactone B	芍药内酯 B	Terpenoids	萜类	Terpene	萜类	98751-78-1	3	33775000	18321000	39027000	1339700	898490	835100	1.25919	0.0419461	0.0992498	0.0337268	-4.88996	down
pme0310	C9H10O5	Gallic Acid Ethyl Ester; Ethyl gallate	没食子酸乙酯	Phenolic acids	酚酸类	Phenolic acids	酚酸类	831-61-8	3	67279	103580	80907	347880	310610	249000	1.23884	0.00980306	0.0476788	3.6045	1.8498	up
mws0027	C9H10O5	Syringic acid	丁香酸	Phenolic acids	酚酸类	Phenolic acids	酚酸类	530-57-4	3	16244	24445	37017	118790	65294	78825	1.15192	0.0476376	0.107468	3.38338	1.75847	up
MWSmce113	C10H14O4	Guaifenesin	愈创木酚甘油醚	Others	其它类	Saccharides and Alcohols	糖及醇类	93-14-1	3	75728	56961	76549	9	9	9	1.27571	0.00830944	0.0446073	0.00012904	-12.9199	down
Zmzn000079	C4H9O7P	D-Erythrose-4-phosphate	D-赤藓糖-4-磷酸	Others	其它类	Saccharides and Alcohols	糖及醇类	585-18-2	3	3226200	2640600	3027900	5289500	9895700	7742800	1.17761	0.0699504	0.13362	2.57771	1.36609	up
pmb0130	C12H14N2O	Acetryptine	乙酰色胺	Alkaloids	生物碱	Plumerane	吲哚类生物碱	3551-18-6	3	9	9	9	123390	143980	110730	1.27588	0.00585896	0.0391934	14003.7	13.7735	up
mws0282	C11H12N2O2	L-Tryptophan	L-色氨酸	Amino acids and derivatives	氨基酸及其衍生物	Amino acids and derivatives	氨基酸及其衍生物	73-22-3	1	45510000	24797000	38608000	103960000	82930000	89837000	1.18413	0.00298902	0.0309954	2.54076	1.34526	up
Zmtn001464	C10H7NO4	4,8-Dihydroxyquinoline-2-carboxylic acid	4,8-二羟基喹啉-2-羧酸	Organic acids	有机酸	Organic acids	有机酸	59-00-7	3	208880	170440	286720	716750	634680	664060	1.23047	0.000739716	0.0202847	3.02608	1.59745	up
pmb0818	C11H11NO3	Methoxyindoleacetic acid	甲氧基吲哚乙酸	Alkaloids	生物碱	Plumerane	吲哚类生物碱	3471-31-6	3	11101000	5714700	12156000	23002000	17443000	19235000	1.06813	0.0178366	0.0627075	2.05994	1.0426	up
Lmbp002962	C10H8O5	Isofraxetin	异秦皮素	Lignans and Coumarins	木脂素和香豆素	Coumarins	香豆素	50656-75-2	3	310180	203990	222000	55817	32207	40526	1.24258	0.0214255	0.068318	0.17462	-2.51771	down
mws1212	C11H12O4	Ferulic acid methyl ester	阿魏酸甲酯	Phenolic acids	酚酸类	Phenolic acids	酚酸类	2309-07-1	3	229980	101170	133420	54810	54418	43577	1.15097	0.113907	0.188681	0.328917	-1.6042	down
pmb2620	C11H12O4	3,4-Dimethoxycinnamic acid	3,4-二甲氧基肉桂酸	Phenolic acids	酚酸类	Phenolic acids	酚酸类	2316-26-9	3	72980	42817	40978	22161	19084	20718	1.17374	0.091909	0.163659	0.395235	-1.33922	down
Lmsn000954	C8H16O6	Dambonitol	橡胶肌醇	Others	其它类	Saccharides and Alcohols	糖及醇类	523-94-4	3	264580	217670	157390	1152000	1140600	571140	1.19432	0.0574514	0.120201	4.47711	2.16257	up
Zmpn000199	C6H10O8	D-Galactaric acid*	D-半乳糖二酸*	Others	其它类	Saccharides and Alcohols	糖及醇类	526-99-8	1	5765500	6226300	827500	25057000	27854000	23596000	1.08001	0.000902347	0.0215141	5.96811	2.57727	up
Zmyn000108	C6H10O8	D-Saccharic acid*	D-蔗糖酸*	Others	其它类	Saccharides and Alcohols	糖及醇类	87-73-0	1	4840000	5408200	6778900	42458000	48044000	44246000	1.26951	0.000623436	0.0197262	7.91374	2.98436	up
Hmcn000192	C7H14O7	Sedoheptulose	景天庚酮糖	Others	其它类	Saccharides and Alcohols	糖及醇类	3019-74-7	3	1968100	2143800	2264700	5395900	18716000	16850000	1.15751	0.109393	0.184414	6.42378	2.68342	up
mws0853	C11H14O4	Sinapyl alcohol	芥子醇	Phenolic acids	酚酸类	Phenolic acids	酚酸类	537-33-7	3	36403	40688	35570	15302	4506.6	13511	1.10354	0.00659975	0.0403173	0.295751	-1.75755	down
MWSmce355	C10H12O5	Methyl Syringate	丁香酸甲酯	Phenolic acids	酚酸类	Phenolic acids	酚酸类	884-35-5	2	977600	1088200	363130	257530	168240	239760	1.08505	0.119024	0.195313	0.274001	-1.86775	down
Lmrj001698	C9H18N2O4	L-Seryl-L-Isoleucine	L-丝氨酰-L-异亮氨酸	Amino acids and derivatives	氨基酸及其衍生物	Amino acids and derivatives	氨基酸及其衍生物	91086-51-0	3	50060	46457	65688	113190	111350	100810	1.21725	0.00273412	0.0298576	2.0058	1.00417	up
pmb0426	C13H18N2O	N,N-Dimethyl-5-methoxytryptamine	N,N-二甲基-5-甲氧基色胺	Alkaloids	生物碱	Plumerane	吲哚类生物碱	1019-45-0	3	433720	275310	316270	104030	101460	185370	1.14903	0.0273575	0.0781462	0.381215	-1.39132	down
Hmyp002656	C11H11NO4	Methyl dioxindole-3-acetate	甲基-二氧吲哚-乙酸	Alkaloids	生物碱	Plumerane	吲哚类生物碱	57061-18-4	2	243600	191360	305960	1310600	864100	1219200	1.23949	0.0182661	0.0635778	4.58066	2.19555	up
pme2773	C7H14N2O4S	L-Cystathionine	L-胱硫醚	Amino acids and derivatives	氨基酸及其衍生物	Amino acids and derivatives	氨基酸及其衍生物	56-88-2	3	12883	27774	13224	44242	30630	38345	1.05222	0.0370216	0.0934956	2.10124	1.07124	up
mws4085	C11H12O5	Sinapic acid	芥子酸	Phenolic acids	酚酸类	Phenolic acids	酚酸类	530-59-6	3	20951	14243	24135	8527.2	3671.7	4338	1.16053	0.0224087	0.0701837	0.278732	-1.84305	down
MWSmce538	C11H14O5	3,4,5-Trimethoxybenzoic acid methyl ester	3,4,5-三甲氧基苯甲酸甲酯	Phenolic acids	酚酸类	Phenolic acids	酚酸类	1916-07-0	3	319760	320270	298390	79725	50131	84411	1.24582	0.000124782	0.0151102	0.228327	-2.13082	down
pme1194	C9H13N3O4	2'-Deoxycytidine	2'-脱氧胞苷	Nucleotides and derivatives	核苷酸及其衍生物	Nucleotides and derivatives	核苷酸及其衍生物	951-77-9	3	323570	236260	299790	78419	137800	148670	1.13996	0.00899287	0.0464811	0.424477	-1.23624	down
Zmhn003607	C14H14O3	Dihydroresveratrol	二氢白藜芦醇	Others	其它类	Stilbene	茋类	58436-28-5	3	32382	28600	30667	9	9	9	1.27598	0.00127915	0.0225535	0.000294602	-11.7289	down
Cmsn005615	C14H14O3	3,3',5-Trihydroxybibenzyl	3,3',5-三羟基联苄	Phenolic acids	酚酸类	Phenolic acids	酚酸类	86630-23-1	3	18690	29578	24675	9	9	9	1.27533	0.0163672	0.0605225	0.000370152	-11.3996	down
Lmhp001670	C11H22N2O3	L-Valyl-L-Leucine	L-缬氨酰-L-亮氨酸	Amino acids and derivatives	氨基酸及其衍生物	Amino acids and derivatives	氨基酸及其衍生物	3989-97-7	3	62481	84674	78860	386470	296480	335650	1.26024	0.00671949	0.0406463	4.50678	2.1721	up
pmb0962	C10H22N2O4	L-Lysine-Butanoic Acid	L-赖氨酸丁酸酯	Amino acids and derivatives	氨基酸及其衍生物	Amino acids and derivatives	氨基酸及其衍生物	80407-71-2	3	1645800	2247700	1044300	283870	308140	287170	1.23305	0.0599914	0.122972	0.178051	-2.48964	down
pmn001669	C12H14O5	Methyl sinapate	芥子酸甲酯	Phenolic acids	酚酸类	Phenolic acids	酚酸类	20733-94-2	3	14428	18123	16465	9	9	9	1.27585	0.00425437	0.0369399	0.000550841	-10.8261	down
HJAP106	C12H11N5O	N6-(4-hydroxybenzyl)adnine riboside	N6-(4-羟苄基)腺嘌呤核苷	Nucleotides and derivatives	核苷酸及其衍生物	Nucleotides and derivatives	核苷酸及其衍生物	-	3	83180	76108	100370	9	9	9	1.27582	0.00685788	0.041156	0.000103983	-13.2314	down
MWSslk062	C15H14O3	4'-Methoxyresveratrol	白藜芦醇-4-甲醚	Others	其它类	Stilbene	茋类	33626-08-3	1	20913	15823	27180	9	9	9	1.27496	0.022968	0.0712122	0.000422429	-11.209	down
Hmmn007137	C15H14O3	3,4'-Dihydroxy-5-methoxystilbene	3,4'-二羟基-5-甲氧基二苯乙烯	Others	其它类	Stilbene	茋类	42438-89-1	2	109190	110550	227080	13355	10638	13115	1.24923	0.0729289	0.138453	0.0830491	-3.58989	down
pme3732	C9H13N3O5	Cytidine	胞苷	Nucleotides and derivatives	核苷酸及其衍生物	Nucleotides and derivatives	核苷酸及其衍生物	65-46-3	3	376300	324350	415770	764910	856190	732790	1.24402	0.00127937	0.0225535	2.10843	1.07617	up
mws0248	C9H12N2O6	Uridine	尿嘧啶核苷	Nucleotides and derivatives	核苷酸及其衍生物	Nucleotides and derivatives	核苷酸及其衍生物	58-96-8	3	214020	269600	316160	1999600	1806500	1986600	1.26716	0.000217459	0.0151102	7.24287	2.85656	up
mws0976	C9H12N2O6	β-Pseudouridine	β-假尿苷	Nucleotides and derivatives	核苷酸及其衍生物	Nucleotides and derivatives	核苷酸及其衍生物	1445-07-4	3	35563	59385	67903	266260	269390	277810	1.24068	0.000699129	0.0202615	4.99512	2.32052	up
pmb2591	C13H14N2O3	N-Acetyl-L-Tryptophan	N-乙酰-L-色氨酸	Amino acids and derivatives	氨基酸及其衍生物	Amino acids and derivatives	氨基酸及其衍生物	1218-34-4	3	585020	502820	561070	110820	80203	96756	1.26707	0.00107993	0.0218464	0.174527	-2.51848	down
Zmdp001647	C10H18N2O5	γ-Glutamyl-L-valine	γ-谷氨酰胺缬氨酸	Amino acids and derivatives	氨基酸及其衍生物	Amino acids and derivatives	氨基酸及其衍生物	-	2	283220	222800	300810	627460	517620	566840	1.228	0.0021788	0.0270711	2.12179	1.08528	up
Zmln001312	C12H8O6	Brevifolin[Geranium]	云实素[老鹳草属]	Phenolic acids	酚酸类	Phenolic acids	酚酸类	477-94-1	2	5526400	3809800	6384300	472120	439530	410580	1.26532	0.0239248	0.0730772	0.0841086	-3.5716	down
Lmhp002772	C14H20N2O2	p-Coumaroylcadaverine	对香豆酰尸胺	Alkaloids	生物碱	Phenolamine	酚胺	-	3	285410	387010	391060	9	9	9	1.2758	0.00937239	0.0473992	2.53883e-05	-15.2655	down
pma1840	C14H20NO3+	4-Coumaroylcholine	对香豆酰胆碱	Alkaloids	生物碱	Phenolamine	酚胺	-	3	9	9	9	71794	120080	51004	1.27413	0.0583482	0.121419	8995.48	13.135	up
mws0040	C15H10O4	Chrysin	白杨素	Flavonoids	黄酮	Flavones	黄酮	480-40-0	3	74232	56019	97496	9	9	9	1.2752	0.0241039	0.0734426	0.000118553	-13.0422	down
mws4057	C15H10O4	7,4'-Dihydroxyflavone	7,4'-二羟基黄酮	Flavonoids	黄酮	Flavones	黄酮	2196-14-7	3	2380.4	3942	3563.1	9	9	9	1.27431	0.0198718	0.0656233	0.00273127	-8.51621	down
mws0789	C15H12O4	Pinocembrin (Dihydrochrysin)	乔松素 (二氢白杨素)	Flavonoids	黄酮	Flavanones	二氢黄酮	480-39-7	2	3933700	2344200	2650000	729510	630280	656380	1.24571	0.0414298	0.0985056	0.225828	-2.1467	down
mws1359	C16H16O3	Pterostilbene	紫檀芪	Others	其它类	Stilbene	茋类	537-42-8	3	24399	20264	12573	8675.1	5678.5	6438.9	1.15396	0.0644207	0.12746	0.363277	-1.46086	down
pme3313	C6H13O9P	D-Fructose 6-phosphate*	D-果糖-6-磷酸*	Others	其它类	Saccharides and Alcohols	糖及醇类	643-13-0	1	57060000	64645000	68468000	140250000	179220000	151680000	1.25142	0.0101922	0.0490592	2.47748	1.30887	up
mws0866	C6H13O9P	D-Glucose 6-phosphate*	D-葡萄糖-6-磷酸*	Others	其它类	Saccharides and Alcohols	糖及醇类	56-73-5	1	140780000	137800000	132210000	276300000	338560000	264640000	1.24964	0.0198731	0.0656233	2.141	1.09828	up
mws1090	C6H13O9P	Glucose-1-phosphate*	葡萄糖-1-磷酸*	Others	其它类	Saccharides and Alcohols	糖及醇类	59-56-3	1	79934000	80406000	81569000	240010000	284980000	179190000	1.23572	0.037339	0.0934956	2.91093	1.54148	up
Zmdp002216	C11H20N2O5	L-γ-Glutamyl-L-leucine	L-γ-谷氨酰胺-L-亮氨酸	Amino acids and derivatives	氨基酸及其衍生物	Amino acids and derivatives	氨基酸及其衍生物	2566-39-4	2	167730	131260	208440	577180	481540	681640	1.23217	0.0109475	0.051366	3.42975	1.77811	up
Zmpn000095	C6H15O9P	Sorbitol-6-phosphate	山梨糖醇-6-磷酸	Others	其它类	Saccharides and Alcohols	糖及醇类	20479-58-7	3	954010	851510	1062600	2015300	2946400	2074000	1.21858	0.0392824	0.0963707	2.45307	1.29459	up
Lmhp001732	C14H18N2O3	L-Prolyl-L-Phenylalanine	L-脯氨酰-L-苯丙氨酸	Amino acids and derivatives	氨基酸及其衍生物	Amino acids and derivatives	氨基酸及其衍生物	13589-02-1	3	51524	33449	59786	9	9	9	1.27494	0.0250135	0.0749578	0.000186517	-12.3884	down
Lmhp002001	C14H20N2O3	L-Valyl-L-Phenylalanine	L-缬氨酰-L-苯丙氨酸	Amino acids and derivatives	氨基酸及其衍生物	Amino acids and derivatives	氨基酸及其衍生物	3918-92-1	3	18425	22522	28088	52225	69053	61995	1.22305	0.00541383	0.0391934	2.65478	1.40859	up
Zmjp000966	C10H13N5O4	Vidarabine	阿糖腺苷	Others	其它类	Others	其它	5536-17-4	1	63207000	51121000	81313000	193530000	168010000	144890000	1.21263	0.00587583	0.0391934	2.58857	1.37215	up
pme0230	C10H13N5O4	Adenosine	腺苷	Nucleotides and derivatives	核苷酸及其衍生物	Nucleotides and derivatives	核苷酸及其衍生物	58-61-7	1	65832000	53392000	84437000	198810000	181020000	157210000	1.2214	0.00240737	0.0285644	2.63693	1.39886	up
pme1184	C10H13N5O4	2'-Deoxyguanosine	2'-脱氧鸟苷	Nucleotides and derivatives	核苷酸及其衍生物	Nucleotides and derivatives	核苷酸及其衍生物	961-07-9	3	39550	35771	40386	9	9	9	1.27597	0.00135274	0.0225579	0.000233348	-12.0652	down
pmp001257	C15H29NO3	Tridecanoylglycine	十三烷酰甘氨酸	Amino acids and derivatives	氨基酸及其衍生物	Amino acids and derivatives	氨基酸及其衍生物	-	3	512890	720520	559610	81848	129610	23897	1.15868	0.00570302	0.0391934	0.131262	-2.92948	down
pme0376	C15H12O5	Naringenin (5,7,4'-Trihydroxyflavanone)*	柚皮素*	Flavonoids	黄酮	Flavanones	二氢黄酮	480-41-1	2	39732000	35773000	73670000	1449800	1171100	912670	1.26334	0.056223	0.119388	0.0236874	-5.39974	down
pme2960	C15H12O5	Naringenin chalcone; 2',4,4',6'-Tetrahydroxychalcone	柚皮素查耳酮	Flavonoids	黄酮	Chalcones	查耳酮	73692-50-9	2	1234500	840360	1540900	247640	222320	189170	1.2431	0.038989	0.0960791	0.182294	-2.45566	down
mws0914	C15H12O5	Pinobanksin*	短叶松素*	Flavonoids	黄酮	Flavanonols	二氢黄酮醇	548-82-3	2	28210000	25478000	58505000	998630	784510	603270	1.26032	0.0743753	0.140121	0.0212706	-5.555	down
MWSmce675	C12H16O7	Arbutin	熊果苷	Phenolic acids	酚酸类	Phenolic acids	酚酸类	497-76-7	3	31997	27471	37965	9	9	9	1.27568	0.00864641	0.0455969	0.000277114	-11.8172	down
mws1422	C15H14O5	Epiafzelechin	表阿夫儿茶精	Flavonoids	黄酮	Flavanols	黄烷醇类	24808-04-6	3	429240	360570	420680	140670	55809	81336	1.20218	0.000800317	0.0210126	0.229506	-2.12339	down
pme3285	C15H14O5	Afzelechin (3,5,7,4'-Tetrahydroxyflavan)	阿夫儿茶精	Flavonoids	黄酮	Flavanols	黄烷醇类	2545-00-8	3	527560	443390	442750	64688	73842	38267	1.25162	0.00182871	0.0250104	0.12506	-2.99931	down
pme1201	C15H14O5	Phloretin	根皮素	Flavonoids	黄酮	Chalcones	查耳酮	60-82-2	2	36402000	32536000	68116000	230430	175300	79541	1.26384	0.0561826	0.119388	0.00354073	-8.14174	down
pmb0508	C14H20N4O2	p-Coumaroylagmatine	对香豆酰胍丁胺	Alkaloids	生物碱	Phenolamine	酚胺	7295-86-5	3	352900	318460	292130	127410	86109	119340	1.23867	0.0010037	0.0216904	0.345472	-1.53336	down
Zmyp000878	C10H13N5O5	Crotonoside; 2-Hydroxyadenosine	巴豆苷; 2-羟基腺苷	Nucleotides and derivatives	核苷酸及其衍生物	Nucleotides and derivatives	核苷酸及其衍生物	1818-71-9	1	3273300	3076900	3260700	7356500	5997400	6618500	1.25786	0.011114	0.0516199	2.0781	1.05526	up
pma1751	C12H15NO7	N-(beta-D-Glucosyl)nicotinate	N-葡萄糖基烟酸	Others	其它类	Vitamin	维生素	-	3	1024400	1528000	2165000	21293	41855	23194	1.26163	0.0427417	0.0997725	0.0183029	-5.77179	down
Hmbp002730	C15H10O6	Isoscutellarein	异野黄芩素	Flavonoids	黄酮	Flavones	黄酮	41440-05-5	3	568650	418180	534420	9	9	9	1.27583	0.00796828	0.0440936	1.77486e-05	-15.7819	down
pme0088	C15H10O6	Luteolin (5,7,3',4'-Tetrahydroxyflavone)	木犀草素	Flavonoids	黄酮	Flavones	黄酮	491-70-3	2	77853	70124	126020	20160	19472	21596	1.23787	0.0555829	0.119079	0.223462	-2.1619	down
mws1068	C15H10O6	Kaempferol (3,5,7,4'-Tetrahydroxyflavone)	山奈酚	Flavonoids	黄酮	Flavonols	黄酮醇	520-18-3	3	61965	31108	58486	9	9	9	1.2743	0.0353515	0.0914544	0.000178148	-12.4546	down
mws1521	C13H18O7	Salicin	水杨苷	Phenolic acids	酚酸类	Phenolic acids	酚酸类	138-52-3	3	44114	47096	39056	217040	224400	165900	1.26309	0.0120839	0.0533917	4.66231	2.22104	up
Zmpn002440	C15H12O6	3,4,2',4',6'-Pentahydroxychalcone	3,4,2',4',6'-五羟基查耳酮	Flavonoids	黄酮	Chalcones	查耳酮	73692-51-0	1	3644000	2019200	3366500	674490	676530	567200	1.23615	0.0413759	0.0985056	0.212435	-2.23491	down
mws1094	C15H12O6	Aromadendrin (Dihydrokaempferol)	香橙素 (二氢山奈酚)	Flavonoids	黄酮	Flavanonols	二氢黄酮醇	480-20-6	2	1413600	1288800	1517500	119510	64409	71744	1.26391	0.00143633	0.0233215	0.0605851	-4.04489	down
mws1000	C15H12O6	Fustin	黄颜木素	Flavonoids	黄酮	Flavanonols	二氢黄酮醇	20725-03-5	3	178230	200940	172910	9736.4	19316	15245	1.25989	0.00113407	0.0219967	0.0802373	-3.63958	down
mws0064	C15H12O6	Eriodictyol (5,7,3',4'-Tetrahydroxyflavanone)	圣草酚	Flavonoids	黄酮	Flavanones	二氢黄酮	552-58-9	2	3383600	1775500	3328300	678790	663650	522250	1.21908	0.0513839	0.113266	0.219701	-2.18639	down
Lmyn003835	C14H10O7	4-(3,4,5-Trihydroxybenzoxy)benzoic acid	4-(3,4,5-三羟基苯甲氧基)苯甲酸	Phenolic acids	酚酸类	Phenolic acids	酚酸类	-	3	79007000	90929000	88515000	1200000	1535000	1183500	1.27473	0.00181827	0.0250104	0.0151615	-6.04345	down
MWSHY0167	C15H14O6	Catechin*	儿茶素*	Flavonoids	黄酮	Flavanols	黄烷醇类	154-23-4	1	269300000	289840000	275810000	5912300	7289000	6178200	1.27523	0.000469513	0.019023	0.0232104	-5.42909	down
Lmsp004851	C15H14O6	3-Hydroxyphloretin	3-羟基根皮素	Flavonoids	黄酮	Chalcones	查耳酮	57765-66-9	3	1035400	764180	1465200	52688	9	9	1.0645	0.033642	0.088128	0.0161438	-5.95287	down
Lmgp004167	C15H14O6	3',4,4',5,7-Pentahydroxyflavan (Luteoforol)	3',4,4',5,7-五羟基黄烷	Flavonoids	黄酮	Flavanols	黄烷醇类	13392-26-2	3	9200300	13571000	11479000	364880	381230	101430	1.24249	0.0122741	0.05371	0.0247455	-5.33669	down
MWSHY0174	C15H14O6	Epicatechin*	表儿茶素*	Flavonoids	黄酮	Flavanols	黄烷醇类	490-46-0	1	269300000	289840000	275810000	5912300	7289000	6178200	1.27523	0.000469513	0.019023	0.0232104	-5.42909	down
pmb0885	C18H26O3	4-Oxo-9Z,11Z,13E,15E-Octadecatetraenoic Acid	4-氧化-9Z,11Z,13E,15E-十八碳四烯酸	Lipids	脂质	Free fatty acids	游离脂肪酸	-	3	9	9	9	34637	62481	37153	1.27481	0.0372897	0.0934956	4973	12.2799	up
mws2120	C13H8O8	Brevifolin carboxylic acid	短叶苏木酚酸	Phenolic acids	酚酸类	Phenolic acids	酚酸类	18490-95-4	2	128290000	98405000	153350000	4708100	4408800	5068700	1.27166	0.0165284	0.0605225	0.0373261	-4.74367	down
Zmdn001564	C14H18N2O5	γ-Glutamylphenylalanine	γ-谷氨酰胺苯丙氨酸	Amino acids and derivatives	氨基酸及其衍生物	Amino acids and derivatives	氨基酸及其衍生物	7432-24-8	2	175360	160520	256200	1016100	968530	1042400	1.25691	5.0649e-05	0.0105488	5.11254	2.35404	up
Lmjp004941	C16H12O6	Rhamnocitrin (7-Methylkaempferol)	鼠李柠檬素	Flavonoids	黄酮	Flavonols	黄酮醇	569-92-6	3	109590	124540	197500	9	9	13290	1.05749	0.0330418	0.0873095	0.030832	-5.01943	down
Zmhn003257	C16H12O6	5,7,2'-Trhiyroxy-8-methoxyflavone*	韧黄芩素 II*	Flavonoids	黄酮	Flavones	黄酮	-	2	187830	167230	337410	28671	23051	22974	1.24863	0.061439	0.124288	0.107869	-3.21265	down
mws0058	C16H12O6	Diosmetin (5,7,3'-Trihydroxy-4'-methoxyflavone)*	香叶木素*	Flavonoids	黄酮	Flavones	黄酮	520-34-3	2	186340	143370	319750	24691	16050	20642	1.24325	0.0658672	0.128812	0.0945139	-3.40333	down
Lmcp004693	C16H12O6	Kaempferide (3,5,7-Trihydroxy-4'-methoxyflavone)*	山奈素*	Flavonoids	黄酮	Flavonols	黄酮醇	491-54-3	3	9	9	9	11716	10548	10884	1.27599	0.000987297	0.0216904	1227.7	10.2617	up
pmp001127	C16H12O6	Chrysoeriol	金圣草黄素	Flavonoids	黄酮	Flavones	黄酮	491-71-4	3	34309	24421	37331	9	9	9	1.27536	0.0145098	0.0563052	0.000281071	-11.7968	down
Zmhn001358	C13H16O8	4-O-Glucosyl-4-hydroxybenzoic acid	4-O-葡萄糖基-4-羟基苯甲酸	Phenolic acids	酚酸类	Phenolic acids	酚酸类	-	2	2128500	2005900	3189300	527660	690220	456340	1.23536	0.0339233	0.088311	0.228603	-2.12908	down
mws2367	C14H20O7	Salidroside	红景天苷	Phenolic acids	酚酸类	Phenolic acids	酚酸类	10338-51-9	3	113710	85518	94396	307830	225060	322520	1.23378	0.0192924	0.0649557	2.91328	1.54265	up
Zmpn004713	C15H10O7	Isoetin (5,7,2',4',5'-Pentahydroxyflavone)	Isoetin (5,7,2',4',5'-五羟基黄酮)	Flavonoids	黄酮	Flavones	黄酮	1621-84-7	3	521840	463040	444750	37542	42883	37200	1.27421	0.00267618	0.0297523	0.0822765	-3.60338	down
mws0920	C15H10O7	Tricetin (5,7,3',4',5'-Pentahydroxyflavone)	五羟黄酮	Flavonoids	黄酮	Flavones	黄酮	520-31-0	3	221640	191890	213360	9	9	9	1.27598	0.00179507	0.0250104	4.30698e-05	-14.503	down
Lmbn006032	C15H10O7	Hypolaetin	次衣草亭	Flavonoids	黄酮	Flavones	黄酮	27696-41-9	3	417510	333530	345330	30098	27196	39107	1.269	0.00543973	0.0391934	0.0879274	-3.50754	down
mws1033	C16H14O6	Homoeriodictyol	高圣草酚	Flavonoids	黄酮	Flavanones	二氢黄酮	446-71-9	3	528820	408880	940540	37924	24084	25357	1.25383	0.0655475	0.128594	0.0465143	-4.42618	down
mws0044	C15H12O7	Taxifolin(Dihydroquercetin)	花旗松素(二氢槲皮素)	Flavonoids	黄酮	Flavanonols	二氢黄酮醇	480-18-2	2	360450	251520	337340	112550	107700	91045	1.24295	0.0201813	0.0657091	0.327917	-1.6086	down
Hmqn003268	C15H12O7	5,7,3',4',5'-Pentahydroxydihydroflavone	5,7,3',4',5'-五羟基-二氢黄酮	Flavonoids	黄酮	Flavanones	二氢黄酮	-	2	803240	640640	861690	27512	27434	42413	1.2688	0.00770556	0.0430266	0.0422277	-4.56567	down
Lmmp003109	C16H16O6	3'-O-Methyl-epicatechin	3'-甲氧基-表儿茶素	Flavonoids	黄酮	Flavanols	黄烷醇类	76549-34-3	3	1185400	1795000	1967600	9	19320	9	1.12404	0.0201614	0.0657091	0.00390825	-7.99926	down
Hmdn001963	C14H10O8	Methyl Brevifolincarboxylate	短叶苏木酚酸甲酯	Phenolic acids	酚酸类	Phenolic acids	酚酸类	154702-76-8	2	2518600	2799200	3420100	1024500	1204700	966060	1.24555	0.0150635	0.0578554	0.365678	-1.45135	down
mws0049	C15H14O7	Gallocatechin*	没食子儿茶素*	Flavonoids	黄酮	Flavanols	黄烷醇类	970-73-0	3	152160	173180	118560	9	9	9	1.27571	0.0113608	0.0520364	6.08245e-05	-14.005	down
pme1086	C10H17N3O6S	Glutathione reduced form	谷胱甘肽还原型	Amino acids and derivatives	氨基酸及其衍生物	Amino acids and derivatives	氨基酸及其衍生物	70-18-8	1	1402500	2219400	628640	3663800	4613600	3656900	1.06736	0.0133051	0.0555299	2.80771	1.4894	up
pmb2855	C11H20N2O8	L-Glutamine-O-glycoside	L-谷氨酰胺-O-葡萄糖苷	Amino acids and derivatives	氨基酸及其衍生物	Amino acids and derivatives	氨基酸及其衍生物	-	3	676790	563600	658180	1426700	1296100	1416100	1.25899	0.000199869	0.0151102	2.18001	1.12433	up
pmb2857	C11H19NO9	L-Glutamic acid-O-glycoside	L-谷氨酸-O-葡萄糖苷	Amino acids and derivatives	氨基酸及其衍生物	Amino acids and derivatives	氨基酸及其衍生物	-	3	511200	496370	648450	1258200	1165900	987850	1.22068	0.00600827	0.0398613	2.06033	1.04288	up
Zmdp001857	C14H18N2O6	γ-Glutamyltyrosine	γ-谷氨酰胺酪氨酸	Amino acids and derivatives	氨基酸及其衍生物	Amino acids and derivatives	氨基酸及其衍生物	7432-23-7	1	1477000	1563200	1921400	14712000	10732000	13008000	1.26713	0.00972385	0.0476788	7.74992	2.95418	up
pmp001214	C16H24NO5+	Sinapine	芥子碱	Alkaloids	生物碱	Phenolamine	酚胺	18696-26-9	3	9	9	9	58812	18513	46802	1.27145	0.0742241	0.140121	4597.3	12.1666	up
pme3967	C12H17N5O5	2-(Dimethylamino)guanosine	2-(二甲基氨基)鸟苷	Nucleotides and derivatives	核苷酸及其衍生物	Nucleotides and derivatives	核苷酸及其衍生物	2140-67-2	3	150660	100380	150060	481850	347370	313200	1.20194	0.0310111	0.083554	2.84822	1.51006	up
Cmzp002057	C14H18O8	6-O-Acetylarbutin	6-O-乙酰熊果苷	Phenolic acids	酚酸类	Phenolic acids	酚酸类	10338-88-2	3	190390	244050	310420	1044800	1265300	1072700	1.25114	0.00160349	0.0239738	4.54152	2.18318	up
Lmqn004838	C15H8O8	3-O-Methylellagic acid	3-O-甲基鞣花酸	Tannins	鞣质	Tannin	鞣质	-	1	102440000	82251000	96687000	45627000	33918000	34320000	1.23554	0.00272839	0.0298576	0.404669	-1.30519	down
mws0066	C16H12O7	Isorhamnetin	异鼠李素	Flavonoids	黄酮	Flavonols	黄酮醇	480-19-3	3	9728.9	9847.4	16101	9	9	9	1.27464	0.0299621	0.0817992	0.000756784	-10.3678	down
Lmmn004912	C16H12O7	3-O-Methylquercetin	3-O-甲基槲皮素	Flavonoids	黄酮	Flavonols	黄酮醇	1486-70-0	3	59680	30553	46865	9	9	9	1.27464	0.0323846	0.0863123	0.000196939	-12.31	down
Zmsp005502	C17H18O6	Paeonilactone C	芍药内酯 C	Terpenoids	萜类	Monoterpenoids	倍萜	98751-77-0	1	46484000	38135000	73211000	9913500	6258000	5786500	1.23455	0.0485399	0.109303	0.139124	-2.84555	down
Hmbp003172	C17H18O6	Paeoniflorigenone	芍药苷元酮	Terpenoids	萜类	Monoterpenoids	倍萜	80454-42-8	2	73340000	31754000	62497000	1027200	3586600	3722200	1.21523	0.0502348	0.111685	0.0497401	-4.32945	down
pmn001513	C14H10O9	Digallic Acid	双没食子酸	Phenolic acids	酚酸类	Phenolic acids	酚酸类	536-08-3	3	436180000	427230000	495130000	195240000	123610000	152460000	1.23471	0.000578547	0.019023	0.346924	-1.52731	down
pme2074	C18H29NO4	Jasmonoyl-L-Isoleucine	茉莉酰-L-异亮氨酸	Amino acids and derivatives	氨基酸及其衍生物	Amino acids and derivatives	氨基酸及其衍生物	120330-93-0	3	4299.6	11000	6130.4	1772.1	2168	2938.2	1.10699	0.13231	0.212592	0.320966	-1.63951	down
pmn001515	C14H14O9	3-Galloylshikimic acid	3-没食子酰莽草酸	Phenolic acids	酚酸类	Phenolic acids	酚酸类	110082-91-2	2	303360	195620	265310	37235	33908	24576	1.25691	0.0182821	0.0635778	0.125239	-2.99724	down
pmn001516	C14H14O9	5-Galloylshikimic acid	5-没食子酰莽草酸	Phenolic acids	酚酸类	Phenolic acids	酚酸类	95719-51-0	2	2586100	2372100	2286400	340240	225660	229950	1.26616	0.000400799	0.0190225	0.109854	-3.18634	down
MWS20163	C16H22O7	Citrusin C	枸橼苦素 C	Phenolic acids	酚酸类	Phenolic acids	酚酸类	18604-50-7	3	4525.6	4969.2	3013.8	9	9	9	1.27446	0.0196441	0.0655156	0.00215851	-8.85575	down
Zmjp008503	C18H16O6	5-Hydroxy-4',6,7-trimethoxyflavone (Salvigenin)	三裂鼠尾草素 (5-羟基-4',6,7-三甲氧基黄酮)	Flavonoids	黄酮	Flavones	黄酮	19103-54-9	3	1423.5	27306	6632.5	9	9	9	1.23514	0.274635	0.366774	0.000763531	-10.355	down
pmn001691	C18H32O5	9,12,13-Trihydroxy-10,15-octadecadienoic acid	9,12,13-三羟基-10,15-十八碳二烯酸	Lipids	脂质	Free fatty acids	游离脂肪酸	-	3	12862	20585	17659	113540	126270	96989	1.25861	0.00519248	0.0391934	6.5902	2.72032	up
mws0884	C10H12N5O6P	Cyclic 3',5'-Adenylic acid	环-3',5'-腺嘌呤核苷酸	Nucleotides and derivatives	核苷酸及其衍生物	Nucleotides and derivatives	核苷酸及其衍生物	60-92-4	3	70190	71173	108240	274200	209150	214640	1.2158	0.00664181	0.0403744	2.7964	1.48357	up
mws0917	C17H14O7	3,7-Di-O-methylquercetin	3,7-二-O-甲基槲皮素	Flavonoids	黄酮	Flavonols	黄酮醇	2068-02-2	3	111460	87370	129930	341970	296100	259660	1.22991	0.00581385	0.0391934	2.73065	1.44925	up
Lmjn007168	C17H14O7	Quercetin-3,3'-dimethyl ether	槲皮素-3,3'-二甲醚	Flavonoids	黄酮	Flavonols	黄酮醇	4382-17-6	3	9	9	9	11886	14025	14256	1.27586	0.00316437	0.0322713	1487.67	10.5388	up
Lmmp003087	C14H18O9	Mudanoside A	牡丹苷 A	Phenolic acids	酚酸类	Phenolic acids	酚酸类	-	3	436080	606010	424310	77130	138580	317010	1.03127	0.0302834	0.0823121	0.363284	-1.46083	down
Lmtn002565	C14H18O9	1-O-Vanilloyl-D-Glucose	1-O-香草酰-D-葡萄糖	Phenolic acids	酚酸类	Phenolic acids	酚酸类	-	3	3312700	4610000	4991400	9	9	9	1.2758	0.0136461	0.0557591	2.09074e-06	-18.8676	down
Lmbn003970	C18H34O5	9,12,13-TriHOME; 9(S),12(S),13(S)-Trihydroxy-10(E)-octadecenoic acid	9(S),12(S),13(S)-三羟基-10(E)-十八烯酸	Lipids	脂质	Free fatty acids	游离脂肪酸	97134-11-7	2	82786	55005	127590	9	9	9	1.27419	0.0526727	0.114433	0.000101741	-13.2628	down
pmn001694	C18H34O5	9,10,13-Trihydroxy-11-Octadecenoic Acid	9,10,13-三羟基-11-十八碳烯酸	Lipids	脂质	Free fatty acids	游离脂肪酸	29907-57-1	2	699110	779580	665550	5241600	5927400	4306300	1.26898	0.0106882	0.0507277	7.21715	2.85143	up
pmc0066	C10H13N4O7P	2'-Deoxyinosine-5'-monophosphate	2'-脱氧肌苷-5'-单磷酸	Nucleotides and derivatives	核苷酸及其衍生物	Nucleotides and derivatives	核苷酸及其衍生物	3393-18-8	3	7393100	4571700	5003700	262330	382730	236530	1.26353	0.0254837	0.0755936	0.0519545	-4.26661	down
Lmmn001294	C14H20O9	Koaburaside	3,5-二甲氧基-4-羟基苯酚-1-O-葡萄糖苷	Phenolic acids	酚酸类	Phenolic acids	酚酸类	41653-73-0	3	1322300	1336400	1376300	525460	385640	461820	1.25864	0.000579332	0.019023	0.340253	-1.55532	down
Lmyn007622	C18H36O5	9,10,18-Trihydroxystearic acid	9,10,18-三羟基硬脂酸	Lipids	脂质	Free fatty acids	游离脂肪酸	496-86-6	3	9	9	9	21074	32032	18439	1.27491	0.0291529	0.0813906	2649.81	11.3717	up
mws0675	C11H15N2O8P	β-Nicotinamide mononucleotide	β-烟酰胺单核苷酸	Nucleotides and derivatives	核苷酸及其衍生物	Nucleotides and derivatives	核苷酸及其衍生物	1094-61-7	3	4812800	3829000	6423100	11534000	11787000	9332900	1.17568	0.00570839	0.0391934	2.16755	1.11606	up
Zmyn000083	C6H14O12P2	D-Glucose 1,6-bisphosphate	D-葡萄糖-1,6-二磷酸	Others	其它类	Saccharides and Alcohols	糖及醇类	10139-18-1	3	118910	143880	119820	342150	424490	432330	1.25758	0.0073249	0.042238	3.13366	1.64785	up
Jmwn002620	C15H18O9	Vanillic Acid-4-O-Glucuronide	香草酸-4-O-葡萄糖醛酸苷	Phenolic acids	酚酸类	Phenolic acids	酚酸类	-	3	655380	593550	720190	1776000	1525200	1662800	1.26133	0.00124698	0.0225535	2.52092	1.33395	up
Zmlp007578	C17H12O8	3,3',4-O-Trimethylellagic acid	3,3',4-O-三甲基鞣花酸	Tannins	鞣质	Tannin	鞣质	1617-49-8	1	2330400	1835300	2889500	7645000	6462900	5435000	1.21582	0.0111271	0.0516199	2.77	1.46989	up
Zmhp004065	C18H16O7	7,8-Dihydroxy-5,6,4'-trimethoxyflavone	7,8-二羟基-5,6,4'-三甲氧基黄酮	Flavonoids	黄酮	Flavones	黄酮	-	3	1330800	913850	1534600	4189300	3547000	3089000	1.2109	0.00647906	0.040207	2.8644	1.51824	up
Lmqn000859	C15H20O9	4-O-Glucosyl-2-hydroxy-6-methoxyacetophenone	4-O-葡萄糖基-2-羟基-6-甲氧基苯乙酮	Phenolic acids	酚酸类	Phenolic acids	酚酸类	-	3	70556	91008	73968	9	9	9	1.27586	0.00643088	0.040207	0.000114634	-13.0907	down
Wmmp000116	C16H24O8	mudanpioside G	牡丹皮苷G	Terpenoids	萜类	Terpene	萜类	231280-70-9	3	8543700	14418000	3452900	222330	248120	272450	1.23906	0.114077	0.188681	0.0281246	-5.15202	down
Smrp004001	C20H24O5	verrucosin	路可脂素	Lignans and Coumarins	木脂素和香豆素	Lignans	木脂素	-	3	437610	377540	504060	174130	160380	107960	1.2197	0.00528568	0.0391934	0.335405	-1.57602	down
mws0609	C10H12N5O7P	Guanosine 3',5'-cyclic monophosphate	鸟苷 3',5'-环单磷酸	Nucleotides and derivatives	核苷酸及其衍生物	Nucleotides and derivatives	核苷酸及其衍生物	7665-99-8	3	66694	68560	83810	225770	198160	256570	1.25518	0.0071364	0.0417361	3.1064	1.63524	up
Lmhp011388	C21H36O4	2-α-Linolenoyl-glycerol	2-α-亚麻酸甘油酯	Lipids	脂质	Glycerol ester	甘油酯	55268-58-1	3	168670	167370	236960	473030	453800	475810	1.23674	0.00396995	0.0357693	2.44789	1.29154	up
mws0748	C16H18O9	1-Caffeoylquinic acid	1-咖啡酰奎宁酸	Phenolic acids	酚酸类	Phenolic acids	酚酸类	1241-87-8	3	62418	50925	48711	239720	213390	186290	1.26134	0.00611773	0.0400081	3.9456	1.98024	up
pmn001620	C14H12O11	Chebulic acid	诃子次酸	Tannins	鞣质	Tannin	鞣质	23725-05-5	2	360700	201260	315820	54458	41760	63209	1.23684	0.0351994	0.0912523	0.181625	-2.46096	down
Zmhn002422	C16H20O9	1-O-Feruloyl-β-D-glucose	1-O-阿魏酰-β-D-葡萄糖	Phenolic acids	酚酸类	Phenolic acids	酚酸类	7196-71-6	1	406070	340170	346600	2057600	1927100	1311800	1.25296	0.0250872	0.0749578	4.84655	2.27696	up
pmb0296	C21H40O4	1-Oleoyl-Sn-Glycerol	单酰甘油酯(18:1)	Lipids	脂质	Glycerol ester	甘油酯	129784-87-8	2	54267	85935	86979	136000	214760	133540	1.1026	0.0690112	0.132441	2.13178	1.09206	up
Zmhn003082	C15H18O10	5-O-Galloyl-methyl quinine ester	5-O-没食子酰-奎宁酸甲酯	Phenolic acids	酚酸类	Phenolic acids	酚酸类	-	2	1488900	1065300	863240	13738	16229	10740	1.27085	0.0257836	0.0758812	0.0119115	-6.3915	down
Zmsp007391	C22H30O4	palbinone	芍药二酮	Terpenoids	萜类	Terpene	萜类	139954-00-0	3	442280	541350	166510	653850	2562300	1425300	1.00184	0.166129	0.252467	4.03555	2.01277	up
Lmbp002309	C17H22O9	Sinapaldehyde-4-O-Glucoside	芥子醛-4-O-葡萄糖苷	Phenolic acids	酚酸类	Phenolic acids	酚酸类	154461-65-1	3	9	9	9	551840	384330	372720	1.2757	0.0171421	0.061369	48477.4	15.565	up
mws1313	C20H20O7	Sinensetin (5,6,7,3',4'-pentamethoxyflavone)*	甜橙素 (5,6,7,3',4'-五甲氧基黄酮)*	Flavonoids	黄酮	Flavones	黄酮	2306-27-6	3	15067	47492	22727	9	9	9	1.27156	0.100914	0.173743	0.000316582	-11.6251	down
mws0011	C17H24O9	Syringin	紫丁香苷	Phenolic acids	酚酸类	Phenolic acids	酚酸类	118-34-3	3	208180	124700	170150	483970	421320	267590	1.11586	0.0595347	0.122347	2.33163	1.22134	up
Lmjp005108	C20H22O7	6,7,8,3',4'-Pentamethoxyflavanone	6,7,8,3',4'-五甲氧基二氢黄酮	Flavonoids	黄酮	Flavanones	二氢黄酮	-	3	9	9	9	2435400	2128500	1911500	1.27596	0.00492102	0.0389634	239830	17.8717	up
Lmzn001983	C16H24O10	D-Threo-guaiacylglycerol-7-O-β-D-glucoside	D-苏式-愈创木基甘油-7-O-β-D-葡萄糖苷	Phenolic acids	酚酸类	Phenolic acids	酚酸类	-	3	131930	136250	119140	556930	529960	499220	1.27266	0.00076298	0.0204678	4.09509	2.03389	up
MWS0952	C18H40NO5P	Dihydrosphingosine-1-Phosphate	二氢鞘氨醇-1-磷酸	Lipids	脂质	Sphingolipids	鞘脂	19794-97-9	3	9264.4	3312.4	3799.1	38647	49153	44889	1.22229	0.00101643	0.0216904	8.1027	3.0184	up
Lmbp003208	C17H20O10	Fraxidin-8-O-glucoside	秦皮啶-8-O-葡萄糖苷	Lignans and Coumarins	木脂素和香豆素	Coumarins	香豆素	-	3	1605300	969480	1390700	3566500	3361800	3448500	1.22007	0.0042244	0.0369399	2.61678	1.38779	up
Lmjp003090	C17H20O10	Isofraxidin-7-O-glucoside	异秦皮啶-7-O-葡萄糖苷	Lignans and Coumarins	木脂素和香豆素	Coumarins	香豆素	483-91-0	3	1749300	543900	1182700	3188900	3454800	3214600	1.0952	0.0208079	0.0668775	2.83619	1.50395	up
Hmbn005951	C21H20O7	1,3-O-Di-p-Coumaroylglycerol	1,3-O-二对香豆酰甘油酯	Phenolic acids	酚酸类	Phenolic acids	酚酸类	-	3	9	9	9	9327.7	11117	9620.7	1.27588	0.00304836	0.0313473	1113.53	10.1209	up
Zmhn002227	C17H22O10	4-O-Glucosyl-sinapate	4-O-葡萄糖基芥子酸	Phenolic acids	酚酸类	Phenolic acids	酚酸类	-	2	879040	791300	1024000	5339000	3308500	4349500	1.25088	0.0265976	0.0765954	4.82382	2.27017	up
Zmhn001970	C20H22O8	Piceid	白藜芦醇苷(又名虎杖苷或云杉新苷)	Others	其它类	Stilbene	茋类	27208-80-6	3	312430	379680	301880	88026	69879	32956	1.20279	0.00148678	0.0235216	0.192015	-2.38071	down
pma0110	C18H22O10	4-O-Sinapoylquinic acid	4-O-芥子酰奎宁酸	Phenolic acids	酚酸类	Phenolic acids	酚酸类	-	3	9	9	9	27656	19867	23376	1.27566	0.00896643	0.0464811	2625.89	11.3586	up
Hmln003529	C18H26O10	Benzyl β-primeveroside	苯甲酰樱草糖苷	Phenolic acids	酚酸类	Phenolic acids	酚酸类	130622-31-0	3	1187700	1197800	729250	6085200	6559300	5941000	1.25486	3.78091e-05	0.0105488	5.96693	2.57699	up
Cmjn004337	C18H26O10	Benzyl-(2''-O-xylosyl)glucoside	苄基-(2''-O-木糖基)葡萄糖苷	Phenolic acids	酚酸类	Phenolic acids	酚酸类	-	3	1088200	1211800	816470	6124300	6434900	5817200	1.26435	5.94197e-05	0.0105488	5.89654	2.55987	up
Lmyp005841	C21H20O9	Chrysin-7-O-glucoside	白杨素-7-O-葡萄糖苷	Flavonoids	黄酮	Flavones	黄酮	31025-53-3	3	1118000	880170	1179000	36465	43750	101310	1.24604	0.00613266	0.0400081	0.0571342	-4.1295	down
Lmyn002435	C19H28O10	Hydrangeifolin I	苄基芸香糖苷	Phenolic acids	酚酸类	Phenolic acids	酚酸类	-	3	74315	84536	54699	187590	171880	156390	1.21825	0.00131402	0.0225579	2.41564	1.27241	up
Lmbp003668	C20H18O10	Kaempferol-3-O-arabinoside	山奈酚-3-O-阿拉伯糖苷	Flavonoids	黄酮	Flavonols	黄酮醇	-	3	60168	95080	59459	9	9	9	1.2753	0.0259483	0.0758812	0.000125753	-12.9571	down
Lmyp004617	C21H22O9	Pinocembrin-7-O-glucoside (Pinocembroside)	乔松素-7-O-葡萄糖苷 (乔松苷)	Flavonoids	黄酮	Flavanones	二氢黄酮	75829-43-5	3	675520	1088300	593350	9	9	9	1.27539	0.0359505	0.0923834	1.14544e-05	-16.4137	down
mws2523	C12H23O14P	Trehalose 6-phosphate	海藻糖-6-磷酸	Others	其它类	Saccharides and Alcohols	糖及醇类	4484-88-2	2	10345000	11676000	8954700	26098000	31911000	24138000	1.2429	0.0115429	0.0521754	2.65198	1.40707	up
Hmcp005589	C30H48O	β-Amyrone	β-香树脂酮	Terpenoids	萜类	Triterpene	三萜	638-97-1	3	9	9	14010	107900	90430	75933	1.03346	0.00375922	0.0348788	19.5511	4.28918	up
MWS20148	C21H20O10	Apigenin-4'-O-glucoside*	芹菜素-4'-O-葡萄糖苷*	Flavonoids	黄酮	Flavones	黄酮	-	1	6931500	4821800	5845800	858850	743160	343540	1.23235	0.00973367	0.0476788	0.110548	-3.17725	down
pme0321	C21H20O10	Kaempferol-7-O-rhamnoside	山奈酚-7-O-鼠李糖苷	Flavonoids	黄酮	Flavonols	黄酮醇	20196-89-8	3	437120	361200	413430	4444	9	22660	1.0009	0.00157627	0.0239738	0.0223751	-5.48196	down
Lmlp005572	C21H20O10	Galangin-7-O-glucoside	高良姜素-7-O-葡萄糖苷	Flavonoids	黄酮	Flavones	黄酮	-	3	1369800	1880700	2911500	197310	204740	191270	1.25325	0.0547955	0.117801	0.0962869	-3.37652	down
MWSHY0189	C21H20O10	Apigenin-7-O-glucoside(Cosmosiin)*	芹菜素-7-O-葡萄糖苷*	Flavonoids	黄酮	Flavones	黄酮	578-74-5	1	6115500	4600700	6704900	869530	770540	283690	1.2136	0.00981395	0.0476788	0.110427	-3.17883	down
Lmyn003028	C19H28O11	Benzyl-β-gentiobioside*	苄基-β-龙胆二糖苷*	Phenolic acids	酚酸类	Phenolic acids	酚酸类	56775-64-5	3	525810	386610	530800	9	9	9	1.27578	0.00951116	0.0475173	1.87082e-05	-15.706	down
HJN087	C21H22O10	Naringenin-4'-O-glucoside	柚皮素-4'-O-葡萄糖苷	Flavonoids	黄酮	Flavanones	二氢黄酮	-	1	54414000	52895000	55967000	1430200	1407300	1533600	1.27585	0.00027343	0.01531	0.0267712	-5.22317	down
mws1179	C21H22O10	Naringenin-7-O-glucoside (Prunin)	柚皮素-7-O-葡萄糖苷 (樱桃苷)	Flavonoids	黄酮	Flavanones	二氢黄酮	529-55-5	1	8740900	9148500	9728600	944140	1050600	1109800	1.27435	0.000930919	0.0215141	0.11241	-3.15316	down
Lman003972	C21H22O10	6-O-Caffeoylarbutin	6-O-咖啡酰熊果苷	Phenolic acids	酚酸类	Phenolic acids	酚酸类	136172-60-6	3	106930	86105	127140	9	23471	9	1.00696	0.00373731	0.0348788	0.073363	-3.7688	down
HJN055	C21H24O10	Dihydrocharcone-4'-O-glucoside	二氢查耳酮-4'-O-葡萄糖苷	Flavonoids	黄酮	Chalcones	查耳酮	-	1	50932000	67849000	61145000	1653300	2387200	2108600	1.27194	0.00704802	0.0417361	0.0341757	-4.87088	down
mws2118	C21H24O10	Phloretin-2'-O-glucoside (Phlorizin)	根皮苷	Flavonoids	黄酮	Chalcones	查耳酮	60-81-1	3	35482000	40265000	39898000	989350	1267400	1096100	1.27467	0.00163926	0.0239738	0.0289926	-5.10817	down
mad2116	C22H18O10	Bis(p-Coumaroyl)tartaric acid	二对香豆酰酒石酸	Phenolic acids	酚酸类	Phenolic acids	酚酸类	-	3	31052	36338	20705	9	9	9	1.27496	0.0235959	0.0724312	0.000306487	-11.6719	down
MWSHY0177	C22H18O10	Catechin gallate*	儿茶素没食子酸酯*	Flavonoids	黄酮	Flavanols	黄烷醇类	130405-40-2	3	8599300	8796700	8926800	61061	80738	53622	1.27446	0.000107664	0.0151102	0.00742402	-7.07358	down
MWSHY0020	C22H18O10	Epicatechin gallate*	表儿茶素没食子酸酯*	Flavonoids	黄酮	Flavanols	黄烷醇类	1257-08-5	3	4287700	4518500	3700400	57488	31514	49043	1.27162	0.00344441	0.0334658	0.0110378	-6.50141	down
pmp000091	C23H24O9	1,3-O-Diferuloylglycerol*	1,3-二阿魏酰甘油*	Phenolic acids	酚酸类	Phenolic acids	酚酸类	83008-46-2	3	300640	230700	344470	116840	103490	77547	1.21723	0.0192474	0.0649557	0.340116	-1.5559	down
Hmbp006861	C23H24O9	1,2-O-Diferuloylglycerol*	1,2-O-二阿魏酰甘油酯*	Phenolic acids	酚酸类	Phenolic acids	酚酸类	-	3	440630	350130	538340	210700	170390	156280	1.20775	0.0312758	0.0840835	0.404311	-1.30646	down
Hmpp003270	C21H20O11	Luteolin-4'-O-glucoside*	木犀草素-4'-O-葡萄糖苷*	Flavonoids	黄酮	Flavones	黄酮	6920-38-3	1	24775000	16816000	19526000	503560	630240	508940	1.27245	0.0135827	0.0556848	0.0268786	-5.2174	down
mws0913	C21H20O11	Kaempferol-3-O-galactoside (Trifolin)	山奈酚-3-O-半乳糖苷(三叶豆苷)	Flavonoids	黄酮	Flavonols	黄酮醇	23627-87-4	3	818530	880990	938140	339200	278650	158360	1.19851	0.00125671	0.0225535	0.29428	-1.76474	down
mws0045	C21H20O11	Quercetin-3-O-rhamnoside(Quercitrin)	槲皮素-3-O-鼠李糖苷(槲皮苷)	Flavonoids	黄酮	Flavonols	黄酮醇	522-12-3	3	212310	167010	166640	9	9	9	1.27586	0.00687046	0.041156	4.94542e-05	-14.3035	down
MWS20147	C21H20O11	Luteolin-3'-O-glucoside*	木犀草素-3'-O-葡萄糖苷*	Flavonoids	黄酮	Flavones	黄酮	5154-41-6	1	25901000	16016000	18566000	586720	569200	592370	1.27182	0.0221443	0.0698876	0.0289055	-5.11251	down
mws1608	C21H20O11	Luteolin-6-C-glucoside (Isoorientin)	木犀草素-6-C-葡萄糖苷 (异荭草素)	Flavonoids	黄酮	Flavonoid carbonoside	黄酮碳糖苷	4261-42-1	3	72237	74071	88680	539610	448170	163350	1.13651	0.11418	0.188681	4.89868	2.29239	up
mws0089	C21H20O11	Kaempferol-7-O-glucoside	山奈酚-7-O-葡萄糖苷	Flavonoids	黄酮	Flavonols	黄酮醇	16290-07-6	3	866680	852540	952100	334060	243660	135130	1.19015	0.00191566	0.0254185	0.266853	-1.90588	down
pme2459	C21H20O11	Luteolin-7-O-glucoside (Cynaroside)	木犀草素-7-O-葡萄糖苷 (木犀草苷)	Flavonoids	黄酮	Flavones	黄酮	5373-11-5	3	12671000	10615000	14424000	2908400	1962800	1284300	1.23126	0.00457249	0.0383715	0.163233	-2.615	down
MWSHY0136	C21H20O11	Kaempferol-3-O-glucoside (Astragalin)	山奈酚-3-O-葡萄糖苷(紫云英苷)	Flavonoids	黄酮	Flavonols	黄酮醇	480-10-4	1	24681000	17130000	19393000	560830	531340	576390	1.27362	0.0124706	0.0539951	0.0272623	-5.19695	down
Lmyn006922	C22H24O10	Sakuranin	樱花苷	Flavonoids	黄酮	Flavanones	二氢黄酮	529-39-5	3	277460	324520	417160	44603	48212	48928	1.26622	0.0190361	0.0649557	0.139081	-2.846	down
HJN086	C21H22O11	Eriodictyol-3'-O-glucoside	圣草酚-3'-O-葡萄糖苷	Flavonoids	黄酮	Flavanones	二氢黄酮	-	2	2945500	2434300	2827200	475350	576530	502020	1.26988	0.00369437	0.0348004	0.189338	-2.40096	down
Lmmn004625	C21H22O11	Dihydrokaempferol-7-O-glucoside	二氢山奈酚-7-O-葡萄糖苷	Flavonoids	黄酮	Flavanonols	二氢黄酮醇	-	2	3045500	2512700	2718200	491530	669500	550270	1.26464	0.00238116	0.0285277	0.206769	-2.27391	down
Jmgn004021	C21H22O11	6-C-Glucosyl-2-Hydroxynaringenin	6-碳葡萄糖基-2-羟基柚皮素	Flavonoids	黄酮	Flavanones	二氢黄酮	-	3	9920700	10937000	9296900	619300	736290	644500	1.27434	0.00246778	0.0287545	0.0663279	-3.91424	down
mws1361	C21H22O11	Taxifolin-3-O-rhamnoside (Astilbin)	花旗松素-3-O-葡萄糖苷(落新妇苷)	Flavonoids	黄酮	Flavanonols	二氢黄酮醇	29838-67-3	3	1390600	1339000	1638000	274350	322910	285570	1.2698	0.00530845	0.0391934	0.202132	-2.30663	down
pmb3023	C21H22O11	Eriodictyol-8-C-glucoside	圣草酚-8-C-葡萄糖苷	Flavonoids	黄酮	Flavanones	二氢黄酮	1023271-51-3	3	1959000	1878600	2011100	125120	122730	101650	1.27445	0.000285357	0.01531	0.0597569	-4.06475	down
Lmtn002796	C21H22O11	Aromadendrin-7-O-glucoside	香橙素-7-O-葡萄糖苷	Flavonoids	黄酮	Flavanonols	二氢黄酮醇	28189-90-4	2	7848100	8488900	6376100	403890	559510	463200	1.27072	0.00743653	0.0426822	0.0628096	-3.99287	down
Lmsn003297	C21H22O11	3,4,2',4',6'-Pentahydroxychalcone-4'-O-glucoside	3,4,2',4',6'-五羟基查耳酮-4'-O-葡萄糖苷	Flavonoids	黄酮	Chalcones	查耳酮	-	2	2856300	2336100	2331900	9	9	9	1.27595	0.00478417	0.0388399	3.58837e-06	-18.0882	down
HJN041	C21H24O11	Epicatechin glucoside	表儿茶素苷	Flavonoids	黄酮	Flavanols	黄烷醇类	-	2	116610000	109350000	104380000	1974600	2327700	1833000	1.27505	0.00105957	0.0218464	0.0185727	-5.75067	down
Hmpn005101	C21H24O11	Sieboldin	3-羟基根皮苷	Flavonoids	黄酮	Chalcones	查耳酮	18777-73-6	3	445540	418160	354310	91262	64058	92559	1.25744	0.00346672	0.0334658	0.203511	-2.29682	down
mws4053	C30H48O3	Ursolic acid	熊果酸	Terpenoids	萜类	Triterpene	三萜	77-52-1	3	2721800	1676500	4612400	1045400	873850	871050	1.11925	0.136598	0.21694	0.309665	-1.69122	down
Zmsp03507	C20H28O12	Paeonolide*	牡丹酚原苷*	Others	其它类	Others	其它	72520-92-4	3	578170	1978600	842150	209380	83742	191450	1.14416	0.151081	0.234508	0.142566	-2.81029	down
pmb2654	C19H27NO12	Anthranilate-1-O-Sophoroside	邻氨基苯甲酸-1-O-槐糖苷	Phenolic acids	酚酸类	Phenolic acids	酚酸类	-	3	681350	1029300	767470	2222900	1249100	2071500	1.11553	0.0647433	0.12746	2.23698	1.16155	up
pmp000579	C22H22O11	Diosmetin-7-O-galactoside*	香叶木素-7-O-半乳糖苷*	Flavonoids	黄酮	Flavones	黄酮	-	1	4682800	3248700	6487500	227750	242120	151920	1.26014	0.0389843	0.0960791	0.043123	-4.5354	down
Hmmp004965	C22H22O11	Diosmetin-7-O-glucoside*	香叶木素-7-O-葡萄糖苷*	Flavonoids	黄酮	Flavones	黄酮	20126-59-4	1	876680	1216200	960980	586300	356400	406000	1.17279	0.0134033	0.0555313	0.441638	-1.17906	down
Lmmp004257	C22H22O11	6-C-Methylquercetin-3-O-rhamnoside	6-C-甲基槲皮素-3-O-鼠李糖苷	Flavonoids	黄酮	Flavonols	黄酮醇	-	3	135930	97872	165200	9	9	9	1.27536	0.0208112	0.0668775	6.76688e-05	-13.8511	down
Hmdn001667	C20H16O13	Ellagic acid-4-O-glucoside	鞣花酸-4-O-葡萄糖苷	Tannins	鞣质	Tannin	鞣质	-	1	225760000	153900000	190490000	33938000	40141000	40851000	1.26038	0.0172994	0.061369	0.201579	-2.31059	down
mws1329	C21H20O12	Quercetin-7-O-glucoside*	槲皮素-7-O-葡萄糖苷*	Flavonoids	黄酮	Flavonols	黄酮醇	491-50-9	3	2506900	2221300	2844500	296930	354240	395880	1.26823	0.00578396	0.0391934	0.138266	-2.85448	down
mws0061	C21H20O12	Quercetin-3-O-galactoside (Hyperin)*	槲皮素-3-O-半乳糖苷 (金丝桃苷)*	Flavonoids	黄酮	Flavonols	黄酮醇	482-36-0	3	42477000	36819000	33146000	8993900	9581900	7432300	1.26307	0.00637844	0.040207	0.231302	-2.11215	down
mws0091	C21H20O12	Quercetin-3-O-glucoside (Isoquercitrin)*	槲皮素-3-O-葡萄糖苷(异槲皮苷)*	Flavonoids	黄酮	Flavonols	黄酮醇	482-35-9	3	1024400	767160	1055400	191640	190560	213660	1.26375	0.0140258	0.0560014	0.209297	-2.25638	down
Hmcn001884	C21H20O12	6-Hydroxyluteolin 5-glucoside	6-羟基木犀草素-5-葡萄糖苷	Flavonoids	黄酮	Flavones	黄酮	-	3	2506900	2221300	2844500	296930	354240	395880	1.26823	0.00578396	0.0391934	0.138266	-2.85448	down
mws0856	C21H20O12	Quercetin-4'-O-glucoside (Spiraeoside)*	槲皮素-4'-O-葡萄糖苷 (绣线菊苷)*	Flavonoids	黄酮	Flavonols	黄酮醇	20229-56-5	3	7426200	8178700	8062900	2333700	2220600	1725300	1.26234	5.98393e-05	0.0105488	0.265323	-1.91418	down
Lmdp003286	C21H20O12	Isohyperoside*	异金丝桃苷*	Flavonoids	黄酮	Flavonols	黄酮醇	35589-21-0	3	17568000	10707000	11582000	2766700	2376500	2136500	1.25027	0.0363975	0.0929908	0.182645	-2.45288	down
Lmzp002365	C22H24O11	Hesperetin-7-O-glucoside	橙皮素-7-O-葡萄糖苷	Flavonoids	黄酮	Flavanones	二氢黄酮	31712-49-9	3	1154500	911930	967670	511860	371740	373900	1.22637	0.00436072	0.0371112	0.414456	-1.27071	down
pme1598	C22H24O11	Hesperetin-5-O-glucoside	橙皮素-5-O-葡萄糖苷	Flavonoids	黄酮	Flavanones	二氢黄酮	69651-80-5	3	3518900	2294400	2984100	379970	460590	431550	1.26321	0.0190155	0.0649557	0.144601	-2.78985	down
Lmhp009464	C22H44NO7P	LysoPE 17:1(2n isomer)	溶血磷脂酰乙醇胺 17:1(2n异构)	Lipids	脂质	LPE	溶血磷脂酰乙醇胺	-	1	240030	324930	390640	156430	143380	172420	1.16776	0.061257	0.124288	0.494171	-1.01692	down
Lmhp009769	C22H44NO7P	LysoPE 17:1	溶血磷脂酰乙醇胺 17:1	Lipids	脂质	LPE	溶血磷脂酰乙醇胺	-	3	365030	500390	437630	196340	173520	146960	1.23232	0.0132915	0.0555299	0.396623	-1.33416	down
Xmsn002700	C21H22O12	Taxifolin-3'-O-glucoside	花旗松素-3'-O-葡萄糖苷	Flavonoids	黄酮	Flavanonols	二氢黄酮醇	31106-05-5	3	1080500	1027200	1146700	398620	474680	490520	1.25913	0.000185734	0.0151102	0.41907	-1.25474	down
Lmfn001258	C20H20O13	Maplexin D (2,4-Di-O-Galloyl-1,5-Anhydro-D-Glucitol)	2,4-二-O-没食子酰-1,5-脱水-D-葡萄糖醇	Phenolic acids	酚酸类	Phenolic acids	酚酸类	1355573-86-2	3	21436000	37218000	25851000	17519000	11871000	11175000	1.09913	0.0726416	0.138333	0.480031	-1.0588	down
pmb0504	C21H32N4O8	N-(4'-O-glycosyl)-feruloyl agmatine	N-(4'-O-葡萄糖基)-阿魏酰胍丁胺	Alkaloids	生物碱	Phenolamine	酚胺	-	3	9	9	9	56432	39189	42430	1.27561	0.0129681	0.0550656	5113	12.32	up
pmn001523	C21H14O13	Trigallic acid	三没食子酸	Phenolic acids	酚酸类	Phenolic acids	酚酸类	2131-66-0	2	9170700	11139000	14914000	3397600	2726600	2983000	1.24296	0.0339933	0.088311	0.258553	-1.95147	down
Lmhp008589	C23H42NO7P	LysoPE 18:3(2n isomer)	溶血磷脂酰乙醇胺 18:3(2n异构)	Lipids	脂质	LPE	溶血磷脂酰乙醇胺	-	1	1878700	2505500	2577600	1208100	1105000	1097000	1.22231	0.0306812	0.0830276	0.48983	-1.02965	down
pmb0881	C23H44NO7P	LysoPE 18:2	溶血磷脂酰乙醇胺 18:2	Lipids	脂质	LPE	溶血磷脂酰乙醇胺	-	1	24018000	26763000	32643000	14407000	12702000	13188000	1.23187	0.0261341	0.0758812	0.483038	-1.04979	down
Zmhn004909	C21H18O13	3,4-Digalloylshikimic acid	3,4-二没食子酰莽草酸	Phenolic acids	酚酸类	Phenolic acids	酚酸类	-	2	885110	475030	898340	350820	345910	231410	1.10416	0.0762799	0.14254	0.410958	-1.28294	down
Lmpp005842	C22H22O12	6-Methoxyquercetin-3-O-rhamnoside	6-甲氧基槲皮素-3-O-鼠李糖苷	Flavonoids	黄酮	Flavonols	黄酮醇	-	3	423620	272610	308750	203060	132910	129790	1.13799	0.0390857	0.0960791	0.463452	-1.10951	down
Hmcp002207	C22H22O12	Isorhamnetin-7-O-glucoside (Brassicin)*	异鼠李素-7-O-葡萄糖苷 (蔓菁苷)*	Flavonoids	黄酮	Flavonols	黄酮醇	6743-96-0	3	1062200	573320	1190200	294950	169690	205150	1.18723	0.0571352	0.119906	0.237033	-2.07684	down
Lmsn004162	C22H22O12	1-O-Galloyl-2-O-p-Coumaroyl-β-D-glucose	1-O-没食子酰-2-O-对香豆酰-β-D-葡萄糖	Phenolic acids	酚酸类	Phenolic acids	酚酸类	94356-18-0	3	794630	869060	765950	329490	229800	275950	1.24998	0.000232654	0.0151102	0.343771	-1.54048	down
Lmjp002906	C22H22O12	Rhamnetin-3-O-Glucoside*	鼠李素-3-O-葡萄糖苷*	Flavonoids	黄酮	Flavonols	黄酮醇	27875-34-9	3	1046900	708500	1109700	281630	220490	259570	1.24024	0.028082	0.079066	0.265851	-1.91131	down
Lmjp003044	C22H22O12	Isorhamnetin-3-O-Glucoside*	异鼠李素-3-O-葡萄糖苷*	Flavonoids	黄酮	Flavonols	黄酮醇	5041-82-7	3	1062200	573320	1190200	294950	169690	205150	1.18723	0.0571352	0.119906	0.237033	-2.07684	down
pma0214	C22H22O12	6-C-Methylquercetin-3-O-glucoside	6-C-甲基槲皮素-3-O-葡萄糖苷	Flavonoids	黄酮	Flavonols	黄酮醇	-	3	3264600	2549200	2475200	946860	1131400	1374900	1.21683	0.0113141	0.0520364	0.416595	-1.26328	down
pmb2260	C23H46NO7P	LysoPC 15:1	溶血磷脂酰胆碱 15:1	Lipids	脂质	LPC	溶血磷脂酰胆碱	-	3	272800	245750	454560	163280	156530	138200	1.11909	0.118272	0.194338	0.470666	-1.08722	down
Lmpp003465	C21H20O13	Myricetin-3-O-β-D-glucoside*	杨梅素-3-O-β-D-葡萄糖苷*	Flavonoids	黄酮	Flavonols	黄酮醇	19833-12-6	3	11095000	5763100	8240600	2062200	1419600	1031200	1.21487	0.0424547	0.0997274	0.17981	-2.47545	down
Lmdp002969	C21H20O13	Myricetin-3-O-galactoside*	杨梅素-3-O-半乳糖苷*	Flavonoids	黄酮	Flavonols	黄酮醇	15648-86-9	3	11192000	4838600	7902000	2534600	1319500	1723900	1.17214	0.074322	0.140121	0.233071	-2.10116	down
Wmmn000120	C23H28O11	mudanpioside I	牡丹皮苷I	Others	其它类	Others	其它	-	3	2882200	1219300	2668500	260330	165830	237020	1.23163	0.0595742	0.122347	0.0979586	-3.35168	down
mws1602	C23H28O11	Albiflorin	芍药内酯苷	Terpenoids	萜类	Monoterpenoids	倍萜	39011-90-0	2	260060000	217670000	287300000	176990000	51412000	67621000	1.04368	0.0390162	0.0960791	0.386943	-1.36981	down
Lmhn000921	C20H18O14	3,4,5,3',4',5'-Hexahydroxydiphenoyl Acid-glucose	六羟基联苯二甲酰基葡萄糖	Tannins	鞣质	Tannin	鞣质	-	1	177640000	114070000	134470000	28274000	29507000	33337000	1.25554	0.0263594	0.0762288	0.213802	-2.22565	down
Lmsn000842	C20H18O14	4,6-(S)-Hexahydroxydiphenoyl-β-D-glucose	4,6-(S)-六羟基二苯甲酰基-β-D-葡萄糖	Phenolic acids	酚酸类	Phenolic acids	酚酸类	36378-48-0	1	66011000	41038000	45063000	10628000	11045000	11739000	1.25157	0.03601	0.0923834	0.219654	-2.1867	down
HJN104	C21H22O13	Dihydromyricetin-3-O-glucoside	二氢杨梅素-3-O-葡萄糖苷	Flavonoids	黄酮	Flavanonols	二氢黄酮醇	-	3	503910	364600	435050	9	9	9	1.27583	0.00845792	0.0449874	2.07125e-05	-15.5591	down
pmb3072	C22H26O12	3-O-p-Coumaroylshikimic acid-O-glucoside	3-O-对香豆酰莽草酸-O-葡萄糖苷	Phenolic acids	酚酸类	Phenolic acids	酚酸类	-	3	465990	305770	394160	141630	122380	166810	1.21983	0.026867	0.077102	0.369511	-1.43631	down
Wmhn001495	C20H20O14	1,4-Di-O-Galloyl-D-glucose	1,4-二-O-没食子酰-D-葡萄糖	Phenolic acids	酚酸类	Phenolic acids	酚酸类	-	3	69963000	49017000	83093000	18481000	13393000	15185000	1.23726	0.0325337	0.0865228	0.232881	-2.10233	down
Lmfn000797	C20H20O14	2,3-Di-O-Galloyl-β-D-Glucose	2,3-二-O-没食子酰-β-D-葡萄糖	Phenolic acids	酚酸类	Phenolic acids	酚酸类	-	3	30066000	10885000	22068000	5163100	3764300	5259800	1.16313	0.0985403	0.171974	0.225126	-2.1512	down
pmn001526	C20H20O14	1,6-di-O-galloyl-β-D-glucose	1,6-二-O-没食子酰-β-D-葡萄糖	Phenolic acids	酚酸类	Phenolic acids	酚酸类	-	3	68873000	52589000	80438000	20653000	14590000	16429000	1.24156	0.0208701	0.0668927	0.255929	-1.96619	down
pmp001142	C24H29NO10	Cimicifugamide A	升麻酰胺 A	Alkaloids	生物碱	Phenolamine	酚胺	-	3	753830	369480	774650	296120	210580	297220	1.06706	0.103339	0.176412	0.423571	-1.23933	down
pmb0736	C23H24O12	Tricin-7-O-Glucoside	苜蓿素-7-O-葡萄糖苷	Flavonoids	黄酮	Flavones	黄酮	32769-01-0	3	224100	269470	251290	125370	106100	130410	1.24385	0.00289933	0.0308429	0.485836	-1.04146	down
Lmyn002145	C20H16O15	Mucic acid-1,4-lactone-3,5-di-O-gallate	粘酸-1,4-内酯-3,5-二氧没食子酸酯	Phenolic acids	酚酸类	Phenolic acids	酚酸类	-	3	6593800	10050000	8019000	9	9	9	1.27585	0.0145558	0.0563068	1.09477e-06	-19.8009	down
Zmhn003297	C21H20O14	3-O-Digalloyl quinic acid	3-O-二没食子酰奎宁酸	Phenolic acids	酚酸类	Phenolic acids	酚酸类	-	1	6421000	8092100	8029000	93725	9	25586	1.02942	0.00521516	0.0391934	0.00529321	-7.56164	down
Hmbp001441	C23H28O12	Oxypaeoniflorin	氧化芍药苷	Terpenoids	萜类	Monoterpenoids	倍萜	39011-91-1	1	13288000	13939000	31396000	125710	187790	67955	1.2596	0.0819965	0.150193	0.00650692	-7.26381	down
Lmhp009802	C25H46NO7P	LysoPE 20:3(2n isomer)	溶血磷脂酰乙醇胺 20:3(2n异构)	Lipids	脂质	LPE	溶血磷脂酰乙醇胺	-	3	4387.6	7830.9	28037	9	9	9	1.26064	0.210716	0.298477	0.000670716	-10.542	down
Lmhp010040	C25H46NO7P	LysoPE 20:3	溶血磷脂酰乙醇胺 20:3	Lipids	脂质	LPE	溶血磷脂酰乙醇胺	-	3	7568	17519	13400	9	9	9	1.27308	0.0471473	0.106948	0.000701536	-10.4772	down
MWSmce668	C10H16N5O13P3	ATP; Adenosine 5'-Triphosphate	腺嘌呤核苷三磷酸	Nucleotides and derivatives	核苷酸及其衍生物	Nucleotides and derivatives	核苷酸及其衍生物	56-65-5	3	167230	270590	156350	307680	459340	523040	1.09289	0.0472438	0.10697	2.1712	1.11849	up
pmb0565	C23H24O13	Syringetin-3-O-glucoside	丁香亭-3-O-葡萄糖苷	Flavonoids	黄酮	Flavonols	黄酮醇	40039-49-4	3	826050	632840	901980	416180	201270	348930	1.12961	0.0117445	0.052893	0.409332	-1.28866	down
mws1584	C25H24O12	1,3-O-Dicaffeoylquinic Acid (Cynarin)	1,3-O-双咖啡酰奎宁酸(洋蓟酸)	Phenolic acids	酚酸类	Phenolic acids	酚酸类	30964-13-7	3	9	9	9	34920	23528	38034	1.27518	0.0182902	0.0635778	3573.41	11.8031	up
pmp000682	C26H32O11	Matairesinol-4'-O-glucoside (Matairesinoside)	罗汉松脂酚-4'-O-葡萄糖苷 (罗汉松树脂酚苷)	Lignans and Coumarins	木脂素和香豆素	Lignans	木脂素	23202-85-9	3	283040	216380	256320	133590	89444	103250	1.21047	0.00547095	0.0391934	0.431741	-1.21176	down
Lmsn008908	C30H48O7	2α,3β,19α,23,24-Pentahydroxyolean-12-en-28-oic acid	2α,3β,19α,23,24-五羟基齐墩果-12-烯-28-酸	Terpenoids	萜类	Triterpene	三萜	-	3	11332	8838.1	14445	9	9	9	1.27499	0.0192199	0.0649557	0.000780006	-10.3242	down
pmb0686	C24H24O14	Eriodictyol-7-O-(6''-malonyl)glucoside	圣草酚-7-O-(6''-丙二酰)葡萄糖苷	Flavonoids	黄酮	Flavanones	二氢黄酮	-	3	9	9	9	15976	10795	10662	1.27519	0.0191263	0.0649557	1386.41	10.4371	up
Zmjp006451	C25H28O13	Chrysosplenoside B	Chrysosplenoside B	Flavonoids	黄酮	Flavones	黄酮	-	3	2360300	3689600	2801900	1137600	1027600	1040000	1.23269	0.0395805	0.0965264	0.362096	-1.46556	down
Lmhp009890	C28H52NO7P	LysoPC 20:3	溶血磷脂酰胆碱 20:3	Lipids	脂质	LPC	溶血磷脂酰胆碱	1199257-41-4	3	29927	80765	88180	26749	20343	19204	1.03623	0.134984	0.215206	0.33336	-1.58485	down
Zmhp006502	C25H24O14	Kaempferide-3-O-(6''-malonyl)glucoside	山奈素-3-O-(6''-丙二酰)葡萄糖苷	Flavonoids	黄酮	Flavonols	黄酮醇	-	3	56521	24479	84554	9	9	9	1.27138	0.0863188	0.156184	0.000163089	-12.5821	down
HJN078	C26H30O13	Pinocembrin-7-O-(2''-O-arabinosyl)glucoside	乔松素-7-O-(2''-O-阿拉伯糖基)葡萄糖苷	Flavonoids	黄酮	Flavanones	二氢黄酮	-	3	10705000	7675300	5364600	622720	658260	722400	1.2585	0.0425902	0.0997274	0.084371	-3.56711	down
pmb3114	C30H26O11	Epicatechin-epiafzelechin	表儿茶素表阿夫儿茶精	Flavonoids	黄酮	Flavanols	黄烷醇类	-	3	501780	511130	725770	37329	30080	51735	1.26245	0.0172746	0.061369	0.0685255	-3.86721	down
Hmcp001858	C26H28O14	Kaempferol-3-O-arabinoside-7-O-rhamnoside	山奈酚-3-O-阿拉伯糖苷-7-O-鼠李糖苷	Flavonoids	黄酮	Flavonols	黄酮醇	-	3	80464	96260	62359	20000	7135.7	10864	1.20841	0.0119155	0.0532745	0.158939	-2.65345	down
Zmhn002702	C30H30O11	Ferulic-piceid	阿魏酸-白藜芦醇苷	Others	其它类	Stilbene	茋类	-	3	40966	17657	30271	11387	15186	13032	1.05204	0.131445	0.211979	0.445531	-1.1664	down
HJN049	C30H24O12	2α,3α-Epoxy-5,7,3',4'-tetrahydroxyflavan-(4β-8-catechin)*	2α,3α-环氧-5,7,3',4'-四羟基黄烷-(4β-8-儿茶素)*	Tannins	鞣质	Proanthocyanidins	原花青素	-	3	135630	188250	206340	9	9	9	1.27562	0.0140966	0.0560014	5.09223e-05	-14.2613	down
HJN053	C30H24O12	2α,3α-Epoxy-5,7,3',4'-tetrahydroxyflavan-(4β-8-epicatechin)*	2α,3α-环氧-5,7,3',4'-四羟基黄烷-(4β-8-表儿茶素)*	Tannins	鞣质	Proanthocyanidins	原花青素	-	3	135630	188250	206340	9	9	9	1.27562	0.0140966	0.0560014	5.09223e-05	-14.2613	down
pme0432	C30H24O12	Procyanidin A2	原花青素 A2	Tannins	鞣质	Proanthocyanidins	原花青素	41743-41-3	3	129160	182210	141890	9	9	9	1.27577	0.0110168	0.0514952	5.95685e-05	-14.0351	down
mws0836	C30H26O12	Procyanidin B1	原花青素 B1	Tannins	鞣质	Proanthocyanidins	原花青素	20315-25-7	2	90475000	67925000	63231000	663020	931750	782860	1.27335	0.0129753	0.0550656	0.0107279	-6.54249	down
pmn001667	C30H26O12	Procyanidin B4	原花青素 B4	Tannins	鞣质	Proanthocyanidins	原花青素	29106-51-2	1	63478000	68335000	56884000	319630	331780	311620	1.27575	0.0027999	0.0303077	0.00510358	-7.61428	down
pme0436	C30H26O12	Procyanidin B3	原花青素 B3	Tannins	鞣质	Proanthocyanidins	原花青素	23567-23-9	1	26119000	36888000	31408000	217000	243060	181280	1.27428	0.00974602	0.0476788	0.00679278	-7.20178	down
pme0368	C27H30O14	Apigenin-7-O-rutinoside (Isorhoifolin)	芹菜素-7-O-芸香糖苷 (异野漆树苷)	Flavonoids	黄酮	Flavones	黄酮	552-57-8	3	2469000	2494400	1838300	122820	57582	82910	1.26261	0.00913842	0.0465984	0.0387127	-4.69105	down
MWSHY0201	C27H30O14	Kaempferol-3,7-O-dirhamnoside (Kaempferitrin)	山奈酚-3,7-O-二鼠李糖苷 (山奈苷)	Flavonoids	黄酮	Flavonols	黄酮醇	482-38-2	3	5509100	6059400	4364100	931400	1150800	1827200	1.21963	0.00538029	0.0391934	0.245371	-2.02696	down
Lmyp004963	C27H30O14	Apigenin-6-C-(2''-rhamnosyl)glucoside	芹菜素-6-C-(2''-鼠李糖基)葡萄糖苷	Flavonoids	黄酮	Flavonoid carbonoside	黄酮碳糖苷	-	3	48097	76819	34754	9	9	9	1.27427	0.0503216	0.111685	0.000169099	-12.5298	down
pme3227	C27H30O14	Vitexin-2''-O-rhamnoside	牡荆素-2''-O-鼠李糖苷	Flavonoids	黄酮	Flavonoid carbonoside	黄酮碳糖苷	64820-99-1	3	278480	317900	287170	18536	9	9	1.0706	0.00022443	0.0151102	0.0209994	-5.57351	down
HJAP148	C26H28O15	Kaempferol-3-O-sambubioside	山奈酚-3-O-桑布双糖苷	Flavonoids	黄酮	Flavonols	黄酮醇	27661-51-4	3	223730	97370	123670	9	9	9	1.27432	0.0612867	0.124288	6.07055e-05	-14.0078	down
mws0046	C27H32O14	Naringenin-7-O-Neohesperidoside(Naringin)*	柚皮素-7-O-新橙皮糖苷(柚皮苷)*	Flavonoids	黄酮	Flavanones	二氢黄酮	10236-47-2	3	24495	65983	22897	13454	14120	14067	1.00584	0.232056	0.321749	0.367286	-1.44503	down
Hmbp003174	C30H32O12	Benzoylpaeoniflorin	苯甲酰芍药苷	Terpenoids	萜类	Monoterpenoids	倍萜	38642-49-8	2	54577000	21553000	58743000	863070	1314300	1216000	1.25285	0.0650746	0.12787	0.0251597	-5.31274	down
Lmfn004769	C27H22O15	Quercetin-3-O-(4''-O-galloyl)arabinoside	槲皮素-3-O-(4''-O-没食子酰)阿拉伯糖苷	Flavonoids	黄酮	Flavonols	黄酮醇	-	3	390550	238430	684420	29199	39520	21606	1.23217	0.0892344	0.159819	0.0687719	-3.86204	down
Lmmp003672	C31H28O12	8,8'-Methylenebiscatechin	8,8'-亚甲基双儿茶素	Flavonoids	黄酮	Flavanols	黄烷醇类	81555-08-0	3	1439000	990160	733080	62483	44068	40811	1.26104	0.0395128	0.0965264	0.0466005	-4.42351	down
HJN074	C31H28O12	Procyanidin A6	原花青素 A6	Tannins	鞣质	Proanthocyanidins	原花青素	-	3	209090	127950	147750	9	9	9	1.27545	0.0220936	0.0698876	5.56942e-05	-14.1321	down
Lmyp004407	C30H26O13	Kaempferol-3-O-(2''-p-Coumaroyl)galactoside	山奈酚-3-O-(2''-对香豆酰)半乳糖苷	Flavonoids	黄酮	Flavonols	黄酮醇	-	3	72172	94717	110470	42168	55389	30882	1.1246	0.0263774	0.0762288	0.463079	-1.11067	down
pmb2586	C30H26O13	Gallocatechin-(4α→8)-catechin	没食子儿茶素-(4α→8)-儿茶素	Flavonoids	黄酮	Flavanols	黄烷醇类	-	3	204820	204130	186170	4775.3	7871	9	1.00994	0.000260125	0.01531	0.0212651	-5.55537	down
Lmyp004889	C30H26O13	Kaempferol-3-O-(2''-p-Coumaroyl)glucoside	山奈酚-3-O-(2''-对香豆酰)葡萄糖苷	Flavonoids	黄酮	Flavonols	黄酮醇	137018-32-7	3	105120	81269	107180	34978	49367	27414	1.18851	0.00540987	0.0391934	0.380691	-1.39331	down
pme1605	C27H30O15	Kaempferol-3-O-robinobioside(Biorobin)*	山奈酚-3-O-洋槐糖苷*	Flavonoids	黄酮	Flavonols	黄酮醇	17297-56-2	3	3784500	4177400	3654000	39356	55177	56636	1.27402	0.00167078	0.0239738	0.013014	-6.26379	down
Zmcp003989	C27H30O15	Kaempferol-3-O-rhamnosyl(1→2)glucoside	山奈酚-3-O-鼠李糖基(1→2)葡萄糖苷	Flavonoids	黄酮	Flavonols	黄酮醇	-	3	14232000	10600000	11253000	86949	79558	38569	1.26903	0.00861366	0.0455969	0.00568314	-7.4591	down
MWSHY0080	C27H30O15	Luteolin-7-O-neohesperidoside (Lonicerin)	木犀草素-7-O-新橘皮糖苷 (忍冬苷)	Flavonoids	黄酮	Flavones	黄酮	25694-72-8	1	9	9	9	16870	22492	16212	1.27557	0.0113856	0.0520364	2058.3	11.0072	up
MWSHY0061	C27H30O15	Kaempferol-3-O-neohesperidoside*	山奈酚-3-O-新橙皮糖苷*	Flavonoids	黄酮	Flavonols	黄酮醇	32602-81-6	1	15402000	9952700	10786000	56765	53269	87869	1.27205	0.0194235	0.0649557	0.0054759	-7.51269	down
Zmjp003291	C27H30O15	Vitexin-2''-O-galactoside	牡荆素-2''-O-半乳糖苷	Flavonoids	黄酮	Flavonoid carbonoside	黄酮碳糖苷	-	3	3851000	2388100	5494300	387370	345520	162180	1.22778	0.0556987	0.11912	0.0762839	-3.71248	down
Lmyp003500	C28H24O15	Kaempferol-3-O-(2''-galloyl)galactoside*	山奈酚-3-O-(2''-没食子酰)半乳糖苷*	Flavonoids	黄酮	Flavonols	黄酮醇	-	1	2964000	1200800	3240100	60105	37647	54378	1.25524	0.0632383	0.126068	0.0205445	-5.6051	down
Lmyp003599	C28H24O15	Kaempferol-3-O-(6''-galloyl)glucoside*	山奈酚-3-O-(6''-没食子酰)葡萄糖苷*	Flavonoids	黄酮	Flavonols	黄酮醇	56317-05-6	1	854320	387450	637020	43164	11044	22597	1.22956	0.0462905	0.105587	0.04088	-4.61246	down
Zmsp005908	C30H32O13	6'-O-benzoylalbiflorin	6'-O-苯甲酰白芍苷	Terpenoids	萜类	Terpene	萜类	-	3	4072800	3198700	4312800	9	9	9	1.27589	0.00759857	0.0430266	2.33074e-06	-18.7108	down
Z6519	C30H32O13	Benzoyloxypaeoniflorin	苯甲酰氧芍药苷	Others	其它类	Others	其它	72896-40-3	3	120570000	82651000	106020000	10498000	9857000	11248000	1.26922	0.013853	0.0560014	0.102195	-3.2906	down
Lmyn004037	C28H26O15	Eriodictyol-7-O-(6''-O-galloyl)glucoside	圣草酚-7-O-(6''-O-没食子酰)葡萄糖苷	Flavonoids	黄酮	Flavanones	二氢黄酮	-	3	440570	281810	366890	13454	18956	18346	1.26824	0.0169952	0.061369	0.0465963	-4.42364	down
mws1661	C28H32O15	Diosmetin-7-O-rutinoside (Diosmin)*	香叶木苷*	Flavonoids	黄酮	Flavones	黄酮	520-27-4	3	67835	258000	113550	17227	25443	31833	1.1334	0.167154	0.25309	0.169562	-2.56012	down
pmb0711	C27H30O16	Quercetin-7-O-rutinoside*	槲皮素-7-O-芸香糖苷*	Flavonoids	黄酮	Flavonols	黄酮醇	147714-62-3	3	2675900	1623100	1814900	44933	39830	10845	1.24528	0.0249629	0.0749578	0.0156378	-5.99882	down
Zmjp003031	C27H30O16	Orientin-2''-O-galactoside	荭草素-2''-O-半乳糖苷	Flavonoids	黄酮	Flavonoid carbonoside	黄酮碳糖苷	-	3	736470	407140	797580	9	9	9	1.27507	0.0333676	0.0877944	1.3909e-05	-16.1336	down
Lmbp002336	C27H30O16	Quercetin-3-O-(2''-O-rhamnosyl)galactoside	槲皮素-3-O-(2''-O-鼠李糖基)半乳糖苷	Flavonoids	黄酮	Flavonols	黄酮醇	-	3	4797900	2229500	2377600	26699	26151	21009	1.26866	0.0647629	0.12746	0.00785316	-6.99251	down
Lmbp002592	C27H30O16	Kaempferol-3,7-O-diglucoside	山奈酚-3,7-O-双葡萄糖苷	Flavonoids	黄酮	Flavonols	黄酮醇	25615-14-9	3	1567000	638180	1503900	22003	23733	50070	1.24743	0.0565582	0.119388	0.0258301	-5.2748	down
pmb0624	C27H30O16	Isoorientin-7-O-glucoside	异荭草素-7-O-葡萄糖苷	Flavonoids	黄酮	Flavonoid carbonoside	黄酮碳糖苷	-	3	76321	109610	143570	55141	60601	25221	1.01981	0.0629256	0.125859	0.427808	-1.22497	down
Lmjp002461	C27H30O16	Quercetin-3-O-neohesperidoside*	槲皮素 3-O-新橘皮糖苷*	Flavonoids	黄酮	Flavonols	黄酮醇	117611-67-3	3	4797900	2229500	2377600	26699	26151	21009	1.26866	0.0647629	0.12746	0.00785316	-6.99251	down
Hmpp002612	C27H30O16	Luteolin-7-O-gentiobioside	木犀草素-7-O-龙胆双糖苷	Flavonoids	黄酮	Flavones	黄酮	-	3	1567000	638180	1503900	22003	23733	50070	1.24743	0.0565582	0.119388	0.0258301	-5.2748	down
pme0001	C28H34O15	Hesperetin-7-O-neohesperidoside(Neohesperidin)	橙皮素-7-O-新橙皮糖苷 (新橙皮苷)	Flavonoids	黄酮	Flavanones	二氢黄酮	13241-33-3	3	67835	258000	113550	17227	25443	31833	1.1334	0.167154	0.25309	0.169562	-2.56012	down
pmn001413	C27H32O16	Suffruticoside B	没食子酰氧化芍药苷 B	Phenolic acids	酚酸类	Phenolic acids	酚酸类	145898-95-9	3	9367400	14629000	17854000	70599	68773	154840	1.26531	0.0304179	0.082496	0.00703009	-7.15224	down
Lmsn006063	C29H26O15	1,6-Di-O-galloyl-2-O-Cinnamoyl-β-D-glucose	1,6-二-O-没食子酰-2-O-肉桂酰-β-D-葡萄糖	Phenolic acids	酚酸类	Phenolic acids	酚酸类	94356-17-9	3	249160	213750	223170	9	9	9	1.27598	0.00213698	0.0270711	3.9354e-05	-14.6331	down
Wmmn000147	C31H34O13	mudanpioside A	牡丹皮苷A	Terpenoids	萜类	Monoterpenoids	倍萜	-	3	2261700	935090	1517100	903960	586370	683560	1.00357	0.151737	0.23523	0.461167	-1.11664	down
Wmmn000148	C31H34O13	paeonidanin C	芍药素C	Terpenoids	萜类	Monoterpenoids	倍萜	-	3	8003600	7215600	9344500	2017200	3216800	2590500	1.23281	0.00368896	0.0348004	0.318539	-1.65046	down
MWSHY0199	C28H24O16	Quercetin-3-O-(6''-O-galloyl)galactoside*	槲皮素-3-O-(6''-O-没食子酰)半乳糖苷*	Flavonoids	黄酮	Flavonols	黄酮醇	53171-28-1	1	4626500	1411200	2733100	108970	160050	149200	1.23873	0.0963099	0.168852	0.0476832	-4.39037	down
Z5481	C30H32O14	Mudanpioside H	牡丹皮苷H	Others	其它类	Others	其它	231280-71-0	3	49569	17754	32181	4926.1	2478.6	1149	1.18183	0.0789704	0.146101	0.0859634	-3.54013	down
pmn001506	C36H58O8	Oleanolic acid-3-O-glucoside	齐墩果酸-3-O-葡萄糖苷	Terpenoids	萜类	Triterpene Saponin	三萜皂苷	3391-80-8	3	4892.7	2676.9	3429.9	1718.5	1369.5	1541.8	1.16522	0.0791154	0.14615	0.42091	-1.24842	down
Hmjp002999	C28H32O16	Isorhamnetin-3-O-rutinoside (Narcissin)	异鼠李素-3-O-芸香糖苷 (水仙苷)	Flavonoids	黄酮	Flavonols	黄酮醇	604-80-8	3	1701700	1513900	3778500	90511	46705	54265	1.25178	0.0888943	0.159819	0.0273775	-5.19087	down
Zmxp002867	C28H32O16	Chrysoeriol-5,7-di-O-glucoside	金圣草黄素-5,7-二-O-葡萄糖苷	Flavonoids	黄酮	Flavones	黄酮	-	3	243870	417610	447030	9	9	9	1.27521	0.0281921	0.079066	2.4357e-05	-15.3253	down
pmn001528	C28H18O17	Tetragallic Acid(3''-O-galloyl-4''-O-galloyl-4-O-galloyl-galloyl acid)	四没食子酸	Phenolic acids	酚酸类	Phenolic acids	酚酸类	-	3	856470	846000	873500	357830	289510	534460	1.1668	0.0226819	0.0706805	0.458779	-1.12413	down
pma2088	C27H30O17	Quercetin-3,4'-O-di-glucoside	槲皮素-3,4'-O-二葡萄糖苷	Flavonoids	黄酮	Flavonols	黄酮醇	29125-80-2	3	310060	265900	281320	84187	41548	108760	1.17445	0.00171315	0.0242992	0.273534	-1.87021	down
Z6648	C31H34O14	Mudanpioside J*	牡丹皮苷J*	Others	其它类	Others	其它	262350-52-7	3	53890	40859	57633	22311	16850	14232	1.21546	0.0114687	0.0521754	0.350389	-1.51297	down
Zmsp005737	C31H34O14	"6'-O-benzoyl-4""-hydroxy-3""-methoxy-paeoniflorin"	"6'-O-苯甲酰-4""-羟基-3""-甲氧基-芍药苷"	Terpenoids	萜类	Terpene	萜类	-	3	649700	167590	692300	24179	6654	14148	1.20674	0.100951	0.173743	0.0297968	-5.0687	down
Z6352	C31H34O14	Mudanpioside B*	牡丹皮苷B*	Others	其它类	Others	其它	172705-23-6	3	110350	74300	90644	38155	20783	30312	1.19718	0.0140748	0.0560014	0.324199	-1.62505	down
Lmhn002379	C27H22O18	Strictinin	木麻黄素	Tannins	鞣质	Tannin	鞣质	517-46-4	1	1474300	1714300	1646100	287570	372600	379840	1.26546	0.000941461	0.0215141	0.215114	-2.21683	down
Cmhn001271	C27H22O18	Gemin D	水杨梅丁素	Tannins	鞣质	Tannin	鞣质	84744-46-7	1	36075000	29146000	29140000	4561800	5568500	5844700	1.2674	0.00651023	0.040207	0.169297	-2.56237	down
Lmyn003256	C27H22O18	Isocorilagin	异鞣云实素	Tannins	鞣质	Tannin	鞣质	-	1	34874000	30326000	40324000	2388400	2606100	2849300	1.27248	0.00768617	0.0430266	0.0743319	-3.74987	down
Lmsn001900	C27H22O18	3-O-Galloyl-4,6-(S)-HHDP-β-D-glucose	3-O-没食子酰-4,6-(S)-六羟基二苯甲酰基-β-D-葡萄糖	Phenolic acids	酚酸类	Phenolic acids	酚酸类	-	2	1229400	914430	928360	181100	154760	196480	1.26435	0.0134553	0.0555313	0.173277	-2.52885	down
Zmdn003203	C27H24O18	1,2,6-Tri-O-galloyl-β-D-glucose*	1,2,6-三-O-没食子酰-β-D-葡萄糖*	Phenolic acids	酚酸类	Phenolic acids	酚酸类	79886-49-0	1	2901300	1975200	4713300	608550	447660	466840	1.22142	0.0784008	0.145484	0.15882	-2.65454	down
Lmfn001062	C27H24O18	2,4,6-Tri-O-galloyl-D-glucose*	2,4,6-三-O-没食子酰-D-葡萄糖*	Phenolic acids	酚酸类	Phenolic acids	酚酸类	108043-99-8	1	29703000	22056000	23347000	6696200	5709700	6670800	1.26105	0.0143097	0.0560578	0.253997	-1.97712	down
Lmsn003088	C27H24O18	1,4,6-Tri-O-galloyl-β-D-glucose*	1,4,6-三-O-没食子酰-β-D-葡萄糖*	Phenolic acids	酚酸类	Phenolic acids	酚酸类	94513-58-3	1	5547100	4524100	5919300	1286400	761660	1064800	1.24877	0.00466428	0.0383715	0.194669	-2.3609	down
Lmsp003252	C28H32O17	Isorhamnetin-3-O-sophoroside*	异鼠李素-3-O-槐糖苷*	Flavonoids	黄酮	Flavonols	黄酮醇	-	3	284730	144570	424960	90642	55690	71505	1.12572	0.117783	0.193792	0.255001	-1.97143	down
pmn001533	C26H30O19	2-O-Di-gallic acyl-Glucoside-Glucoside	2-O-二没食子酰基-葡萄糖-葡萄糖	Phenolic acids	酚酸类	Phenolic acids	酚酸类	-	2	2715000	2556400	2190200	1372100	1151400	603960	1.11383	0.00897468	0.0464811	0.419141	-1.25449	down
Z4327	C30H32O16	Galloyloxypaeoniflorin	氧化没食子酰芍药苷	Terpenoids	萜类	Terpene	萜类	145898-93-7	3	95752000	84930000	102400000	17113000	14884000	20454000	1.26595	0.0021863	0.0270711	0.185286	-2.43218	down
pmb0475	C29H34O18	Gallic acid-4-O-(6'''-feruloyl)sophoroside	没食子酸-4-O-(6'''-阿魏酰)槐糖苷	Phenolic acids	酚酸类	Phenolic acids	酚酸类	-	3	370780	432520	481830	135370	138560	111670	1.25791	0.00789648	0.0438931	0.300047	-1.73674	down
pmp001276	C33H56O14	1-Linolenoyl-rac-glycerol-diglucoside	1-亚麻酰单甘油酯-二葡萄糖苷	Lipids	脂质	Free fatty acids	游离脂肪酸	-	3	7902400	11336000	10533000	19909000	27777000	15773000	1.12594	0.0756251	0.142042	2.13154	1.0919	up
Lmsp003881	C33H40O19	Kaempferol-3-O-rutinoside-7-O-rhamnoside	山奈酚-3-O-芸香糖苷-7-O-鼠李糖苷	Flavonoids	黄酮	Flavonols	黄酮醇	-	3	253290	141330	203540	72193	39628	40620	1.19395	0.0339828	0.088311	0.25485	-1.97228	down
Hmcp001618	C32H38O20	Quercetin-3-O-(2''-O-Xylosyl)rutinoside	槲皮素-3-O-(2''-O-木糖基)芸香糖苷	Flavonoids	黄酮	Flavonols	黄酮醇	129235-39-8	3	9	9	9	363810	76170	277170	1.27012	0.107015	0.181646	26561.1	14.697	up
Lmzn001875	C33H42O19	Naringenin-7-O-Rutinoside-4'-O-glucoside	柚皮素-7-O-芸香糖苷-4'-O-葡萄糖苷	Flavonoids	黄酮	Flavanones	二氢黄酮	-	3	115820	30554	90800	11631	13445	7848.6	1.15246	0.114218	0.188681	0.13882	-2.84871	down
Xmyp004945	C33H40O20	Kaempferol-3-O-(6''-Rhamnosyl-2''-Glucosyl)Glucoside (Camelliaside A)	山奈酚-3-O-(6'''-鼠李糖基-2'''-葡萄糖基)葡萄糖苷 (山茶苷 A)	Flavonoids	黄酮	Flavonols	黄酮醇	135095-52-2	3	137000	181630	48747	9	9	14105	1.03739	0.0925367	0.164066	0.0384428	-4.70114	down
pmp001105	C33H40O20	Kaempferol-3-O-neohesperidoside-7-O-glucoside	山奈酚-3-O-新橙皮糖苷-7-O-葡萄糖苷	Flavonoids	黄酮	Flavonols	黄酮醇	-	3	137000	181630	48747	9	9	14105	1.03739	0.0925367	0.164066	0.0384428	-4.70114	down
Zmgp002582	C33H40O20	kaempferol-3-O-β-glucopyranosyl (1 → 2)-β-galactopyranoside 7-O-α-rhamnopyranoside	山奈酚-3-O-β-吡喃葡萄糖基(1→2)-β-吡喃半乳糖苷-7-O-α-鼠李糖吡喃糖苷	Flavonoids	黄酮	Flavonols	黄酮醇	-	3	45199	48903	32748	11781	7320.2	15450	1.19461	0.0121148	0.0533917	0.272378	-1.87632	down
Lmpp003268	C33H40O20	Kaempferol-3-O-rutinoside-7-O-glucoside	山奈酚-3-O-芸香糖苷-7-O-葡萄糖苷	Flavonoids	黄酮	Flavonols	黄酮醇	-	3	137000	181630	48747	9	9	14105	1.03739	0.0925367	0.164066	0.0384428	-4.70114	down
Hmdp001794	C35H28O20	Quercetin-3-O-(2'',3''-O-digalloyl)-glucoside	槲皮素-3-O-(2'',3''-O-二没食子酰)葡萄糖苷	Flavonoids	黄酮	Flavonols	黄酮醇	-	3	8916800	11521000	11558000	3322500	5076000	4401700	1.21284	0.00644663	0.040207	0.400059	-1.32172	down
Hmcp001509	C33H40O21	Isorhamnetin-3-O-(2''-O-xylosyl)glucoside-7-O-glucoside	异鼠李素-3-O-(2''-O-木糖基)葡萄糖苷-7-O-葡萄糖苷	Flavonoids	黄酮	Flavonols	黄酮醇	-	3	18770	14720	25082	29886	47380	53630	1.09914	0.0603469	0.123291	2.23479	1.16014	up
Cmhn001369	C34H24O22	Casuariin	木麻黄鞣质	Tannins	鞣质	Tannin	鞣质	79786-04-2	2	2191600	3087200	2483600	666680	751130	851410	1.25146	0.0169776	0.061369	0.292335	-1.77431	down
Hmqn002062	C34H24O22	Pedunculagin	长梗马兜铃素	Tannins	鞣质	Tannin	鞣质	7045-42-3	1	1190400	740370	1083000	239430	207380	251260	1.24712	0.0285822	0.0799783	0.231627	-2.11013	down
Hmdp001587	C34H26O22	Tercatain*	Tercatain*	Tannins	鞣质	Tannin	鞣质	103744-87-2	1	13706000	10024000	10416000	1474000	1610800	1978500	1.26407	0.0130836	0.0552915	0.148284	-2.75357	down
Cmhn002756	C34H26O22	1,3-Di-O-galloyl-4,6-(S)-HHDP-β-D-glucose	1,3-双-O-没食子酰-4,6-(S)-六羟基二苯甲酰基-β-D-葡萄糖	Tannins	鞣质	Tannin	鞣质	87687-52-3	3	7358100	5307800	7665300	637130	771310	759010	1.26719	0.0143725	0.0561254	0.106607	-3.22962	down
Lmsn002071	C34H26O22	Tellimagrandin I*	特里马素 I*	Tannins	鞣质	Tannin	鞣质	79786-08-6	1	12589000	9530000	11119000	1497400	1257900	1769900	1.26578	0.00713339	0.0417361	0.136145	-2.87678	down
pmn001535	C34H28O22	1,3,4,6-Tetra-O-Galloyl-D-Glucose	1,3,4,6-四-O-没食子酰-D-葡萄糖	Phenolic acids	酚酸类	Phenolic acids	酚酸类	-	3	14107000	17567000	13581000	7842000	6119900	7960400	1.21459	0.0126486	0.0543847	0.484417	-1.04568	down
Hmcp004055	C33H40O22	Quercetin-5,7,4'-tri-O-glucoside	槲皮素-5,7,4'-三-O-葡萄糖苷	Flavonoids	黄酮	Flavonols	黄酮醇	-	3	48535	33791	23045	10208	16968	15898	1.08781	0.0971787	0.169856	0.408784	-1.29059	down
pmp001313	C33H38O23	6-Hydroxykaempferol-3,6-O-Diglucoside-7-O-Glucuronic Acid	6-羟基山奈酚-3,6-O-二葡萄糖苷-7-O-葡萄糖醛酸	Flavonoids	黄酮	Flavonols	黄酮醇	-	3	332510	422870	288860	207960	108020	163160	1.1174	0.0214975	0.0683709	0.458841	-1.12393	down
pmn001646	C45H38O18	Procyanidin C1	原花青素 C1	Tannins	鞣质	Proanthocyanidins	原花青素	37064-30-5	1	2953900	4460100	4167500	31688	25895	20370	1.27271	0.0141504	0.0560014	0.00673082	-7.215	down
pmb2947	C45H38O18	Catechin-catechin-catechin	三儿茶素	Flavonoids	黄酮	Flavanols	黄烷醇类	-	1	8192200	10425000	9982800	61890	61417	57905	1.27545	0.00515227	0.0391934	0.00633608	-7.30219	down
pmn001647	C45H38O18	Procyanidin C2	原花青素 C2	Tannins	鞣质	Proanthocyanidins	原花青素	37064-31-6	1	10738000	12108000	12042000	43228	51669	45235	1.27567	0.00147945	0.0235216	0.00401662	-7.9598	down
Lmsp003853	C42H46O23	Quercetin-3-O-(6''-O-p-coumaroyl)sophoroside-7-O-rhamnoside	槲皮素-3-O-(6''-O-对香豆酰)槐糖苷-7-O-鼠李糖苷	Flavonoids	黄酮	Flavonols	黄酮醇	-	3	64984	74858	56012	8508.5	12716	12826	1.25581	0.00696147	0.0414998	0.173857	-2.52403	down
Cmhn001611	C41H28O26	Casuarictin	木麻黄鞣亭	Tannins	鞣质	Tannin	鞣质	79786-00-8	3	3609400	3987500	4897000	527880	623890	551640	1.26924	0.0107599	0.0508723	0.136339	-2.87473	down
Lmyn003418	C41H30O26	Punicafolin	石榴叶鞣质	Tannins	鞣质	Tannin	鞣质	88847-11-4	1	35571	38412	38491	9	9	9	1.27601	0.00065593	0.0202354	0.000240055	-12.0243	down
Lmsn002578	C41H30O26	Tellimagrandin II	特里马素 II	Tannins	鞣质	Tannin	鞣质	81571-72-4	3	7287.5	4913.6	12714	27011	19651	14630	1.0493	0.0565982	0.119388	2.46003	1.29868	up
Hmqn002738	C41H28O27	Sanguiin H11	地榆素 H11	Tannins	鞣质	Tannin	鞣质	-	1	111090	115100	100530	17728	11456	19336	1.25744	0.000263608	0.01531	0.148506	-2.7514	down
Hmln001763	C41H28O27	Geraniinic acid B	老鹳草鞣酸 B	Tannins	鞣质	Tannin	鞣质	-	3	274040	229180	273240	9	9	24507	1.04997	0.000546885	0.019023	0.0315857	-4.98459	down
HJAP144	C52H42O22	Galloylprocyanidin C2	没食子酰原花青素 C2	Tannins	鞣质	Proanthocyanidins	原花青素	-	1	1605300	2535400	2353900	16710	15752	9	1.05536	0.0169895	0.061369	0.00499969	-7.64395	down
pmn001542	C55H40O34	2,3-O-Digalloyl-1,4,6-tri-O-galloyl-glucose	2,3-O-二没食子酰基-1,4,6-三-O-没食子酰基-葡萄糖	Phenolic acids	酚酸类	Phenolic acids	酚酸类	-	2	23504000	14252000	18052000	36929000	48381000	32363000	1.14339	0.0299261	0.0817992	2.10853	1.07624	up
