# Supplementary material for: Widely targeted metabolomics reveals differences in metabolites of Paeonia lactiflora cultivars
Source: PLoS One. 2024 Apr 16;19(4):e0298194. doi: 10.1371/journal.pone.0298194 (PMC11020836; doi:10.1371/journal.pone.0298194)
Supplement: S4 Data — (XLSX) [file pone.0298194.s006.xlsx]

## Sheet: Sheet1
Index	Formula	Compounds	物质	Class I	物质一级分类	Class II	物质二级分类	CAS	Level	DFG1	DFG2	DFG3	HSML1	HSML2	HSML3	VIP	p_value	FDR	Fold_Change	Log2FC	Type
mws0217	C2H5NO2	L-Glycine	L-甘氨酸	Amino acids and derivatives	氨基酸及其衍生物	Amino acids and derivatives	氨基酸及其衍生物	56-40-6	3	28759	22744	32842	6666	11421	4300.1	1.11933	0.00619711	0.0349739	0.265423	-1.91363	down
pmb0782	C5H11N	Piperidine	哌啶	Alkaloids	生物碱	Piperidine alkaloids	哌啶类生物碱	110-89-4	3	6841000	6377300	7614600	15341000	12691000	16443000	1.1843	0.0128064	0.0452263	2.13484	1.09413	up
Lmgn002679	C6H6O	Phenol	苯酚	Phenolic acids	酚酸类	Phenolic acids	酚酸类	108-95-2	3	72344	77248	59842	596210	563050	505530	1.21512	0.00219601	0.0234687	7.949	2.99077	up
pme3011	C4H9NO2	γ-Aminobutyric acid	γ-氨基丁酸	Organic acids	有机酸	Organic acids	有机酸	56-12-2	3	2847000	2338000	2396600	8914900	6871500	5129500	1.1532	0.052799	0.0972862	2.75877	1.46403	up
HJAP104	C7H6O	Benzaldehyde	苯甲醛	Phenolic acids	酚酸类	Phenolic acids	酚酸类	100-52-7	2	9	9	9	1139600	1755500	1758800	1.21932	0.0171567	0.0498611	172367	17.3951	up
mws1358	C6H6O2	Pyrocatechol	邻苯二酚;儿茶酚	Phenolic acids	酚酸类	Phenolic acids	酚酸类	120-80-9	3	95778	78783	42504	225430	173210	191340	1.09614	0.00479161	0.0321968	2.71799	1.44254	up
mws0601	C5H5NO2	Pyrrole-2-carboxylic acid	吡咯-2-羧酸	Organic acids	有机酸	Organic acids	有机酸	634-97-9	3	9	9	9	53159	37889	37346	1.21923	0.0143564	0.0462771	4755.33	12.2153	up
Lmbn000121	C4H6N2O2	3-Cyano-L-alanine	3-氰基-L-丙氨酸	Amino acids and derivatives	氨基酸及其衍生物	Amino acids and derivatives	氨基酸及其衍生物	6232-19-5	3	21932	11976	10828	84287	49124	66491	1.14993	0.0261572	0.0613496	4.46848	2.15978	up
pme0271	C4H4O4	Maleic acid*	马来酸 (顺丁烯二酸)*	Organic acids	有机酸	Organic acids	有机酸	110-16-7	3	6146.2	9024.5	11466	16663	17160	23527	1.07256	0.023457	0.0587492	2.15304	1.10638	up
pmb1096	C8H7N	Indole	吲哚	Alkaloids	生物碱	Plumerane	吲哚类生物碱	120-72-9	3	5612400	4807900	5913400	24552000	18939000	20281000	1.20685	0.00921866	0.0397787	3.90432	1.96507	up
mws2628	C5H11NO2	N-Methyl-4-aminobutyric acid	N-甲基-4-氨基丁酸	Organic acids	有机酸	Organic acids	有机酸	1119-48-8	3	55449	43678	66162	19602	12469	13291	1.17275	0.0168799	0.0497492	0.274441	-1.86543	down
pme0120	C5H11NO2	5-Aminovaleric acid	5-氨基戊酸	Organic acids	有机酸	Organic acids	有机酸	660-88-8	3	24546	11587	17713	147880	59676	97734	1.13369	0.0786766	0.125251	5.66969	2.50327	up
Lmbp000728	C8H8O	(S)-2-Phenyloxirane	(S)-2-苯基环氧乙烷	Others	其它类	Others	其它	20780-54-5	1	2021700	2609600	2647200	8561900	7444300	8160900	1.2042	0.000381918	0.0169171	3.32034	1.73133	up
pmb0069	C7H7NO	Benzamide	苯甲酰胺	Phenolic acids	酚酸类	Phenolic acids	酚酸类	55-21-0	3	672600	631900	722470	1424700	1620700	1873000	1.19602	0.014757	0.0467201	2.42648	1.27886	up
mws0491	C8H11N	2-Phenylethylamine	2-苯乙胺	Alkaloids	生物碱	Benzylphenylethylamine alkaloids	苄基苯乙胺类生物碱	156-28-5	3	69483	43383	67280	329560	359550	479520	1.19558	0.0162854	0.0487858	6.48713	2.69758	up
pme0241	C7H6O2	Benzoic acid	苯甲酸	Phenolic acids	酚酸类	Phenolic acids	酚酸类	65-85-0	2	32850000	24740000	17985000	12673000	8275100	13314000	1.05056	0.0710327	0.118452	0.453352	-1.1413	down
MWS1851	C8H10O	4-Ethylphenol	4-乙基苯酚	Phenolic acids	酚酸类	Phenolic acids	酚酸类	123-07-9	3	2556.5	4528	3300.6	28420	23989	22923	1.20089	0.00293181	0.0258278	7.25385	2.85875	up
Lmbp000668	C6H5NO2	Isonicotinic acid*	异烟酸*	Others	其它类	Vitamin	维生素	55-22-1	3	1502900	1176000	1635700	4592300	4280100	4668400	1.20081	8.04324e-05	0.00956657	3.13837	1.65001	up
pme0490	C6H5NO2	Nicotinic acid (Vitamin B3)*	烟酸 (维生素 B3)*	Others	其它类	Vitamin	维生素	59-67-6	3	1053500	812020	1177200	3216300	2820000	3248900	1.1932	0.000394572	0.0169171	3.05161	1.60957	up
HJN025	C7H8O2	4-Hydroxybenzyl Alcohol	4-羟基苄醇	Phenolic acids	酚酸类	Phenolic acids	酚酸类	623-05-2	3	69400	58180	82615	9	9	9	1.21938	0.0100083	0.0405946	0.000128452	-12.9265	down
MWSmce274	C7H8O2	Salicyl Alcohol	水杨醇；邻羟基苄醇	Others	其它类	Others	其它	90-01-7	2	635550	595440	269050	53449000	48814000	45876000	1.21108	0.00197882	0.0225635	98.7567	6.62581	up
MWSslk042	C6H7NO2	N-Ethylmaleimide (NEM)	N-乙基顺丁烯二酰亚胺	Amino acids and derivatives	氨基酸及其衍生物	Amino acids and derivatives	氨基酸及其衍生物	128-53-0	3	232550	223540	181360	86971	94814	68895	1.17977	0.00586371	0.0339929	0.393254	-1.34647	down
MWSmce536	C6H6O3	Methyl 2-furoate	糠酸甲酯	Organic acids	有机酸	Organic acids	有机酸	611-13-2	3	2176900	2254200	2102100	6650600	5689500	5701400	1.21249	0.00604673	0.0346048	2.76151	1.46546	up
mws0263	C5H7NO3	5-Oxo-L-Proline	5-氧代-L-脯氨酸	Amino acids and derivatives	氨基酸及其衍生物	Amino acids and derivatives	氨基酸及其衍生物	98-79-3	3	81680	44118	44780	286590	144600	250480	1.12492	0.0478668	0.0914904	3.99624	1.99864	up
MWSmce709	C9H7N	Isoquinoline	异喹啉	Alkaloids	生物碱	Isoquinoline alkaloids	异喹啉类生物碱	119-65-3	3	1339700	1188000	1316400	7144900	5647600	6014900	1.2136	0.00754575	0.0376981	4.89254	2.29058	up
mws0216	C5H9NO3	Trans-4-Hydroxy-L-proline	反-4-羟基-L-脯氨酸	Amino acids and derivatives	氨基酸及其衍生物	Amino acids and derivatives	氨基酸及其衍生物	51-35-4	3	2487100	2417200	2700200	9	9	9	1.21966	0.00112546	0.0195887	3.55053e-06	-18.1035	down
pma3649	C5H9NO3	5-Aminolevulinic Acid	5-氨基酮戊酸	Alkaloids	生物碱	Alkaloids	生物碱	106-60-5	3	37726000	37651000	38790000	102800000	88765000	114850000	1.20566	0.0133918	0.0456251	2.68392	1.42434	up
ML10197929	C4H9N3O2	Creatine	肌酸	Organic acids	有机酸	Organic acids	有机酸	57-00-1	3	157540	90583	82186	42875	57709	50189	1.05107	0.124577	0.18107	0.45646	-1.13144	down
pme0274	C6H13NO2	6-Aminocaproic acid	6-氨基己酸	Organic acids	有机酸	Organic acids	有机酸	60-32-2	3	6912300	7081200	7165700	18642000	15632000	20447000	1.20282	0.0151898	0.0474175	2.58616	1.37081	up
pmp001198	C6H13NO2	6-Deoxyfagomine	6-脱氧荞麦碱	Alkaloids	生物碱	Piperidine alkaloids	哌啶类生物碱	197449-09-5	3	7368300	7948200	9040800	18296000	14175000	19613000	1.1663	0.0225056	0.0571991	2.13833	1.09649	up
Lmgn000160	C4H8N2O3	3-Ureidopropionic Acid	3-脲基丙酸	Organic acids	有机酸	Organic acids	有机酸	462-88-4	3	991020	890830	904420	5086100	3097900	3654400	1.19385	0.0361024	0.0767474	4.24883	2.08707	up
mws1503	C9H8O	Cinnamaldehyde	肉桂醛	Phenolic acids	酚酸类	Phenolic acids	酚酸类	14371-10-9	3	9	9	9	286070	181790	195710	1.21922	0.0211509	0.0564251	24576.7	14.585	up
mws0341	C6H12O3	2-Hydroxyisocaproic acid	2-羟基异己酸	Organic acids	有机酸	Organic acids	有机酸	20312-37-2	3	139590	95958	185200	486670	352620	261400	1.07202	0.0589745	0.104739	2.61603	1.38738	up
pme2527	C5H12N2O2	L-Ornithine	L-鸟氨酸	Amino acids and derivatives	氨基酸及其衍生物	Amino acids and derivatives	氨基酸及其衍生物	70-26-8	3	2914500	2763400	2285400	6452100	5815300	5661900	1.19485	0.000555591	0.017969	2.25149	1.17088	up
Lmbn000198	C4H6O5	3-Dehydro-L-Threonic Acid	3-脱氢-L-苏糖酸	Others	其它类	Saccharides and Alcohols	糖及醇类	-	1	30603000	32275000	35790000	81520000	82692000	65206000	1.19269	0.0118472	0.0442794	2.32515	1.21732	up
Zmdp000972	C4H9NO2S	S-Methyl-L-cysteine	S-甲基-L-半胱氨酸	Amino acids and derivatives	氨基酸及其衍生物	Amino acids and derivatives	氨基酸及其衍生物	1187-84-4	3	61670000	44838000	66080000	182500000	168760000	202850000	1.19063	0.00090436	0.0191969	3.21059	1.68284	up
pme0057	C4H9NO2S	L-Homocysteine	L-高半胱氨酸	Amino acids and derivatives	氨基酸及其衍生物	Amino acids and derivatives	氨基酸及其衍生物	6027-13-0	3	933510	650060	1060500	4431100	3356400	3400900	1.18683	0.00880547	0.0397787	4.23151	2.08117	up
pmb0374	C5H5N5	2-Aminopurine	2-氨基嘌呤	Nucleotides and derivatives	核苷酸及其衍生物	Nucleotides and derivatives	核苷酸及其衍生物	452-06-2	3	1569700	1404400	1582200	6428700	6144800	5586900	1.21561	0.00194585	0.0225635	3.98578	1.99486	up
pme0040	C5H5N5	Adenine	腺嘌呤	Nucleotides and derivatives	核苷酸及其衍生物	Nucleotides and derivatives	核苷酸及其衍生物	73-24-5	3	4444400	4038000	5142600	12659000	11994000	13018000	1.2069	5.57315e-05	0.0095575	2.76484	1.4672	up
HJKP000649	C8H9NO	N-benzylformamide	正苄基甲酰胺	Alkaloids	生物碱	Alkaloids	生物碱	6343-54-0	1	60675000	50710000	70394000	186770000	176210000	210180000	1.1988	0.0011576	0.0195887	3.15306	1.65675	up
pme1724	C8H8O2	Benzoic acid methyl ester	苯甲酸甲酯	Phenolic acids	酚酸类	Phenolic acids	酚酸类	93-58-3	3	331890	370880	420180	1673600	1642800	1674300	1.21452	6.22132e-05	0.0095575	4.44428	2.15195	up
MWS1848	C8H8O2	Phenyl acetate	乙酸苯酯	Phenolic acids	酚酸类	Phenolic acids	酚酸类	122-79-2	3	3299000	2597300	3502900	438300	151610	334230	1.17567	0.00562133	0.0335074	0.0983211	-3.34635	down
MWSmce466	C8H8O2	4-Hydroxyacetophenone	4-羟基苯乙酮	Phenolic acids	酚酸类	Phenolic acids	酚酸类	99-93-4	3	3268700	2696800	2395400	403300	143690	318890	1.17517	0.00650721	0.0349739	0.103563	-3.27142	down
MWSmce307	C8H12N2	2,3,5,6-Tetramethylpyrazine; Ligustrazine	2,3,5,6-四甲基吡嗪; 川芎嗪	Alkaloids	生物碱	Alkaloids	生物碱	1124-11-4	3	1760700	1086900	1497300	335400	882060	617700	1.00471	0.0312984	0.070065	0.422371	-1.24342	down
pme2268	C7H7NO2	Trigonelline	葫芦巴碱	Alkaloids	生物碱	Pyridine alkaloids	吡啶类生物碱	535-83-1	1	83143000	71613000	47684000	165240000	200280000	175080000	1.15166	0.00157995	0.0211061	2.67042	1.41707	up
Lmqp002784	C7H7NO2	Salicylamide	水杨酰胺	Alkaloids	生物碱	Phenolamine	酚胺	65-45-2	3	124100	93495	75762	9	9	9	1.21907	0.0202182	0.0552663	9.2038e-05	-13.4074	down
mws1336	C7H7NO2	4-Aminobenzoic acid	4-氨基苯甲酸	Phenolic acids	酚酸类	Phenolic acids	酚酸类	150-13-0	3	832000	991850	914050	306610	304700	243430	1.20508	0.00163057	0.0212457	0.312188	-1.67951	down
pma0948	C8H11NO	Phenylethanolamine	苯基乙醇胺	Alkaloids	生物碱	Alkaloids	生物碱	7568-93-6	3	59173	26561	32716	424430	237470	469920	1.17419	0.0392842	0.0810071	9.55526	3.25629	up
pme1002	C8H11NO	L-Tyramine	L-酪胺	Alkaloids	生物碱	Alkaloids	生物碱	51-67-2	3	9	9	9	477420	284240	531390	1.21891	0.028988	0.065883	47890.7	15.5475	up
Hmgn001653	C7H6O3	Protocatechualdehyde	原儿茶醛	Phenolic acids	酚酸类	Phenolic acids	酚酸类	139-85-5	3	9	9	9	1343400	5365800	1069700	1.21556	0.202835	0.266787	288107	18.1362	up
Lmgn001670	C7H6O3	Salicylic acid	水杨酸	Phenolic acids	酚酸类	Phenolic acids	酚酸类	69-72-7	3	595320	487900	503010	79146	80314	66298	1.21478	0.00481619	0.0321968	0.142324	-2.81275	down
mws0336	C6H6N2O2	Urocanic acid	尿刊酸	Organic acids	有机酸	Organic acids	有机酸	104-98-3	3	166960	127550	130350	355200	334230	345690	1.197	0.000909804	0.0191969	2.43638	1.28474	up
MWS2069	C8H10O2	2-Methoxy-4-methylphenol	2-甲氧基-4-甲基苯酚	Phenolic acids	酚酸类	Phenolic acids	酚酸类	93-51-6	3	88860	179480	73476	385140	345160	306560	1.10288	0.00643267	0.0349739	3.03339	1.60093	up
pmb0764	C6H9NOS	4-Methyl-5-thiazoleethanol	4-甲基-5-噻唑乙醇	Others	其它类	Others	其它	137-00-8	3	23814	42726	30085	60786	65307	73861	1.10128	0.00955918	0.0397787	2.06938	1.0492	up
Hmsp000364	C7H13NO2	L-Cyclopentylglycine	环戊基甘氨酸	Amino acids and derivatives	氨基酸及其衍生物	Amino acids and derivatives	氨基酸及其衍生物	2521-84-8	3	931600	1065400	1010700	6394000	4137500	6819800	1.19899	0.0287624	0.065883	5.76896	2.52831	up
Lmgn000224	C5H6O5	2-Methyl-3-oxosuccinic acid	2-甲基-3-氧代琥珀酸	Organic acids	有机酸	Organic acids	有机酸	-	3	92881	109300	97571	185870	248790	188130	1.16975	0.029226	0.0662708	2.07768	1.05498	up
pme0193	C5H10N2O3	L-Glutamine	L-谷氨酰胺	Amino acids and derivatives	氨基酸及其衍生物	Amino acids and derivatives	氨基酸及其衍生物	56-85-9	1	16323000	15674000	16783000	54201000	42306000	43093000	1.20493	0.0152014	0.0474175	2.86183	1.51694	up
pme0026	C6H14N2O2	L-Lysine	L-赖氨酸	Amino acids and derivatives	氨基酸及其衍生物	Amino acids and derivatives	氨基酸及其衍生物	56-87-1	3	16451000	15700000	17716000	53546000	41726000	43272000	1.20286	0.0136652	0.0457931	2.77827	1.47419	up
pme3154	C6H12O4	Mevalonic acid	3,5-二羟基-3-甲基戊酸	Organic acids	有机酸	Organic acids	有机酸	150-97-0	3	970910	997340	771590	442580	415130	344220	1.17745	0.00999663	0.0405946	0.438686	-1.18874	down
mws0224	C5H11NO2S	DL-Methionine	DL-蛋氨酸	Amino acids and derivatives	氨基酸及其衍生物	Amino acids and derivatives	氨基酸及其衍生物	59-51-8	3	17225000	15068000	16469000	45963000	30615000	35461000	1.16661	0.0408557	0.0831118	2.29767	1.20017	up
MWSmce653	C9H10O2	2'-Hydroxy-4'-Methylacetophenone	2'-羟基-4'-甲基苯乙酮	Phenolic acids	酚酸类	Phenolic acids	酚酸类	6921-64-8	3	9	9	9	52643	64851	50482	1.21947	0.006324	0.0349739	6221.33	12.603	up
pme0290	C9H10O2	4-Ethylbenzoic acid	4-乙基苯甲酸	Phenolic acids	酚酸类	Phenolic acids	酚酸类	619-64-7	3	2525.7	4006.1	2355.5	13825	11522	10158	1.17787	0.00557794	0.0335074	3.99503	1.99821	up
MWSmce573	C9H10O2	3,4-Dimethylbenzoic acid	3,4-二甲基苯甲酸	Phenolic acids	酚酸类	Phenolic acids	酚酸类	619-04-5	3	17412	15599	14803	60548	56964	54873	1.21518	0.00027382	0.0146315	3.60532	1.85013	up
MWSmce283	C9H10O2	4'-Hydroxypropiophenone	4'-羟基苯丙酮	Phenolic acids	酚酸类	Phenolic acids	酚酸类	70-70-2	3	159830	156990	153360	53713	37016	37526	1.19895	0.000908778	0.0191969	0.272779	-1.8742	down
Lmtp003569	C8H9NO2	(R)-Mandelamide	(R)-扁桃酰胺	Alkaloids	生物碱	Alkaloids	生物碱	24008-62-6	3	9	9	9	47354	58223	61596	1.21947	0.00589543	0.0340164	6191.59	12.5961	up
MWSmce500	C8H8O3	2-Hydroxy-4-Methoxybenzaldehyde	2-羟基-4-甲氧基苯甲醛	Others	其它类	Others	其它	673-22-3	3	9	9	9	301650	235940	271490	1.21957	0.00492184	0.0323473	29965.9	14.871	up
MWS2058	C8H8O3	3-Methylsalicylic Acid	3-甲基水杨酸	Phenolic acids	酚酸类	Phenolic acids	酚酸类	83-40-9	3	9	9	9	67453	48039	69478	1.21925	0.0120666	0.0444008	6850.74	12.742	up
Zmxn002705	C8H8O3	2,5-dihydroxyphenylethanone	2,5-二羟基苯基乙酮	Phenolic acids	酚酸类	Phenolic acids	酚酸类	-	3	2398200	1679500	1340500	9	9	9	1.21918	0.028539	0.0655598	4.9832e-06	-17.6145	down
MWS3149	C8H8O3	3-Methoxybenzoic acid	3-甲氧基苯甲酸	Phenolic acids	酚酸类	Phenolic acids	酚酸类	586-38-9	3	789270	596910	464810	9	9	9	1.21919	0.0225259	0.0571991	1.45868e-05	-16.065	down
mws0458	C8H8O3	Vanillin; 4-Hydroxy-3-Methoxybenzaldehyde	香草醛; 4-羟基-3-甲氧基苯甲醛	Phenolic acids	酚酸类	Phenolic acids	酚酸类	121-33-5	3	454040	457750	515330	2289600	1655700	2448600	1.20216	0.0201577	0.0552663	4.48028	2.16359	up
Hmbn002645	C8H8O3	3,4-Dihydroxyacetophenone	3,4-二羟基苯乙酮	Phenolic acids	酚酸类	Phenolic acids	酚酸类	1197-09-7	2	1504100	1163800	890370	9	9	9	1.21925	0.021675	0.0568525	7.58796e-06	-17.0079	down
mws0885	C7H6O4	2,4-Dihydroxybenzoic acid*	2,4-二羟基苯甲酸*	Phenolic acids	酚酸类	Phenolic acids	酚酸类	89-86-1	3	157900	114800	63090	873760	654290	641230	1.16907	0.00842137	0.0397787	6.46023	2.69159	up
Jmwp002208	C8H10O3	3,4-dihydroxy phenylethanol	3,4-二羟基苯乙醇	Phenolic acids	酚酸类	Phenolic acids	酚酸类	-	3	80236	62119	59017	9	9	9	1.21938	0.00958054	0.0397787	0.00013408	-12.8646	down
MWSmce663	C8H10O3	Vanillyl alcohol	香草醇	Phenolic acids	酚酸类	Phenolic acids	酚酸类	498-00-0	3	63155	58474	45607	278600	165760	265260	1.17795	0.0342647	0.0741396	4.24323	2.08516	up
mws0254	C6H9N3O2	L-Histidine	L-组氨酸	Amino acids and derivatives	氨基酸及其衍生物	Amino acids and derivatives	氨基酸及其衍生物	71-00-1	1	38332000	37855000	38789000	93614000	74551000	79413000	1.20067	0.0161622	0.0485656	2.1533	1.10655	up
pmb0819	C10H8N2	3-Indoleacetonitrile	3-吲哚乙腈	Alkaloids	生物碱	Plumerane	吲哚类生物碱	771-51-7	3	842490	683460	821760	3146700	2676800	2802200	1.21025	0.00193551	0.0225635	3.67409	1.87739	up
mws0987	C10H8O2	6-MethylCoumarin	6-甲基香豆素	Lignans and Coumarins	木脂素和香豆素	Coumarins	香豆素	92-48-8	3	2172800	2368600	2589200	13764000	11166000	12290000	1.21413	0.00470166	0.0321968	5.21976	2.38398	up
pme0128	C6H12N2O3	L-Alanyl-L-Alanine	L-丙氨酰-L-丙氨酸	Amino acids and derivatives	氨基酸及其衍生物	Amino acids and derivatives	氨基酸及其衍生物	1948-31-8	3	9	9	9	15245	12317	9771.6	1.21891	0.0157881	0.0481111	1382.73	10.4333	up
pme2996	C9H6O3	4-Hydroxycoumarin	4-羟基香豆素	Lignans and Coumarins	木脂素和香豆素	Coumarins	香豆素	1076-38-6	3	1198300	1032800	395610	9	9	9	1.21735	0.0699997	0.116888	1.0279e-05	-16.5699	down
pmf0440	C10H10O2	4-MethoxycinnaMaldehyde	4-甲氧基肉桂醛	Phenolic acids	酚酸类	Phenolic acids	酚酸类	1963-36-6	3	407170	421400	424260	2578600	1718300	1875000	1.20496	0.0250173	0.0602869	4.92637	2.30052	up
pme2758	C5H9NO5	4-Hydroxy-L-glutamic acid	4-羟基-L-谷氨酸	Amino acids and derivatives	氨基酸及其衍生物	Amino acids and derivatives	氨基酸及其衍生物	3913-68-6	3	170200	155250	139730	313920	374430	364750	1.19751	0.00313423	0.0263566	2.26385	1.17878	up
Lmbp000123	C6H13NO2S	L-Homomethionine	L-高甲硫氨酸	Amino acids and derivatives	氨基酸及其衍生物	Amino acids and derivatives	氨基酸及其衍生物	25148-30-5	3	293400	218090	222160	3891600	4122500	3185100	1.21473	0.0061628	0.0349739	15.265	3.93216	up
Lmmn001643	C9H8O3	2-Hydroxycinnamic acid*	2-羟基肉桂酸*	Phenolic acids	酚酸类	Phenolic acids	酚酸类	583-17-5	3	72382	51118	35901	9	9	9	1.21829	0.0374437	0.0785296	0.000169384	-12.5274	down
pmc0274	C6H6N4S	6-Methylmercaptopurine	6-甲基巯嘌呤	Nucleotides and derivatives	核苷酸及其衍生物	Nucleotides and derivatives	核苷酸及其衍生物	50-66-8	3	53736000	51230000	55585000	124620000	124430000	140530000	1.21293	0.00330911	0.0267559	2.42652	1.27889	up
MWS20181	C9H10O3	4'-Hydroxy-3'-methoxyacetophenone (Acetovanillone)	4'-羟基-3'-甲氧基苯乙酮; 香草乙酮	Phenolic acids	酚酸类	Phenolic acids	酚酸类	498-02-2	3	76945	73753	55002	31231	10041	25995	1.04343	0.00795239	0.0386304	0.327015	-1.61257	down
MWSmce537	C9H10O3	Veratraldehyde	藜芦醛	Phenolic acids	酚酸类	Phenolic acids	酚酸类	120-14-9	3	9	9	9	45558	43441	48271	1.21965	0.000932322	0.0191969	5084.07	12.3118	up
MWSmce528	C9H10O3	2,3-Dimethoxybenzaldehyde	2,3-二甲氧基苯甲醛	Phenolic acids	酚酸类	Phenolic acids	酚酸类	86-51-1	3	23741	18850	12592	137760	110400	98024	1.18979	0.0100967	0.0406225	6.27338	2.64924	up
MWSmce637	C9H10O3	Methyl anisate	茴香酸甲酯	Phenolic acids	酚酸类	Phenolic acids	酚酸类	121-98-2	3	40738	34144	26379	9	9	9	1.21907	0.0147877	0.0467201	0.000266638	-11.8728	down
mws1686	C9H10O3	Paeonol	丹皮酚	Phenolic acids	酚酸类	Phenolic acids	酚酸类	552-41-0	1	95149000	75238000	55174000	229780	154110	187910	1.21699	0.0228671	0.0577078	0.00253501	-8.62379	down
MWSslk084	C10H14O2	4-Butylresorcinol	4-丁基间苯二酚	Phenolic acids	酚酸类	Phenolic acids	酚酸类	18979-61-8	3	8803000	6730200	4542400	27259	20503	17237	1.21553	0.0323659	0.0712142	0.00323771	-8.27081	down
MWS2417	C8H8O4	3-Hydroxymandelate	3-羟基扁桃酸	Organic acids	有机酸	Organic acids	有机酸	17119-15-2	3	451660	416290	382780	126720	102310	80520	1.19646	0.000426713	0.0169171	0.247495	-2.01453	down
MWSmce490	C8H8O4	2',4',6'-Trihydroxyacetophenone	2',4',6'-三羟基苯乙酮	Phenolic acids	酚酸类	Phenolic acids	酚酸类	480-66-0	3	8352800	6247500	5575400	9	9	9	1.21947	0.0151242	0.0474175	1.33824e-06	-19.5112	down
mws0028	C8H8O4	Vanillic acid	香草酸	Phenolic acids	酚酸类	Phenolic acids	酚酸类	121-34-6	3	1042700	735990	911100	3248900	1933300	2318500	1.14733	0.048383	0.0916221	2.78858	1.47953	up
MWSmce501	C8H8O4	Protocatechuic Acid Methyl Ester	原儿茶酸甲酯	Phenolic acids	酚酸类	Phenolic acids	酚酸类	2150-43-8	3	2427900	2200100	2103300	765200	839910	848340	1.21278	0.00269278	0.0253551	0.364484	-1.45607	down
MWStz091	C8H12N2O2	Cyclo(L-Ala-L-Pro)	环(L-丙氨酸-L-脯氨酸)	Amino acids and derivatives	氨基酸及其衍生物	Amino acids and derivatives	氨基酸及其衍生物	36357-32-1	3	29180	22546	39105	103340	89924	60941	1.11818	0.0356177	0.0761205	2.79866	1.48474	up
pme3186	C3H7O6P	DL-Glyceraldehyde-3-phosphate	DL-甘油醛-3-磷酸	Organic acids	有机酸	Organic acids	有机酸	591-59-3	3	2177000	2377600	2137900	893180	1178800	1065600	1.18891	0.000471641	0.017565	0.46882	-1.09289	down
MWS20192	C7H6O5	Gallic acid	没食子酸	Phenolic acids	酚酸类	Phenolic acids	酚酸类	149-91-7	1	1659900	2728000	1776500	5002500	4131300	4428000	1.12941	0.00542151	0.0335074	2.20002	1.13752	up
MWSslk138	C7H6O5	2,3,4-Trihydroxybenzoic acid	2,3,4-三羟基苯甲酸	Phenolic acids	酚酸类	Phenolic acids	酚酸类	610-02-6	3	21532	30411	14653	9	9	9	1.21785	0.0397496	0.0815563	0.00040543	-11.2683	down
Xmbp001692	C7H6O5	2,4,6-Trihydroxybenzoic acid	2,4,6-三羟基苯甲酸	Phenolic acids	酚酸类	Phenolic acids	酚酸类	83-30-7	2	5448200	5719200	5619900	10915000	12198000	10636000	1.20982	0.00605372	0.0346048	2.01039	1.00747	up
MA10039492	C6H6O6	Dehydroascorbic acid	脱氢抗坏血酸	Others	其它类	Vitamin	维生素	490-83-5	3	9	9	9	114680	117230	138470	1.21958	0.00371063	0.0283253	13717.8	13.7438	up
mws0242	C8H14O4	Suberic Acid	辛二酸	Organic acids	有机酸	Organic acids	有机酸	505-48-6	3	260530	188200	245220	83908	71745	98475	1.17745	0.0138964	0.0459573	0.366205	-1.44928	down
pme2559	C6H9NO5	N-Acetyl-L-Aspartic Acid	N-乙酰-L-天冬氨酸	Amino acids and derivatives	氨基酸及其衍生物	Amino acids and derivatives	氨基酸及其衍生物	997-55-7	3	28585	39640	22671	12946	12527	11110	1.13971	0.0661374	0.112194	0.402471	-1.31304	down
MWSmce690	C6H8O6	Erythorbic Acid; Isoascorbic Acid	异抗坏血酸	Others	其它类	Vitamin	维生素	89-65-6	3	32856	85003	54522	152470	205650	255850	1.10211	0.0223339	0.0571991	3.5617	1.83257	up
pmb3101	C7H12O5	2-Isopropylmalic Acid*	2-异丙基苹果酸*	Organic acids	有机酸	Organic acids	有机酸	49601-06-1	1	709570	1005400	461270	1657600	1675700	1572000	1.08019	0.0247795	0.0598311	2.25403	1.1725	up
Lmbn001754	C7H12O5	3-Isopropylmalic Acid*	3-异丙基苹果酸*	Organic acids	有机酸	Organic acids	有机酸	921-28-8	1	696420	1041500	467020	1635000	1697400	1558300	1.0696	0.0275326	0.0636045	2.21806	1.1493	up
Zmgn001448	C7H12O5	2-Propylmalic Acid*	2-丙基苹果酸*	Organic acids	有机酸	Organic acids	有机酸	-	1	696420	1041500	467020	1635000	1697400	1558300	1.0696	0.0275326	0.0636045	2.21806	1.1493	up
Lmyp001840	C10H12N2O	6-Hydroxy-N-methylmyosmine	6-羟基-N-甲基麦司明	Alkaloids	生物碱	Pyridine alkaloids	吡啶类生物碱	68104-57-4	3	84500	81146	90372	9	9	9	1.21965	0.000996875	0.0193594	0.000105461	-13.211	down
mws0875	C5H10N2O3S	L-Cysteinyl-L-glycine	L-半胱氨酰-L-甘氨酸	Amino acids and derivatives	氨基酸及其衍生物	Amino acids and derivatives	氨基酸及其衍生物	19246-18-5	3	19873	52406	304960	1559600	2121500	1649800	1.09254	0.00352406	0.0277633	14.1314	3.82083	up
pmb2795	C10H10O3	4-Methoxycinnamic acid	4-甲氧基肉桂酸	Phenolic acids	酚酸类	Phenolic acids	酚酸类	830-09-1	3	882120	768080	679890	87254	81580	67866	1.21438	0.00655153	0.0349739	0.101584	-3.29925	down
MWSmce339	C10H10O3	2-Methoxycinnamic acid	2-甲氧基肉桂酸	Phenolic acids	酚酸类	Phenolic acids	酚酸类	6099-03-2	3	167830	196000	205040	1188100	1006100	965430	1.21329	0.0052356	0.0333355	5.55422	2.47358	up
mws1195	C10H10O3	p-Coumaric acid methyl ester	对香豆酸甲酯	Phenolic acids	酚酸类	Phenolic acids	酚酸类	3943-97-3	3	1321300	1138900	1015100	179300	170790	128730	1.20955	0.00650898	0.0349739	0.137778	-2.85958	down
Lmbn004847	C10H12O3	4-Methoxyphenylpropionic acid	4-甲氧基苯丙酸	Phenolic acids	酚酸类	Phenolic acids	酚酸类	-	3	213760	158550	76392	38246	33566	52423	1.06935	0.110658	0.164868	0.276876	-1.85269	down
mws0093	C10H12O3	Coniferyl alcohol	松柏醇	Phenolic acids	酚酸类	Phenolic acids	酚酸类	458-35-5	3	815560	552670	391180	161690	176730	170310	1.14826	0.077678	0.12463	0.289148	-1.79012	down
MWStz070	C9H11NO3	N-(2-Hydroxy-4-methoxyphenyl)acetamide	N-(2-羟基-4-甲氧基苯基)乙酰胺	Alkaloids	生物碱	Phenolamine	酚胺	58469-06-0	1	87019000	67848000	95401000	220250000	200270000	239830000	1.1876	0.00100456	0.0193594	2.63857	1.39976	up
Lmjp004702	C9H10O4	2',4'-Dihydroxy-6'-methoxyacetophenone	2',4'-二羟基-6'-甲氧基苯乙酮	Others	其它类	Others	其它	3602-54-8	2	1694900	1199700	820080	9	9	9	1.21887	0.0393839	0.0810768	7.26846e-06	-17.0699	down
MWSmce587	C9H10O4	2,6-Dimethoxybenzoic acid	2,6-二甲氧基苯甲酸	Phenolic acids	酚酸类	Phenolic acids	酚酸类	1466-76-8	3	478970	506850	448370	9	9	9	1.21965	0.0012456	0.0195887	1.8826e-05	-15.6969	down
mws0117	C9H10O4	Homovanillic acid; 4-Hydroxy-3-methoxyphenylacetic acid	高香草酸; 4-羟基-3-甲氧基苯基乙酸	Phenolic acids	酚酸类	Phenolic acids	酚酸类	306-08-1	3	9	9	9	680480	599560	656370	1.21965	0.0013782	0.0195887	71718.9	16.1301	up
mws0160	C9H10O4	3,4-Dihydroxybenzoic Acid Ethyl Ester (Protocatechuic acid ethyl ester)	3,4-二羟基苯甲酸乙酯 (原儿茶酸乙酯)	Phenolic acids	酚酸类	Phenolic acids	酚酸类	3943-89-3	3	20964	19454	10073	9	9	9	1.21726	0.0386523	0.0801074	0.000534749	-10.8689	down
Zmyn003394	C9H10O4	2',6'-Dihydroxy-4'-methoxyacetophenone	2',6'-二羟基-4'-甲氧基苯乙酮	Others	其它类	Others	其它	7507-89-3	3	8628300	6411100	3623300	38810	28196	29263	1.2129	0.0506173	0.093829	0.00515836	-7.59887	down
pme2596	C8H9NO4	4-Pyridoxic acid	4-吡哆酸	Others	其它类	Vitamin	维生素	82-82-6	3	55566	80150	114260	342470	312470	313090	1.16754	0.000852911	0.0191969	3.87249	1.95326	up
Hmbp000679	C9H13NO3	Ginkgotoxin (4-Methoxypyridoxine)	银杏毒素 (4-甲氧基吡哆醇)	Others	其它类	Vitamin	维生素	1464-33-1	3	9	9	9	58631	38206	31441	1.21852	0.0346573	0.0745952	4751.04	12.214	up
mws4171	C8H8O5	2,4,6-Trihydroxybenzoic acid methyl ester	2,4,6-三羟基苯甲酸甲酯	Phenolic acids	酚酸类	Phenolic acids	酚酸类	3147-39-5	3	50309	77958	70992	149560	125560	139330	1.13934	0.00299768	0.0258278	2.07996	1.05655	up
pmb1754	C5H15NO4P+	O-Phosphocholine	O-磷酸胆碱	Alkaloids	生物碱	Alkaloids	生物碱	107-73-3	3	11587000	8953800	13744000	22528000	24795000	25125000	1.15493	0.00317395	0.0263566	2.11312	1.07938	up
pme2602	C3H8NO6P	O-Phospho-L-serine	O-磷酸-L-丝氨酸	Amino acids and derivatives	氨基酸及其衍生物	Amino acids and derivatives	氨基酸及其衍生物	407-41-0	3	111510	84797	101630	26052	32681	30677	1.20149	0.00901335	0.0397787	0.300097	-1.7365	down
Zmzp000145	C9H20N2O2	Trimethyllysine	三甲基赖氨酸	Amino acids and derivatives	氨基酸及其衍生物	Amino acids and derivatives	氨基酸及其衍生物	23284-33-5	1	6312200	9253300	9812900	38526000	27687000	33422000	1.18473	0.00933709	0.0397787	3.92598	1.97305	up
pme2244	C11H11NO2	3-Indolepropionic acid	3-吲哚丙酸	Alkaloids	生物碱	Plumerane	吲哚类生物碱	830-96-6	3	417200	268340	393660	1856600	1354100	1513700	1.19025	0.00939159	0.0397787	4.37769	2.13017	up
pme2743	C10H11NO3	N-Phenylacetylglycine	N-苯乙酰甘氨酸	Amino acids and derivatives	氨基酸及其衍生物	Amino acids and derivatives	氨基酸及其衍生物	500-98-1	3	1197600	1229800	1171800	2492800	2687000	2704200	1.2162	0.00134805	0.0195887	2.19049	1.13125	up
pme0422	C10H10O4	Isoferulic Acid*	异阿魏酸*	Phenolic acids	酚酸类	Phenolic acids	酚酸类	25522-33-2	3	352900	267080	254310	1861100	928230	1046200	1.15849	0.0765009	0.123224	4.38702	2.13324	up
mws0014	C10H10O4	Ferulic acid*	阿魏酸*	Phenolic acids	酚酸类	Phenolic acids	酚酸类	537-98-4	3	311690	222430	206960	1668200	929560	1038100	1.1751	0.04996	0.0930315	4.90616	2.2946	up
MWSmce632	C10H10O4	Vanillin acetate	香兰素乙酸酯	Phenolic acids	酚酸类	Phenolic acids	酚酸类	881-68-5	3	9	9	9	81821	55663	52888	1.21909	0.0204562	0.0552663	7050.81	12.7836	up
MWS1771	C10H13NO3	L-Tyrosine methyl ester	L-酪氨酸甲酯	Amino acids and derivatives	氨基酸及其衍生物	Amino acids and derivatives	氨基酸及其衍生物	1080-06-4	3	66142	40699	44837	176840	160550	140310	1.17485	0.00164156	0.0212457	3.14943	1.65509	up
MWSslk006	C10H12O4	Ethyl Vanillate	香草酸乙酯	Phenolic acids	酚酸类	Phenolic acids	酚酸类	617-05-0	3	141110	137760	155360	994220	848260	918820	1.21722	0.0025778	0.0248663	6.35907	2.66882	up
Zmsp006821	C10H12O4	paeonilactone B	芍药内酯 B	Terpenoids	萜类	Terpene	萜类	98751-78-1	3	365890	261200	265020	1339700	898490	835100	1.16872	0.0392818	0.0810071	3.44497	1.78449	up
pme3827	C9H11NO4	3,4-Dihydroxy-L-phenylalanine (L-Dopa)	3,4-二羟基-L-苯丙氨酸 (左旋多巴)	Amino acids and derivatives	氨基酸及其衍生物	Amino acids and derivatives	氨基酸及其衍生物	59-92-7	3	3643100	3792600	4101400	20561000	18132000	17956000	1.21666	0.00254093	0.0248663	4.91016	2.29577	up
mws0027	C9H10O5	Syringic acid	丁香酸	Phenolic acids	酚酸类	Phenolic acids	酚酸类	530-57-4	3	14574	16434	15812	118790	65294	78825	1.19308	0.046136	0.0891527	5.61531	2.48937	up
pmb0130	C12H14N2O	Acetryptine	乙酰色胺	Alkaloids	生物碱	Plumerane	吲哚类生物碱	3551-18-6	3	9	9	9	123390	143980	110730	1.21951	0.00585896	0.0339929	14003.7	13.7735	up
mws0282	C11H12N2O2	L-Tryptophan	L-色氨酸	Amino acids and derivatives	氨基酸及其衍生物	Amino acids and derivatives	氨基酸及其衍生物	73-22-3	1	18345000	16780000	17601000	103960000	82930000	89837000	1.21526	0.00657253	0.0349739	5.2484	2.39188	up
Zmtn001464	C10H7NO4	4,8-Dihydroxyquinoline-2-carboxylic acid	4,8-二羟基喹啉-2-羧酸	Organic acids	有机酸	Organic acids	有机酸	59-00-7	3	253820	131980	160050	716750	634680	664060	1.1705	0.000808497	0.0191969	3.69239	1.88455	up
pmb0818	C11H11NO3	Methoxyindoleacetic acid	甲氧基吲哚乙酸	Alkaloids	生物碱	Plumerane	吲哚类生物碱	3471-31-6	3	4611800	3620200	4333900	23002000	17443000	19235000	1.208	0.00898818	0.0397787	4.74936	2.24773	up
Zmdp000976	C7H13NO4S	S-(2-Carboxypropyl)cysteine	S-(2-羧丙基)半胱氨酸	Amino acids and derivatives	氨基酸及其衍生物	Amino acids and derivatives	氨基酸及其衍生物	-	3	100820	82605	119370	379560	399230	393830	1.20474	0.000122824	0.00956657	3.87265	1.95332	up
Lmbp002962	C10H8O5	Isofraxetin	异秦皮素	Lignans and Coumarins	木脂素和香豆素	Coumarins	香豆素	50656-75-2	3	221210	253060	314350	55817	32207	40526	1.19433	0.0112433	0.0433948	0.163006	-2.617	down
mws0853	C11H14O4	Sinapyl alcohol	芥子醇	Phenolic acids	酚酸类	Phenolic acids	酚酸类	537-33-7	3	25742	39361	39878	15302	4506.6	13511	1.0182	0.0168684	0.0497492	0.317387	-1.65569	down
mws0677	C12H14N2O2	N-Acetyl-5-hydroxytryptamine	N-乙酰-5-羟基色胺	Alkaloids	生物碱	Plumerane	吲哚类生物碱	1210-83-9	3	85270	91288	93061	275480	345830	276190	1.20885	0.0115681	0.0441327	3.32877	1.73499	up
mws1337	C9H17NO5	D-Pantothenic Acid	D-泛酸(维生素B5)	Others	其它类	Vitamin	维生素	79-83-4	1	7478300	6004700	5757700	17066000	11764000	15733000	1.15742	0.024291	0.0593512	2.31608	1.21169	up
Hmyp002656	C11H11NO4	Methyl dioxindole-3-acetate	甲基-二氧吲哚-乙酸	Alkaloids	生物碱	Plumerane	吲哚类生物碱	57061-18-4	2	146970	183090	144600	1310600	864100	1219200	1.2058	0.0183449	0.0517108	7.15017	2.83798	up
Zmln002252	C10H8O6	Sideretin (5,7,8-Trihydroxy-6-methoxycoumarin)	5,7,8-三羟基-6-甲氧基香豆素	Lignans and Coumarins	木脂素和香豆素	Coumarins	香豆素	-	3	163490	163680	204070	14584	9	9	1.0157	0.00278514	0.0253551	0.0274866	-5.18513	down
mws4085	C11H12O5	Sinapic acid	芥子酸	Phenolic acids	酚酸类	Phenolic acids	酚酸类	530-59-6	3	154400	145920	151330	8527.2	3671.7	4338	1.2056	6.91355e-06	0.00424838	0.0366144	-4.77144	down
MWS2010	C9H10N2O5	3-nitro-L-tyrosine	3-硝基-L-酪氨酸	Amino acids and derivatives	氨基酸及其衍生物	Amino acids and derivatives	氨基酸及其衍生物	621-44-3	3	63646	72313	58604	25109	16837	12922	1.16436	0.00103141	0.0193594	0.282006	-1.8262	down
MWSmce538	C11H14O5	3,4,5-Trimethoxybenzoic acid methyl ester	3,4,5-三甲氧基苯甲酸甲酯	Phenolic acids	酚酸类	Phenolic acids	酚酸类	1916-07-0	3	138040	208790	173970	79725	50131	84411	1.11084	0.0210049	0.0562419	0.411419	-1.28132	down
MWS1909	C15H30O	2-Pentadecanone	2-十五烷酮	Others	其它类	Others	其它	2345-28-0	3	9	9	9	252480	245710	116310	1.21809	0.0437414	0.0862892	22759.3	14.4742	up
Zmhn003607	C14H14O3	Dihydroresveratrol	二氢白藜芦醇	Others	其它类	Stilbene	茋类	58436-28-5	3	78141	61254	45768	9	9	9	1.21889	0.0221857	0.0571991	0.000145817	-12.7435	down
Cmsn005615	C14H14O3	3,3',5-Trihydroxybibenzyl	3,3',5-三羟基联苄	Phenolic acids	酚酸类	Phenolic acids	酚酸类	86630-23-1	3	69122	45662	40748	9	9	9	1.2188	0.0273603	0.0636045	0.000173598	-12.492	down
Lmhp001670	C11H22N2O3	L-Valyl-L-Leucine	L-缬氨酰-L-亮氨酸	Amino acids and derivatives	氨基酸及其衍生物	Amino acids and derivatives	氨基酸及其衍生物	3989-97-7	3	77370	85174	61293	386470	296480	335650	1.20385	0.00641659	0.0349739	4.55063	2.18607	up
pmb0962	C10H22N2O4	L-Lysine-Butanoic Acid	L-赖氨酸丁酸酯	Amino acids and derivatives	氨基酸及其衍生物	Amino acids and derivatives	氨基酸及其衍生物	80407-71-2	3	93435	98957	132440	283870	308140	287170	1.19085	0.000572033	0.0180264	2.70657	1.43646	up
pmn001669	C12H14O5	Methyl sinapate	芥子酸甲酯	Phenolic acids	酚酸类	Phenolic acids	酚酸类	20733-94-2	3	6662.2	9175.2	7558.5	9	9	9	1.21922	0.00879323	0.0397787	0.00115405	-9.75908	down
HJAP106	C12H11N5O	N6-(4-hydroxybenzyl)adnine riboside	N6-(4-羟苄基)腺嘌呤核苷	Nucleotides and derivatives	核苷酸及其衍生物	Nucleotides and derivatives	核苷酸及其衍生物	-	3	118720	84696	81050	9	9	9	1.21924	0.0156317	0.0480018	9.49147e-05	-13.363	down
MWSslk062	C15H14O3	4'-Methoxyresveratrol	白藜芦醇-4-甲醚	Others	其它类	Stilbene	茋类	33626-08-3	1	163350	120760	93028	9	9	9	1.21893	0.0254614	0.0609888	7.15918e-05	-13.7698	down
Hmmn007137	C15H14O3	3,4'-Dihydroxy-5-methoxystilbene	3,4'-二羟基-5-甲氧基二苯乙烯	Others	其它类	Stilbene	茋类	42438-89-1	2	1803900	1090000	911170	13355	10638	13115	1.21416	0.0440492	0.0867571	0.00975225	-6.68005	down
mws0248	C9H12N2O6	Uridine	尿嘧啶核苷	Nucleotides and derivatives	核苷酸及其衍生物	Nucleotides and derivatives	核苷酸及其衍生物	58-96-8	3	644280	519770	495700	1999600	1806500	1986600	1.20825	0.000105106	0.00956657	3.4901	1.80327	up
mws0976	C9H12N2O6	β-Pseudouridine	β-假尿苷	Nucleotides and derivatives	核苷酸及其衍生物	Nucleotides and derivatives	核苷酸及其衍生物	1445-07-4	3	110690	90900	75883	266260	269390	277810	1.19575	0.001338	0.0195887	2.93167	1.55172	up
pmb2591	C13H14N2O3	N-Acetyl-L-Tryptophan	N-乙酰-L-色氨酸	Amino acids and derivatives	氨基酸及其衍生物	Amino acids and derivatives	氨基酸及其衍生物	1218-34-4	3	289730	360620	175410	110820	80203	96756	1.10896	0.0761611	0.122999	0.348502	-1.52076	down
Lmrj002087	C10H18N2O5	L-Isoleucyl-L-Aspartate	L-异亮氨酰-L-天冬氨酸	Amino acids and derivatives	氨基酸及其衍生物	Amino acids and derivatives	氨基酸及其衍生物	-	2	309220	302980	270830	727730	548400	711010	1.18416	0.0197312	0.0546164	2.25037	1.17016	up
Zmdp001647	C10H18N2O5	γ-Glutamyl-L-valine	γ-谷氨酰胺缬氨酸	Amino acids and derivatives	氨基酸及其衍生物	Amino acids and derivatives	氨基酸及其衍生物	-	2	137270	143560	119960	627460	517620	566840	1.21288	0.00376482	0.0285615	4.27136	2.0947	up
Zmln001312	C12H8O6	Brevifolin[Geranium]	云实素[老鹳草属]	Phenolic acids	酚酸类	Phenolic acids	酚酸类	477-94-1	2	4324700	2952400	3722000	472120	439530	410580	1.21205	0.0146772	0.0467201	0.120213	-3.05634	down
Lmhp002772	C14H20N2O2	p-Coumaroylcadaverine	对香豆酰尸胺	Alkaloids	生物碱	Phenolamine	酚胺	-	3	446020	345270	511870	9	9	9	1.21941	0.0122104	0.0445298	2.07189e-05	-15.5587	down
pma1840	C14H20NO3+	4-Coumaroylcholine	对香豆酰胆碱	Alkaloids	生物碱	Phenolamine	酚胺	-	3	9	9	9	71794	120080	51004	1.21781	0.0583482	0.103777	8995.48	13.135	up
mws0040	C15H10O4	Chrysin	白杨素	Flavonoids	黄酮	Flavones	黄酮	480-40-0	3	207490	108300	99958	9	9	9	1.21822	0.0568717	0.102037	6.49432e-05	-13.9105	down
mws4057	C15H10O4	7,4'-Dihydroxyflavone	7,4'-二羟基黄酮	Flavonoids	黄酮	Flavones	黄酮	2196-14-7	3	12661	15454	7094.4	9	9	9	1.21701	0.0412027	0.0831209	0.000766841	-10.3488	down
mws0789	C15H12O4	Pinocembrin (Dihydrochrysin)	乔松素 (二氢白杨素)	Flavonoids	黄酮	Flavanones	二氢黄酮	480-39-7	2	1606100	1245300	1477700	729510	630280	656380	1.1891	0.0131207	0.0452263	0.465725	-1.10245	down
mws1359	C16H16O3	Pterostilbene	紫檀芪	Others	其它类	Stilbene	茋类	537-42-8	3	115600	65485	96832	8675.1	5678.5	6438.9	1.20382	0.0274941	0.0636045	0.0748155	-3.74052	down
Zmyn000110	C6H14NO8P	D-Glucosamine 1-phosphate	D-氨基葡萄糖-1-磷酸	Others	其它类	Saccharides and Alcohols	糖及醇类	2152-75-2	3	860800	1171300	1264300	411990	531070	365370	1.15186	0.0204324	0.0552663	0.396927	-1.33305	down
Zmdp002216	C11H20N2O5	L-γ-Glutamyl-L-leucine	L-γ-谷氨酰胺-L-亮氨酸	Amino acids and derivatives	氨基酸及其衍生物	Amino acids and derivatives	氨基酸及其衍生物	2566-39-4	2	107050	90573	110580	577180	481540	681640	1.20848	0.013558	0.0456513	5.6468	2.49743	up
Lmhp001732	C14H18N2O3	L-Prolyl-L-Phenylalanine	L-脯氨酰-L-苯丙氨酸	Amino acids and derivatives	氨基酸及其衍生物	Amino acids and derivatives	氨基酸及其衍生物	13589-02-1	3	104690	71804	105580	9	9	9	1.21922	0.0136867	0.0457931	9.57196e-05	-13.3508	down
Lmhp002001	C14H20N2O3	L-Valyl-L-Phenylalanine	L-缬氨酰-L-苯丙氨酸	Amino acids and derivatives	氨基酸及其衍生物	Amino acids and derivatives	氨基酸及其衍生物	3918-92-1	3	20985	20472	23789	52225	69053	61995	1.19978	0.0121994	0.0445298	2.80895	1.49003	up
Zmjp000966	C10H13N5O4	Vidarabine	阿糖腺苷	Others	其它类	Others	其它	5536-17-4	1	48677000	41621000	48271000	193530000	168010000	144890000	1.20593	0.0112572	0.0433948	3.65471	1.86976	up
pme0230	C10H13N5O4	Adenosine	腺苷	Nucleotides and derivatives	核苷酸及其衍生物	Nucleotides and derivatives	核苷酸及其衍生物	58-61-7	1	59101000	44672000	50714000	198810000	181020000	157210000	1.20256	0.00461735	0.0318805	3.47628	1.79754	up
pme1184	C10H13N5O4	2'-Deoxyguanosine	2'-脱氧鸟苷	Nucleotides and derivatives	核苷酸及其衍生物	Nucleotides and derivatives	核苷酸及其衍生物	961-07-9	3	53147	36795	31924	9	9	9	1.21884	0.0240778	0.0591832	0.000221555	-12.14	down
mws1060	C10H12N4O5	9-(Arabinosyl)hypoxanthine	9-(阿拉伯糖基)次黄嘌呤	Nucleotides and derivatives	核苷酸及其衍生物	Nucleotides and derivatives	核苷酸及其衍生物	7013-16-3	3	630990	454240	322160	241220	221070	211830	1.06146	0.110577	0.164868	0.478986	-1.06194	down
pmp000086	C13H16O6	1-Feruloyl-sn-glycerol*	1-阿魏酰-sn-甘油*	Phenolic acids	酚酸类	Phenolic acids	酚酸类	-	3	156610	121420	104030	482040	357840	359090	1.17784	0.0134149	0.0456251	3.13817	1.64992	up
pmp000087	C13H16O6	2-Feruloyl-sn-glycerol*	2-阿魏酰-sn-甘油*	Phenolic acids	酚酸类	Phenolic acids	酚酸类	-	3	157330	118960	110710	381460	324130	237240	1.13342	0.0363134	0.0767474	2.43625	1.28466	up
pmp001257	C15H29NO3	Tridecanoylglycine	十三烷酰甘氨酸	Amino acids and derivatives	氨基酸及其衍生物	Amino acids and derivatives	氨基酸及其衍生物	-	3	1006800	790960	1006700	81848	129610	23897	1.14006	0.00258296	0.0248663	0.0839217	-3.57481	down
pme0376	C15H12O5	Naringenin (5,7,4'-Trihydroxyflavanone)*	柚皮素*	Flavonoids	黄酮	Flavanones	二氢黄酮	480-41-1	2	63238000	38607000	42187000	1449800	1171100	912670	1.21239	0.0258359	0.061172	0.0245332	-5.34912	down
mws0914	C15H12O5	Pinobanksin*	短叶松素*	Flavonoids	黄酮	Flavanonols	二氢黄酮醇	548-82-3	2	47349000	27096000	30761000	998630	784510	603270	1.2112	0.0314593	0.0701697	0.0226832	-5.46223	down
MWSmce675	C12H16O7	Arbutin	熊果苷	Phenolic acids	酚酸类	Phenolic acids	酚酸类	497-76-7	3	69838	71063	60920	9	9	9	1.21959	0.00225058	0.0238445	0.000133782	-12.8678	down
mws1422	C15H14O5	Epiafzelechin	表阿夫儿茶精	Flavonoids	黄酮	Flavanols	黄烷醇类	24808-04-6	3	377740	198170	358160	140670	55809	81336	1.07127	0.0446187	0.0871802	0.297424	-1.74941	down
pme3285	C15H14O5	Afzelechin (3,5,7,4'-Tetrahydroxyflavan)	阿夫儿茶精	Flavonoids	黄酮	Flavanols	黄烷醇类	2545-00-8	3	701440	788320	873400	64688	73842	38267	1.2044	0.00333965	0.0268196	0.0748138	-3.74055	down
pme1201	C15H14O5	Phloretin	根皮素	Flavonoids	黄酮	Chalcones	查耳酮	60-82-2	2	93600000	62094000	58084000	230430	175300	79541	1.21174	0.0240515	0.0591832	0.00226998	-8.78311	down
Lmrj002793	C14H16N2O4	Cyclo(Phe-Glu)	环(苯丙氨酸-谷氨酸)	Amino acids and derivatives	氨基酸及其衍生物	Amino acids and derivatives	氨基酸及其衍生物	-	3	48632	77873	61617	176250	121320	105460	1.07232	0.063839	0.110039	2.14239	1.09922	up
pmb0508	C14H20N4O2	p-Coumaroylagmatine	对香豆酰胍丁胺	Alkaloids	生物碱	Phenolamine	酚胺	7295-86-5	3	256910	157940	281040	127410	86109	119340	1.04614	0.0723379	0.119816	0.478321	-1.06395	down
Zmdp001663	C10H18N2O5S	γ-glutamylmethionine	γ-谷氨酰胺甲硫氨酸	Amino acids and derivatives	氨基酸及其衍生物	Amino acids and derivatives	氨基酸及其衍生物	17663-87-5	3	171600	159100	154220	936580	498710	696010	1.18201	0.0491019	0.0924138	4.39516	2.13592	up
mws0629	C13H16N2O5	L-Aspartyl-L-Phenylalanine	L-天冬氨酰-L-苯丙氨酸	Amino acids and derivatives	氨基酸及其衍生物	Amino acids and derivatives	氨基酸及其衍生物	13433-09-5	1	1015600	1112600	1195500	2524800	2436600	2287600	1.20751	0.00018073	0.0110205	2.181	1.12499	up
Zmzp005934	C18H37NO	Stearamide	硬脂酰胺	Alkaloids	生物碱	Alkaloids	生物碱	124-26-5	3	9	9	9	53934	30464	53392	1.2185	0.0272166	0.063471	5103.33	12.3172	up
pma1751	C12H15NO7	N-(beta-D-Glucosyl)nicotinate	N-葡萄糖基烟酸	Others	其它类	Vitamin	维生素	-	3	9	9	9	21293	41855	23194	1.21794	0.0482555	0.0915963	3197.85	11.6429	up
Hmbp002730	C15H10O6	Isoscutellarein	异野黄芩素	Flavonoids	黄酮	Flavones	黄酮	41440-05-5	3	421620	287340	320950	9	9	9	1.21938	0.0135303	0.0456513	2.62159e-05	-15.2192	down
pme0088	C15H10O6	Luteolin (5,7,3',4'-Tetrahydroxyflavone)	木犀草素	Flavonoids	黄酮	Flavones	黄酮	491-70-3	2	529890	326820	322520	20160	19472	21596	1.21181	0.0320824	0.0708188	0.051922	-4.26751	down
mws1068	C15H10O6	Kaempferol (3,5,7,4'-Tetrahydroxyflavone)	山奈酚	Flavonoids	黄酮	Flavonols	黄酮醇	520-18-3	3	91707	42405	44745	9	9	9	1.21766	0.0655184	0.111925	0.000150959	-12.6936	down
pmn001511	C13H18O7	3-Hydroxy-5-Methylphenol-1-O-Glucoside	3-羟基-5-甲基苯酚-1-氧-葡萄糖苷	Phenolic acids	酚酸类	Phenolic acids	酚酸类	-	3	53134	43235	55222	9	9	9	1.21949	0.00531262	0.0333355	0.000178111	-12.4549	down
MWSslk035	C13H18O7	Orcinol glucoside	苔黑酚葡萄糖苷	Phenolic acids	酚酸类	Phenolic acids	酚酸类	21082-33-7	3	51361	51594	35433	9	9	9	1.21913	0.0131837	0.0452263	0.000195104	-12.3235	down
Zmpn002440	C15H12O6	3,4,2',4',6'-Pentahydroxychalcone	3,4,2',4',6'-五羟基查耳酮	Flavonoids	黄酮	Chalcones	查耳酮	73692-51-0	1	4575200	2824700	3652600	674490	676530	567200	1.20157	0.025978	0.061172	0.173555	-2.52653	down
mws1094	C15H12O6	Aromadendrin (Dihydrokaempferol)	香橙素 (二氢山奈酚)	Flavonoids	黄酮	Flavanonols	二氢黄酮醇	480-20-6	2	6829800	3484300	3873400	119510	64409	71744	1.20759	0.0480052	0.0915963	0.0180203	-5.79423	down
mws1000	C15H12O6	Fustin	黄颜木素	Flavonoids	黄酮	Flavanonols	二氢黄酮醇	20725-03-5	3	160330	135760	138220	9736.4	19316	15245	1.20061	0.00147169	0.0203225	0.101995	-3.29343	down
mws0064	C15H12O6	Eriodictyol (5,7,3',4'-Tetrahydroxyflavanone)	圣草酚	Flavonoids	黄酮	Flavanones	二氢黄酮	552-58-9	2	4347700	2867800	3372900	678790	663650	522250	1.20228	0.0204496	0.0552663	0.176107	-2.50548	down
Lmyn003835	C14H10O7	4-(3,4,5-Trihydroxybenzoxy)benzoic acid	4-(3,4,5-三羟基苯甲氧基)苯甲酸	Phenolic acids	酚酸类	Phenolic acids	酚酸类	-	3	155870000	146540000	159040000	1200000	1535000	1183500	1.21887	0.000598296	0.0183826	0.00849171	-6.87973	down
MWSHY0167	C15H14O6	Catechin*	儿茶素*	Flavonoids	黄酮	Flavanols	黄烷醇类	154-23-4	1	322660000	322530000	358630000	5912300	7289000	6178200	1.21888	0.00132146	0.0195887	0.0193058	-5.69483	down
Lmsp004851	C15H14O6	3-Hydroxyphloretin	3-羟基根皮素	Flavonoids	黄酮	Chalcones	查耳酮	57765-66-9	3	1831000	1600200	2620800	52688	9	9	1.03849	0.0227557	0.0575448	0.00870886	-6.8433	down
Lmgp004167	C15H14O6	3',4,4',5,7-Pentahydroxyflavan (Luteoforol)	3',4,4',5,7-五羟基黄烷	Flavonoids	黄酮	Flavanols	黄烷醇类	13392-26-2	3	22956000	20296000	23683000	364880	381230	101430	1.19759	0.00203583	0.0227458	0.0126621	-6.30334	down
MWSHY0174	C15H14O6	Epicatechin*	表儿茶素*	Flavonoids	黄酮	Flavanols	黄烷醇类	490-46-0	1	322660000	322530000	358630000	5912300	7289000	6178200	1.21888	0.00132146	0.0195887	0.0193058	-5.69483	down
pmb2657	C10H18N4O6	Argininosuccinic acid	精氨基琥珀酸	Organic acids	有机酸	Organic acids	有机酸	2387-71-5	3	20089000	22536000	27889000	6202900	12127000	5885200	1.11224	0.00765712	0.037946	0.343408	-1.542	down
pmb0885	C18H26O3	4-Oxo-9Z,11Z,13E,15E-Octadecatetraenoic Acid	4-氧化-9Z,11Z,13E,15E-十八碳四烯酸	Lipids	脂质	Free fatty acids	游离脂肪酸	-	3	9	9	9	34637	62481	37153	1.21848	0.0372897	0.0783402	4973	12.2799	up
mws2120	C13H8O8	Brevifolin carboxylic acid	短叶苏木酚酸	Phenolic acids	酚酸类	Phenolic acids	酚酸类	18490-95-4	2	111180000	90774000	97980000	4708100	4408800	5068700	1.2183	0.00388198	0.0289149	0.0472957	-4.40215	down
Zmdn001564	C14H18N2O5	γ-Glutamylphenylalanine	γ-谷氨酰胺苯丙氨酸	Amino acids and derivatives	氨基酸及其衍生物	Amino acids and derivatives	氨基酸及其衍生物	7432-24-8	2	129400	108720	104210	1016100	968530	1042400	1.21727	0.000148787	0.0101589	8.84243	3.14444	up
Lmbn005443	C18H30O3	13-KODE; (9Z,11E)-13-Oxooctadeca-9,11-dienoic acid	13-氧代十八碳-9,11-二烯酸	Lipids	脂质	Free fatty acids	游离脂肪酸	54739-30-9	3	5772.1	8241.9	6789.3	20252	16330	12141	1.12047	0.0477358	0.0914651	2.34208	1.22779	up
ML10195036	C18H37NO2	3-Dehydrosphinganine	3-脱氢二氢鞘氨醇	Lipids	脂质	Sphingolipids	鞘脂	16105-69-4	3	9	9	9	9913.1	17662	6512.1	1.21556	0.0750621	0.122096	1262.49	10.3021	up
Lmjp004941	C16H12O6	Rhamnocitrin (7-Methylkaempferol)	鼠李柠檬素	Flavonoids	黄酮	Flavonols	黄酮醇	569-92-6	3	995130	634110	544060	9	9	13290	1.06747	0.0346262	0.0745952	0.00612341	-7.35145	down
Zmhn003257	C16H12O6	5,7,2'-Trhiyroxy-8-methoxyflavone*	韧黄芩素 II*	Flavonoids	黄酮	Flavones	黄酮	-	2	1448600	899800	740930	28671	23051	22974	1.21156	0.0426132	0.0848941	0.0241787	-5.37012	down
mws0058	C16H12O6	Diosmetin (5,7,3'-Trihydroxy-4'-methoxyflavone)*	香叶木素*	Flavonoids	黄酮	Flavones	黄酮	520-34-3	2	1499100	794730	750810	24691	16050	20642	1.20912	0.0546014	0.0996172	0.020161	-5.63229	down
Lmcp004693	C16H12O6	Kaempferide (3,5,7-Trihydroxy-4'-methoxyflavone)*	山奈素*	Flavonoids	黄酮	Flavonols	黄酮醇	491-54-3	3	82843	58501	57146	11716	10548	10884	1.20782	0.0220302	0.0571991	0.167001	-2.58207	down
pmp001127	C16H12O6	Chrysoeriol	金圣草黄素	Flavonoids	黄酮	Flavones	黄酮	491-71-4	3	332660	55967	36055	9	9	9	1.2064	0.277294	0.345633	6.3577e-05	-13.9411	down
Zmhn001358	C13H16O8	4-O-Glucosyl-4-hydroxybenzoic acid	4-O-葡萄糖基-4-羟基苯甲酸	Phenolic acids	酚酸类	Phenolic acids	酚酸类	-	2	9	9	9	527660	690220	456340	1.21937	0.0150331	0.0472523	62008.1	15.9202	up
pmb3142	C13H16O8	Salicylic acid-2-O-glucoside	水杨酸-2-O-葡萄糖苷	Phenolic acids	酚酸类	Phenolic acids	酚酸类	10366-91-3	3	2372300	2506100	2951600	7170700	6994100	7238900	1.20915	0.000342262	0.0161785	2.73355	1.45078	up
Zmmp009258	C17H16O5	Naringenin-4',7-dimethyl ether	柚皮素-4',7-二甲醚	Flavonoids	黄酮	Flavanones	二氢黄酮	29424-96-2	3	456930	36141	16105	9	9	9	1.18916	0.359053	0.429675	5.30269e-05	-14.2029	down
mws2367	C14H20O7	Salidroside	红景天苷	Phenolic acids	酚酸类	Phenolic acids	酚酸类	10338-51-9	3	93119	92767	96642	307830	225060	322520	1.19431	0.0241613	0.05927	3.0277	1.59822	up
Zmpn004713	C15H10O7	Isoetin (5,7,2',4',5'-Pentahydroxyflavone)	Isoetin (5,7,2',4',5'-五羟基黄酮)	Flavonoids	黄酮	Flavones	黄酮	1621-84-7	3	252280	240160	236790	37542	42883	37200	1.21788	0.000104475	0.00956657	0.1613	-2.63218	down
mws0920	C15H10O7	Tricetin (5,7,3',4',5'-Pentahydroxyflavone)	五羟黄酮	Flavonoids	黄酮	Flavones	黄酮	520-31-0	3	202470	150050	269230	9	9	9	1.219	0.026593	0.0622529	4.34258e-05	-14.4911	down
Lmbn006032	C15H10O7	Hypolaetin	次衣草亭	Flavonoids	黄酮	Flavones	黄酮	27696-41-9	3	174610	152590	193000	30098	27196	39107	1.206	0.00384599	0.0288215	0.185315	-2.43195	down
mws1033	C16H14O6	Homoeriodictyol	高圣草酚	Flavonoids	黄酮	Flavanones	二氢黄酮	446-71-9	3	605510	429210	551820	37924	24084	25357	1.21075	0.0103122	0.0408827	0.0550664	-4.18268	down
mws0044	C15H12O7	Taxifolin(Dihydroquercetin)	花旗松素(二氢槲皮素)	Flavonoids	黄酮	Flavanonols	二氢黄酮醇	480-18-2	2	3012700	1696900	1583300	112550	107700	91045	1.20708	0.0490382	0.0924138	0.0494677	-4.33737	down
Hmqn003268	C15H12O7	5,7,3',4',5'-Pentahydroxydihydroflavone	5,7,3',4',5'-五羟基-二氢黄酮	Flavonoids	黄酮	Flavanones	二氢黄酮	-	2	1859000	2439200	1116800	27512	27434	42413	1.2085	0.0435677	0.0862892	0.0179795	-5.7975	down
Lmmp003109	C16H16O6	3'-O-Methyl-epicatechin	3'-甲氧基-表儿茶素	Flavonoids	黄酮	Flavanols	黄烷醇类	76549-34-3	3	2649100	2362600	2386300	9	19320	9	1.08531	0.00132669	0.0195887	0.00261395	-8.57955	down
mws0049	C15H14O7	Gallocatechin*	没食子儿茶素*	Flavonoids	黄酮	Flavanols	黄烷醇类	970-73-0	3	246440	160750	157200	9	9	9	1.21912	0.0232144	0.058464	4.78393e-05	-14.3514	down
mws0042	C15H14O7	Epigallocatechin*	表没食子儿茶素*	Flavonoids	黄酮	Flavanols	黄烷醇类	970-74-1	3	455340	306810	484500	134860	61051	49049	1.13354	0.0132109	0.0452263	0.196495	-2.34744	down
pme1086	C10H17N3O6S	Glutathione reduced form	谷胱甘肽还原型	Amino acids and derivatives	氨基酸及其衍生物	Amino acids and derivatives	氨基酸及其衍生物	70-18-8	1	101360	368920	1093700	3663800	4613600	3656900	1.06048	0.00138013	0.0195887	7.63072	2.93182	up
pmb2855	C11H20N2O8	L-Glutamine-O-glycoside	L-谷氨酰胺-O-葡萄糖苷	Amino acids and derivatives	氨基酸及其衍生物	Amino acids and derivatives	氨基酸及其衍生物	-	3	569450	660100	747850	1426700	1296100	1416100	1.18915	0.000506611	0.0177893	2.0931	1.06564	up
pmb2857	C11H19NO9	L-Glutamic acid-O-glycoside	L-谷氨酸-O-葡萄糖苷	Amino acids and derivatives	氨基酸及其衍生物	Amino acids and derivatives	氨基酸及其衍生物	-	3	526890	569760	563840	1258200	1165900	987850	1.19335	0.015848	0.0481111	2.05479	1.03899	up
Zmdp001857	C14H18N2O6	γ-Glutamyltyrosine	γ-谷氨酰胺酪氨酸	Amino acids and derivatives	氨基酸及其衍生物	Amino acids and derivatives	氨基酸及其衍生物	7432-23-7	1	876870	803820	858940	14712000	10732000	13008000	1.2167	0.0091287	0.0397787	15.1408	3.92037	up
pme3967	C12H17N5O5	2-(Dimethylamino)guanosine	2-(二甲基氨基)鸟苷	Nucleotides and derivatives	核苷酸及其衍生物	Nucleotides and derivatives	核苷酸及其衍生物	2140-67-2	3	174100	129140	152270	481850	347370	313200	1.15387	0.0400698	0.0820764	2.508	1.32654	up
Lmtn001630	C14H19NO7	2-Glucosyloxy-2-phenylacetic acid amide	2-葡萄糖氧基-2-苯基乙酸酰胺	Alkaloids	生物碱	Alkaloids	生物碱	-	3	39548	56634	53260	102930	115010	103040	1.1675	0.00128991	0.0195887	2.14786	1.1029	up
Cmzp002057	C14H18O8	6-O-Acetylarbutin	6-O-乙酰熊果苷	Phenolic acids	酚酸类	Phenolic acids	酚酸类	10338-88-2	3	362250	371430	334830	1044800	1265300	1072700	1.21132	0.00686288	0.0354903	3.1659	1.66262	up
Lmqn004838	C15H8O8	3-O-Methylellagic acid	3-O-甲基鞣花酸	Tannins	鞣质	Tannin	鞣质	-	1	209800000	129200000	139090000	45627000	33918000	34320000	1.1824	0.0384003	0.0797195	0.238166	-2.06996	down
mws0066	C16H12O7	Isorhamnetin	异鼠李素	Flavonoids	黄酮	Flavonols	黄酮醇	480-19-3	3	47093	27118	27261	9	9	9	1.21842	0.0364066	0.0767474	0.000266083	-11.8758	down
Lmdp003808	C16H12O7	Azaleatin (5-O-Methylquercetin)	杜鹃黄素	Flavonoids	黄酮	Flavonols	黄酮醇	529-51-1	3	26571000	14834000	12551000	3662500	3476000	3836900	1.16871	0.0808178	0.128161	0.203414	-2.29751	down
Lmmn004912	C16H12O7	3-O-Methylquercetin	3-O-甲基槲皮素	Flavonoids	黄酮	Flavonols	黄酮醇	1486-70-0	3	125970	79947	44497	9	9	9	1.21692	0.0714064	0.118753	0.000107821	-13.1791	down
pmb2871	C13H16O9	1-O-Gentisoyl-β-D-glucoside	1-O-龙胆酰-β-D-葡萄糖	Phenolic acids	酚酸类	Phenolic acids	酚酸类	23445-11-6	2	16554000	18857000	12644000	141060000	149760000	130000000	1.21185	0.000921106	0.0191969	8.75705	3.13044	up
pmn001367	C13H16O9	Protocatechuic acid-4-O-glucoside	原儿茶酸-4-O-葡萄糖苷	Phenolic acids	酚酸类	Phenolic acids	酚酸类	-	2	57327000	67816000	41146000	360110000	380250000	342660000	1.20478	4.76606e-05	0.0095575	6.51288	2.7033	up
pmn001553	C14H20O8	Cimidahurinine	北升麻宁	Phenolic acids	酚酸类	Phenolic acids	酚酸类	142542-89-0	3	19242000	21114000	14123000	139350000	146150000	129550000	1.21051	0.00033849	0.0161785	7.61853	2.92951	up
pmb2221	C18H39NO3	4-Hydroxysphinganine	4-羟基鞘氨醇	Lipids	脂质	Sphingolipids	鞘脂	554-62-1	3	80338	55860	76324	493760	795970	349430	1.179	0.0682707	0.114312	7.7129	2.94727	up
Zmsp005502	C17H18O6	Paeonilactone C	芍药内酯 C	Terpenoids	萜类	Monoterpenoids	倍萜	98751-77-0	1	345990	597260	806080	9913500	6258000	5786500	1.18749	0.0343387	0.0741691	12.5522	3.64987	up
Hmbp003172	C17H18O6	Paeoniflorigenone	芍药苷元酮	Terpenoids	萜类	Monoterpenoids	倍萜	80454-42-8	2	672260	665610	703270	1027200	3586600	3722200	1.0116	0.139016	0.19459	4.08399	2.02998	up
pme2074	C18H29NO4	Jasmonoyl-L-Isoleucine	茉莉酰-L-异亮氨酸	Amino acids and derivatives	氨基酸及其衍生物	Amino acids and derivatives	氨基酸及其衍生物	120330-93-0	3	4977.2	6093.5	5484.7	1772.1	2168	2938.2	1.15029	0.00239926	0.0243642	0.415472	-1.26718	down
Hmqp006023	C20H36O3	Ethyl 9-Hydroxy-10,12-octadecadienoic acid	9-羟基-10,12-十八碳二烯酸乙酯	Lipids	脂质	Free fatty acids	游离脂肪酸	-	3	26195	18091	24709	56060	50007	32885	1.05602	0.0647608	0.110851	2.01394	1.01002	up
mws0983	C20H39NO2	N-Oleoylethanolamine	油酰单乙醇胺	Alkaloids	生物碱	Alkaloids	生物碱	111-58-0	3	78084	58911	76637	163630	157770	134960	1.17323	0.00248753	0.0246546	2.1362	1.09504	up
pmn001515	C14H14O9	3-Galloylshikimic acid	3-没食子酰莽草酸	Phenolic acids	酚酸类	Phenolic acids	酚酸类	110082-91-2	2	210610	151550	141610	37235	33908	24576	1.19314	0.021459	0.0566741	0.190005	-2.39589	down
pmn001516	C14H14O9	5-Galloylshikimic acid	5-没食子酰莽草酸	Phenolic acids	酚酸类	Phenolic acids	酚酸类	95719-51-0	2	1053000	881050	687450	340240	225660	229950	1.16641	0.0193957	0.0540529	0.303586	-1.71982	down
Lmsn000363	C16H22O7	Raspberryketone glucoside	覆盆子酮葡糖苷	Phenolic acids	酚酸类	Phenolic acids	酚酸类	38963-94-9	1	604950	533320	597970	1385300	1018000	1449100	1.16837	0.0313855	0.0701323	2.21882	1.14979	up
Zmjp008503	C18H16O6	5-Hydroxy-4',6,7-trimethoxyflavone (Salvigenin)	三裂鼠尾草素 (5-羟基-4',6,7-三甲氧基黄酮)	Flavonoids	黄酮	Flavones	黄酮	19103-54-9	3	12292	9645.3	3856.3	9	9	9	1.21296	0.0747922	0.122071	0.00104677	-9.89984	down
pmn001691	C18H32O5	9,12,13-Trihydroxy-10,15-octadecadienoic acid	9,12,13-三羟基-10,15-十八碳二烯酸	Lipids	脂质	Free fatty acids	游离脂肪酸	-	3	34407	28215	35373	113540	126270	96989	1.20244	0.00778026	0.0384014	3.4369	1.78111	up
Zmlp005013	C16H10O8	3,3'-O-Dimethylellagic Acid	3,3'-O-二甲基鞣花酸	Tannins	鞣质	Tannin	鞣质	2239-88-5	1	6309400	3312200	2290200	1001300	770950	913550	1.11796	0.12505	0.181235	0.225474	-2.14897	down
mws0917	C17H14O7	3,7-Di-O-methylquercetin	3,7-二-O-甲基槲皮素	Flavonoids	黄酮	Flavonols	黄酮醇	2068-02-2	3	93548	65592	50869	341970	296100	259660	1.18003	0.00328203	0.0267127	4.27472	2.09583	up
Lmjn007168	C17H14O7	Quercetin-3,3'-dimethyl ether	槲皮素-3,3'-二甲醚	Flavonoids	黄酮	Flavonols	黄酮醇	4382-17-6	3	9	9	9	11886	14025	14256	1.21952	0.00316437	0.0263566	1487.67	10.5388	up
Lmmp003087	C14H18O9	Mudanoside A	牡丹苷 A	Phenolic acids	酚酸类	Phenolic acids	酚酸类	-	3	887760	808730	626560	77130	138580	317010	1.08238	0.00490975	0.0323473	0.229319	-2.12457	down
Zmhn001883	C14H18O9	Vanillic acid-4-O-glucoside	香草酸-4-O-葡萄糖苷	Phenolic acids	酚酸类	Phenolic acids	酚酸类	32142-31-7	3	383300	413560	762060	3490800	3021900	2378300	1.17579	0.00957053	0.0397787	5.70331	2.5118	up
Lmtn002565	C14H18O9	1-O-Vanilloyl-D-Glucose	1-O-香草酰-D-葡萄糖	Phenolic acids	酚酸类	Phenolic acids	酚酸类	-	3	9815500	9776300	13825000	9	9	9	1.21953	0.0142289	0.046111	8.07977e-07	-20.2392	down
Lmbn003970	C18H34O5	9,12,13-TriHOME; 9(S),12(S),13(S)-Trihydroxy-10(E)-octadecenoic acid	9(S),12(S),13(S)-三羟基-10(E)-十八烯酸	Lipids	脂质	Free fatty acids	游离脂肪酸	97134-11-7	2	59146	53348	44626	9	9	9	1.21944	0.00643142	0.0349739	0.000171843	-12.5066	down
pmn001694	C18H34O5	9,10,13-Trihydroxy-11-Octadecenoic Acid	9,10,13-三羟基-11-十八碳烯酸	Lipids	脂质	Free fatty acids	游离脂肪酸	29907-57-1	2	1175600	922210	999650	5241600	5927400	4306300	1.20687	0.0111767	0.0433948	4.99613	2.32081	up
pmp001284	C19H38O4	Monopalmitin	单棕榈酸甘油酯	Lipids	脂质	Glycerol ester	甘油酯	542-44-9	1	35268	46445	33994	116890	97504	77160	1.15555	0.026086	0.0612997	2.51976	1.33329	up
pme3184	C10H14N5O6P	2'-Deoxyadenosine-5'-monophosphate	2'-脱氧腺苷-5'-单磷酸	Nucleotides and derivatives	核苷酸及其衍生物	Nucleotides and derivatives	核苷酸及其衍生物	653-63-4	3	5117900	4609300	5921400	1953900	2294600	1744000	1.19028	0.00650614	0.0349739	0.382942	-1.3848	down
pmb0789	C14H21NO8	Pyridoxine-5'-O-glucoside	吡哆醇-5'-O-葡萄糖苷	Others	其它类	Vitamin	维生素	-	3	14507000	11361000	15688000	5346700	5986000	4368400	1.17601	0.0134388	0.0456251	0.37783	-1.40419	down
pmc0066	C10H13N4O7P	2'-Deoxyinosine-5'-monophosphate	2'-脱氧肌苷-5'-单磷酸	Nucleotides and derivatives	核苷酸及其衍生物	Nucleotides and derivatives	核苷酸及其衍生物	3393-18-8	3	4721300	4920200	7929000	262330	382730	236530	1.20662	0.0328687	0.0720889	0.0501744	-4.3169	down
Lmmn001294	C14H20O9	Koaburaside	3,5-二甲氧基-4-羟基苯酚-1-O-葡萄糖苷	Phenolic acids	酚酸类	Phenolic acids	酚酸类	41653-73-0	3	693910	1228800	1367000	525460	385640	461820	1.07152	0.0843731	0.132095	0.417338	-1.26071	down
Lmqn000432	C9H19O11P	1-(sn-Glycero-3-phospho)-1D-myo-inositol	1-(sn-甘油-3-磷酸)-1D-肌醇	Others	其它类	Saccharides and Alcohols	糖及醇类	-	2	42271000	41534000	66397000	12606000	12048000	14232000	1.18541	0.044392	0.0868755	0.258891	-1.94958	down
Jmwn002620	C15H18O9	Vanillic Acid-4-O-Glucuronide	香草酸-4-O-葡萄糖醛酸苷	Phenolic acids	酚酸类	Phenolic acids	酚酸类	-	3	624550	628570	593650	1776000	1525200	1662800	1.21411	0.00411387	0.0300949	2.68794	1.4265	up
pmp000109	C19H18O6	5,7,8,4'-Tetramethoxyflavone	5,7,8,4'-四甲氧基黄酮	Flavonoids	黄酮	Flavones	黄酮	6601-66-7	3	9	9	9	8233	12748	9759.8	1.21886	0.0163627	0.0488101	1138.55	10.153	up
mws0264	C12H22O11	D-Trehalose*	D-海藻糖*	Others	其它类	Saccharides and Alcohols	糖及醇类	99-20-7	1	60781000	68457000	70874000	148340000	124890000	134600000	1.19785	0.0036213	0.0279911	2.03801	1.02716	up
Zmlp007578	C17H12O8	3,3',4-O-Trimethylellagic acid	3,3',4-O-三甲基鞣花酸	Tannins	鞣质	Tannin	鞣质	1617-49-8	1	1188900	1126600	725130	7645000	6462900	5435000	1.19674	0.0102482	0.0407607	6.42725	2.6842	up
Zmhp004065	C18H16O7	7,8-Dihydroxy-5,6,4'-trimethoxyflavone	7,8-二羟基-5,6,4'-三甲氧基黄酮	Flavonoids	黄酮	Flavones	黄酮	-	3	636610	626800	353580	4189300	3547000	3089000	1.19125	0.00687282	0.0354903	6.69472	2.74302	up
MWS1983	C12H24O11	Maltitol	麦芽糖醇	Others	其它类	Saccharides and Alcohols	糖及醇类	585-88-6	3	4345300	4006800	4717300	10413000	8248600	9590700	1.19226	0.00953309	0.0397787	2.16171	1.11218	up
Wmmp000116	C16H24O8	mudanpioside G	牡丹皮苷G	Terpenoids	萜类	Terpene	萜类	231280-70-9	3	5291000	2940600	2341500	222330	248120	272450	1.19755	0.0678271	0.114237	0.0702632	-3.83109	down
Smrp004001	C20H24O5	verrucosin	路可脂素	Lignans and Coumarins	木脂素和香豆素	Lignans	木脂素	-	3	443910	405530	433220	174130	160380	107960	1.17553	0.000937195	0.0191969	0.344963	-1.53549	down
mws1002	C17H14O8	Syringetin	丁香亭	Flavonoids	黄酮	Flavonols	黄酮醇	4423-37-4	3	29147	22273	16646	86245	57383	59524	1.14168	0.0274902	0.0636045	2.98463	1.57755	up
Hmcp003223	C17H14O8	Limocitrin (5,7,4'-trihydroxy-8,3'-dimethoxyflavone)	柠檬素	Flavonoids	黄酮	Flavonols	黄酮醇	489-33-8	3	52788	24384	10285	9	9	9	1.21087	0.14498	0.202019	0.000308723	-11.6614	down
Lmhp011562	C21H36O4	1-α-Linolenoyl-glycerol	1-α-亚麻酸甘油酯	Lipids	脂质	Glycerol ester	甘油酯	-	3	104960	84523	86452	219860	232810	243670	1.20425	0.000124141	0.00956657	2.52357	1.33546	up
Lmhp011388	C21H36O4	2-α-Linolenoyl-glycerol	2-α-亚麻酸甘油酯	Lipids	脂质	Glycerol ester	甘油酯	55268-58-1	3	114540	116710	109370	473030	453800	475810	1.21898	0.000120818	0.00956657	4.1179	2.04191	up
mws0748	C16H18O9	1-Caffeoylquinic acid	1-咖啡酰奎宁酸	Phenolic acids	酚酸类	Phenolic acids	酚酸类	1241-87-8	3	86559	89637	142510	239720	213390	186290	1.09426	0.0115988	0.0441327	2.00624	1.00449	up
pmn001620	C14H12O11	Chebulic acid	诃子次酸	Tannins	鞣质	Tannin	鞣质	23725-05-5	2	397900	405780	585120	54458	41760	63209	1.20416	0.0206371	0.0556207	0.114795	-3.12287	down
Zmhn002422	C16H20O9	1-O-Feruloyl-β-D-glucose	1-O-阿魏酰-β-D-葡萄糖	Phenolic acids	酚酸类	Phenolic acids	酚酸类	7196-71-6	1	190760	198590	269870	2057600	1927100	1311800	1.20202	0.0203879	0.0552663	8.0345	3.00621	up
Hmmn002544	C16H20O9	Ferulic acid-4-O-glucoside	阿魏酸-4-O-葡萄糖苷	Phenolic acids	酚酸类	Phenolic acids	酚酸类	117405-51-3	2	9	9	9	193540	121420	154820	1.21923	0.0172531	0.0498919	17399.3	14.0867	up
Zmhn003082	C15H18O10	5-O-Galloyl-methyl quinine ester	5-O-没食子酰-奎宁酸甲酯	Phenolic acids	酚酸类	Phenolic acids	酚酸类	-	2	1905900	2052900	1824500	13738	16229	10740	1.21816	0.0012101	0.0195887	0.00703871	-7.15047	down
Zmsp007391	C22H30O4	palbinone	芍药二酮	Terpenoids	萜类	Terpene	萜类	139954-00-0	3	54521	122810	35987	653850	2562300	1425300	1.15153	0.116488	0.172278	21.7584	4.4435	up
pmb3107	C15H20O10	Glucosyringic Acid	葡萄糖基丁香酸	Phenolic acids	酚酸类	Phenolic acids	酚酸类	-	3	4554900	5847700	5979100	2430600	1892500	2733900	1.15865	0.00853932	0.0397787	0.430786	-1.21496	down
Zmsp001180	C16H24O9	1-O-β-D-gluecopyranosyl-paeonisuffrone	1-O-β-D-gluecopyranosyl-paeonisuffrone	Terpenoids	萜类	Terpene	萜类	-	3	2362600	2494900	2254600	7841000	7629400	6050100	1.20464	0.0125721	0.0452263	3.0259	1.59736	up
pmp000673	C20H24O6	Lariciresinol	落叶松脂醇	Lignans and Coumarins	木脂素和香豆素	Lignans	木脂素	27003-73-2	3	9	9	9	33238	37339	44975	1.2194	0.00788139	0.0385905	4279.7	12.0633	up
Lmyn000716	C13H14O12	2-O-Galloylmucic acid	2-O-没食子酰基粘酸	Phenolic acids	酚酸类	Phenolic acids	酚酸类	-	3	1197700	823420	1016000	396670	371550	384590	1.18856	0.0278855	0.0642989	0.379573	-1.39755	down
Cmsn000894	C14H18O11	7-O-Galloyl-D-sedoheptulose	7-O-没食子酰-D-景天庚酮糖	Phenolic acids	酚酸类	Phenolic acids	酚酸类	-	3	742640	1030600	595740	264580	485290	217110	1.03581	0.0457276	0.0887824	0.408184	-1.29271	down
Lmbp002309	C17H22O9	Sinapaldehyde-4-O-Glucoside	芥子醛-4-O-葡萄糖苷	Phenolic acids	酚酸类	Phenolic acids	酚酸类	154461-65-1	3	9	9	9	551840	384330	372720	1.21935	0.0171421	0.0498611	48477.4	15.565	up
mws1313	C20H20O7	Sinensetin (5,6,7,3',4'-pentamethoxyflavone)*	甜橙素 (5,6,7,3',4'-五甲氧基黄酮)*	Flavonoids	黄酮	Flavones	黄酮	2306-27-6	3	41788	16805	23312	9	9	9	1.2169	0.0676314	0.114174	0.00032965	-11.5668	down
mws0011	C17H24O9	Syringin	紫丁香苷	Phenolic acids	酚酸类	Phenolic acids	酚酸类	118-34-3	3	193790	154940	146690	483970	421320	267590	1.10292	0.0658879	0.112156	2.36745	1.24333	up
Lmjp005108	C20H22O7	6,7,8,3',4'-Pentamethoxyflavanone	6,7,8,3',4'-五甲氧基二氢黄酮	Flavonoids	黄酮	Flavanones	二氢黄酮	-	3	9	9	9	2435400	2128500	1911500	1.2196	0.00492102	0.0323473	239830	17.8717	up
Lmmp000982	C16H24O10	8-Debenzoylpaeoniflorin	8-去苯甲酰芍药苷	Terpenoids	萜类	Monoterpenoids	倍萜	23532-11-8	2	840800	863450	736760	3032500	3261400	3361200	1.21545	0.000423133	0.0169171	3.95537	1.98381	up
Lmzn001983	C16H24O10	D-Threo-guaiacylglycerol-7-O-β-D-glucoside	D-苏式-愈创木基甘油-7-O-β-D-葡萄糖苷	Phenolic acids	酚酸类	Phenolic acids	酚酸类	-	3	56893	64734	63295	556930	529960	499220	1.21829	0.00103964	0.0193594	8.57718	3.1005	up
MWS0952	C18H40NO5P	Dihydrosphingosine-1-Phosphate	二氢鞘氨醇-1-磷酸	Lipids	脂质	Sphingolipids	鞘脂	19794-97-9	3	11296	7799.3	4989.6	38647	49153	44889	1.17452	0.0013821	0.0195887	5.50922	2.46185	up
Hmbn005951	C21H20O7	1,3-O-Di-p-Coumaroylglycerol	1,3-O-二对香豆酰甘油酯	Phenolic acids	酚酸类	Phenolic acids	酚酸类	-	3	9	9	9	9327.7	11117	9620.7	1.21952	0.00304836	0.0258375	1113.53	10.1209	up
Zmhn002227	C17H22O10	4-O-Glucosyl-sinapate	4-O-葡萄糖基芥子酸	Phenolic acids	酚酸类	Phenolic acids	酚酸类	-	2	588320	1337500	1510100	5339000	3308500	4349500	1.1034	0.0178671	0.0507129	3.78268	1.91941	up
MWSslk185	C20H20O8	5-Demethylnobiletin	去甲基川陈皮素	Flavonoids	黄酮	Flavones	黄酮	2174-59-6	3	9	9	9	30232	17905	27515	1.21869	0.0213035	0.0566709	2801.93	11.4522	up
Zmhn001970	C20H22O8	Piceid	白藜芦醇苷(又名虎杖苷或云杉新苷)	Others	其它类	Stilbene	茋类	27208-80-6	3	837910	628070	973500	88026	69879	32956	1.18399	0.0155839	0.0480018	0.0782384	-3.67598	down
pmc0281	C15H21N5O8	Ribosyladenosine	核糖腺苷	Nucleotides and derivatives	核苷酸及其衍生物	Nucleotides and derivatives	核苷酸及其衍生物	-	3	4208400	4341300	5021500	13557000	11403000	11913000	1.20603	0.00295409	0.0258278	2.717	1.44202	up
Hmln003529	C18H26O10	Benzyl β-primeveroside	苯甲酰樱草糖苷	Phenolic acids	酚酸类	Phenolic acids	酚酸类	130622-31-0	3	838430	1107100	1298000	6085200	6559300	5941000	1.20621	5.26651e-05	0.0095575	5.73002	2.51854	up
Cmjn004337	C18H26O10	Benzyl-(2''-O-xylosyl)glucoside	苄基-(2''-O-木糖基)葡萄糖苷	Phenolic acids	酚酸类	Phenolic acids	酚酸类	-	3	1060100	882030	1072000	6124300	6434900	5817200	1.21606	0.000404337	0.0169171	6.09675	2.60804	up
pme3007	C9H14N2O12P2	Uridine 5'-diphosphate	尿苷 5'-二磷酸	Nucleotides and derivatives	核苷酸及其衍生物	Nucleotides and derivatives	核苷酸及其衍生物	27821-45-0	3	9	9	9	737250	174760	192140	1.21485	0.184461	0.247462	40894.4	15.3196	up
pma6625	C20H22O9	E-3,4,5'-Trihydroxy-3'-glucosylstilbene	E-3,4,5'-三羟基-3'-二苯乙烯葡萄糖苷	Others	其它类	Stilbene	茋类	-	3	9	9	9	75309	60961	199090	1.21596	0.125548	0.181305	12420.7	13.6005	up
MWSslk171	C20H24O9	Nodakenin	紫花前胡苷	Lignans and Coumarins	木脂素和香豆素	Coumarins	香豆素	495-31-8	3	93586	118910	131010	43909	44512	45751	1.19227	0.0238418	0.0590756	0.390596	-1.35625	down
Lmyp005841	C21H20O9	Chrysin-7-O-glucoside	白杨素-7-O-葡萄糖苷	Flavonoids	黄酮	Flavones	黄酮	31025-53-3	3	1867500	1662300	1965500	36465	43750	101310	1.20009	0.00165132	0.0212457	0.0330328	-4.91996	down
Lmyn002435	C19H28O10	Hydrangeifolin I	苄基芸香糖苷	Phenolic acids	酚酸类	Phenolic acids	酚酸类	-	3	78743	84508	76431	187590	171880	156390	1.20478	0.00640072	0.0349739	2.15227	1.10586	up
Lmbp003668	C20H18O10	Kaempferol-3-O-arabinoside	山奈酚-3-O-阿拉伯糖苷	Flavonoids	黄酮	Flavonols	黄酮醇	-	3	82347	75716	77013	9	9	9	1.21965	0.000669974	0.0187211	0.000114856	-13.0879	down
Lmyp004617	C21H22O9	Pinocembrin-7-O-glucoside (Pinocembroside)	乔松素-7-O-葡萄糖苷 (乔松苷)	Flavonoids	黄酮	Flavanones	二氢黄酮	75829-43-5	3	535750	415190	711850	9	9	9	1.2192	0.0233113	0.0585882	1.62378e-05	-15.9103	down
pme2117	C10H15N5O10P2	Adenosine 5'-diphosphate	腺苷-5'-二磷酸	Nucleotides and derivatives	核苷酸及其衍生物	Nucleotides and derivatives	核苷酸及其衍生物	58-64-0	3	3467800	3255800	2142000	1279300	1292100	1568600	1.11451	0.0554524	0.100706	0.466973	-1.09859	down
MWS20148	C21H20O10	Apigenin-4'-O-glucoside*	芹菜素-4'-O-葡萄糖苷*	Flavonoids	黄酮	Flavones	黄酮	-	1	6956300	5403800	6775300	858850	743160	343540	1.18295	0.00400506	0.0296519	0.101673	-3.29799	down
Lmlp005572	C21H20O10	Galangin-7-O-glucoside	高良姜素-7-O-葡萄糖苷	Flavonoids	黄酮	Flavones	黄酮	-	3	2116200	1896100	1545300	197310	204740	191270	1.21527	0.00991123	0.0404681	0.106758	-3.22758	down
MWSHY0189	C21H20O10	Apigenin-7-O-glucoside(Cosmosiin)*	芹菜素-7-O-葡萄糖苷*	Flavonoids	黄酮	Flavones	黄酮	578-74-5	1	6592900	4902500	7261800	869530	770540	283690	1.16329	0.0112989	0.0433948	0.102561	-3.28544	down
Lmtn002324	C19H28O11	Benzyl-(2''-O-glucosyl)glucoside*	苄基-(2''-O-葡萄糖基)葡萄糖苷*	Phenolic acids	酚酸类	Phenolic acids	酚酸类	-	3	69773	84663	126850	414830	333650	399540	1.1794	0.0011812	0.0195887	4.08133	2.02904	up
Lmyn003028	C19H28O11	Benzyl-β-gentiobioside*	苄基-β-龙胆二糖苷*	Phenolic acids	酚酸类	Phenolic acids	酚酸类	56775-64-5	3	499990	618840	836300	9	9	9	1.21927	0.0220751	0.0571991	1.38098e-05	-16.1439	down
HJN087	C21H22O10	Naringenin-4'-O-glucoside	柚皮素-4'-O-葡萄糖苷	Flavonoids	黄酮	Flavanones	二氢黄酮	-	1	48057000	42792000	41736000	1430200	1407300	1533600	1.21911	0.00207859	0.0230143	0.0329683	-4.92278	down
mws1179	C21H22O10	Naringenin-7-O-glucoside (Prunin)	柚皮素-7-O-葡萄糖苷 (樱桃苷)	Flavonoids	黄酮	Flavanones	二氢黄酮	529-55-5	1	17360000	17963000	20232000	944140	1050600	1109800	1.21842	0.00242828	0.0243642	0.0558823	-4.16147	down
HJN055	C21H24O10	Dihydrocharcone-4'-O-glucoside	二氢查耳酮-4'-O-葡萄糖苷	Flavonoids	黄酮	Chalcones	查耳酮	-	1	69014000	70346000	95860000	1653300	2387200	2108600	1.21556	0.012796	0.0452263	0.0261419	-5.25749	down
mws2118	C21H24O10	Phloretin-2'-O-glucoside (Phlorizin)	根皮苷	Flavonoids	黄酮	Chalcones	查耳酮	60-81-1	3	51748000	44837000	62949000	989350	1267400	1096100	1.21731	0.0101059	0.0406225	0.0210165	-5.57233	down
pmn001521	C20H22O11	3-Hydroxy-5-Methylphenol-1-O-(6'-Galloyl)Glucoside	3-羟基-5-甲基苯酚-1-氧-(6'-没食子酰)葡萄糖苷	Phenolic acids	酚酸类	Phenolic acids	酚酸类	-	3	121300	72330	97774	243440	138140	218480	1.02719	0.0660304	0.112194	2.0592	1.04209	up
mad2116	C22H18O10	Bis(p-Coumaroyl)tartaric acid	二对香豆酰酒石酸	Phenolic acids	酚酸类	Phenolic acids	酚酸类	-	3	49736	61709	59548	9	9	9	1.21955	0.00415297	0.0301662	0.000157901	-12.6287	down
MWSHY0177	C22H18O10	Catechin gallate*	儿茶素没食子酸酯*	Flavonoids	黄酮	Flavanols	黄烷醇类	130405-40-2	3	16572000	13975000	14534000	61061	80738	53622	1.21827	0.00276818	0.0253551	0.00433489	-7.84979	down
MWSHY0020	C22H18O10	Epicatechin gallate*	表儿茶素没食子酸酯*	Flavonoids	黄酮	Flavanols	黄烷醇类	1257-08-5	3	9140900	7391000	12645000	57488	31514	49043	1.21489	0.0245286	0.0594588	0.00473131	-7.72354	down
Hmpp003270	C21H20O11	Luteolin-4'-O-glucoside*	木犀草素-4'-O-葡萄糖苷*	Flavonoids	黄酮	Flavones	黄酮	6920-38-3	1	22111000	17539000	18643000	503560	630240	508940	1.21774	0.00524559	0.0333355	0.0281807	-5.14915	down
mws0913	C21H20O11	Kaempferol-3-O-galactoside (Trifolin)	山奈酚-3-O-半乳糖苷(三叶豆苷)	Flavonoids	黄酮	Flavonols	黄酮醇	23627-87-4	3	3738800	3090000	3366000	339200	278650	158360	1.20054	0.00198688	0.0225635	0.0761378	-3.71524	down
mws0045	C21H20O11	Quercetin-3-O-rhamnoside(Quercitrin)	槲皮素-3-O-鼠李糖苷(槲皮苷)	Flavonoids	黄酮	Flavonols	黄酮醇	522-12-3	3	299280	224810	140160	9	9	9	1.21846	0.0404995	0.082681	4.06473e-05	-14.5865	down
MWS20147	C21H20O11	Luteolin-3'-O-glucoside*	木犀草素-3'-O-葡萄糖苷*	Flavonoids	黄酮	Flavones	黄酮	5154-41-6	1	22903000	17285000	19408000	586720	569200	592370	1.21831	0.00713646	0.0365446	0.0293357	-5.0912	down
mws0089	C21H20O11	Kaempferol-7-O-glucoside	山奈酚-7-O-葡萄糖苷	Flavonoids	黄酮	Flavonols	黄酮醇	16290-07-6	3	3623300	3638100	3826800	334060	243660	135130	1.19843	2.86314e-06	0.0035188	0.0642891	-3.95928	down
pme2459	C21H20O11	Luteolin-7-O-glucoside (Cynaroside)	木犀草素-7-O-葡萄糖苷 (木犀草苷)	Flavonoids	黄酮	Flavones	黄酮	5373-11-5	3	41982000	27505000	31196000	2908400	1962800	1284300	1.19847	0.0175403	0.0502495	0.0611374	-4.0318	down
MWSHY0136	C21H20O11	Kaempferol-3-O-glucoside (Astragalin)	山奈酚-3-O-葡萄糖苷(紫云英苷)	Flavonoids	黄酮	Flavonols	黄酮醇	480-10-4	1	22329000	16660000	20291000	560830	531340	576390	1.21812	0.00736793	0.0371322	0.0281471	-5.15087	down
Lmyn006922	C22H24O10	Sakuranin	樱花苷	Flavonoids	黄酮	Flavanones	二氢黄酮	529-39-5	3	713920	669740	523400	44603	48212	48928	1.21608	0.00940832	0.0397787	0.0743254	-3.75	down
HJN086	C21H22O11	Eriodictyol-3'-O-glucoside	圣草酚-3'-O-葡萄糖苷	Flavonoids	黄酮	Flavanones	二氢黄酮	-	2	6451200	5742800	6539000	475350	576530	502020	1.21775	0.00170047	0.0215452	0.0829499	-3.59162	down
Lmmn004625	C21H22O11	Dihydrokaempferol-7-O-glucoside	二氢山奈酚-7-O-葡萄糖苷	Flavonoids	黄酮	Flavanonols	二氢黄酮醇	-	2	6867200	5857700	6273800	491530	669500	550270	1.21542	0.00198139	0.0225635	0.0900746	-3.47274	down
Jmgn004021	C21H22O11	6-C-Glucosyl-2-Hydroxynaringenin	6-碳葡萄糖基-2-羟基柚皮素	Flavonoids	黄酮	Flavanones	二氢黄酮	-	3	60040000	46972000	58202000	619300	736290	644500	1.2186	0.00558577	0.0335074	0.0121061	-6.36813	down
mws1361	C21H22O11	Taxifolin-3-O-rhamnoside (Astilbin)	花旗松素-3-O-葡萄糖苷(落新妇苷)	Flavonoids	黄酮	Flavanonols	二氢黄酮醇	29838-67-3	3	1394100	1541700	1498300	274350	322910	285570	1.21666	0.000495116	0.0177893	0.1991	-2.32843	down
pmb3023	C21H22O11	Eriodictyol-8-C-glucoside	圣草酚-8-C-葡萄糖苷	Flavonoids	黄酮	Flavanones	二氢黄酮	1023271-51-3	3	4483100	3496300	3644200	125120	122730	101650	1.21761	0.00659361	0.0349739	0.0300681	-5.05562	down
Lmtn002796	C21H22O11	Aromadendrin-7-O-glucoside	香橙素-7-O-葡萄糖苷	Flavonoids	黄酮	Flavanonols	二氢黄酮醇	28189-90-4	2	50777000	40102000	42644000	403890	559510	463200	1.21804	0.00529608	0.0333355	0.0106843	-6.54836	down
Lmsn003297	C21H22O11	3,4,2',4',6'-Pentahydroxychalcone-4'-O-glucoside	3,4,2',4',6'-五羟基查耳酮-4'-O-葡萄糖苷	Flavonoids	黄酮	Chalcones	查耳酮	-	2	4310400	5309100	7237700	9	9	9	1.21939	0.0225882	0.0572391	1.60169e-06	-19.252	down
Lmhp009034	C21H42NO7P	LysoPE 16:1	溶血磷脂酰乙醇胺 16:1	Lipids	脂质	LPE	溶血磷脂酰乙醇胺	-	2	53874	59531	59706	169920	125770	115720	1.17302	0.0396576	0.0815037	2.37657	1.24888	up
HJN041	C21H24O11	Epicatechin glucoside	表儿茶素苷	Flavonoids	黄酮	Flavanols	黄烷醇类	-	2	187590000	166160000	226520000	1974600	2327700	1833000	1.21817	0.00841094	0.0397787	0.0105732	-6.56345	down
Hmpn005101	C21H24O11	Sieboldin	3-羟基根皮苷	Flavonoids	黄酮	Chalcones	查耳酮	18777-73-6	3	904880	638630	885950	91262	64058	92559	1.20709	0.0128509	0.0452263	0.10203	-3.29293	down
mws1389	C30H48O3	Oleanolic acid	齐墩果酸	Terpenoids	萜类	Triterpene	三萜	508-02-1	3	9	9	9	1196.5	1264	603.93	1.21341	0.0403134	0.0824378	113.497	6.82652	up
HJN110	C30H48O3	Betulinic acid	白桦脂酸	Terpenoids	萜类	Triterpene	三萜	472-15-1	1	424320	596190	623730	1347700	1059700	943610	1.11231	0.0244872	0.0594588	2.03803	1.02718	up
MWSHY0060	C22H18O11	Epigallocatechin-3-gallate*	表没食子儿茶素没食子酸酯*	Flavonoids	黄酮	Flavanols	黄烷醇类	989-51-5	3	9	9	9	13834	26080	80727	1.20998	0.189737	0.252367	4468.19	12.1255	up
MWSHY0094	C22H18O11	Gallocatechin gallate*	没食子儿茶素没食子酸酯*	Flavonoids	黄酮	Flavanols	黄烷醇类	4233-96-9	3	9	9	9	23113	24214	60544	1.21613	0.0998138	0.151073	3995.22	11.9641	up
Zmhn003625	C23H24O10	6-O-Glucosyl-feruloylbenzoic acid	6-O-葡萄糖基-阿魏酰苯甲酸	Phenolic acids	酚酸类	Phenolic acids	酚酸类	-	3	9	9	9	30785	22162	25019	1.21933	0.00939474	0.0397787	2887.63	11.4957	up
Zmsp03507	C20H28O12	Paeonolide*	牡丹酚原苷*	Others	其它类	Others	其它	72520-92-4	3	1697800	1087400	1470500	209380	83742	191450	1.17229	0.0159221	0.0481976	0.113864	-3.13461	down
pmb2654	C19H27NO12	Anthranilate-1-O-Sophoroside	邻氨基苯甲酸-1-O-槐糖苷	Phenolic acids	酚酸类	Phenolic acids	酚酸类	-	3	325490	323730	279970	2222900	1249100	2071500	1.19283	0.0362998	0.0767474	5.96595	2.57675	up
pmp000579	C22H22O11	Diosmetin-7-O-galactoside*	香叶木素-7-O-半乳糖苷*	Flavonoids	黄酮	Flavones	黄酮	-	1	16652000	12185000	12288000	227750	242120	151920	1.21527	0.0116589	0.0442247	0.0151195	-6.04744	down
Hmmp004965	C22H22O11	Diosmetin-7-O-glucoside*	香叶木素-7-O-葡萄糖苷*	Flavonoids	黄酮	Flavones	黄酮	20126-59-4	1	1497800	960440	972850	586300	356400	406000	1.1133	0.0447519	0.0873018	0.393082	-1.3471	down
Lmmp004257	C22H22O11	6-C-Methylquercetin-3-O-rhamnoside	6-C-甲基槲皮素-3-O-鼠李糖苷	Flavonoids	黄酮	Flavonols	黄酮醇	-	3	1882700	989580	656850	9	9	9	1.21795	0.0846812	0.132409	7.65061e-06	-16.996	down
Hmdn001667	C20H16O13	Ellagic acid-4-O-glucoside	鞣花酸-4-O-葡萄糖苷	Tannins	鞣质	Tannin	鞣质	-	1	145520000	121020000	135760000	33938000	40141000	40851000	1.20989	0.00298204	0.0258278	0.285682	-1.80752	down
mws1329	C21H20O12	Quercetin-7-O-glucoside*	槲皮素-7-O-葡萄糖苷*	Flavonoids	黄酮	Flavonols	黄酮醇	491-50-9	3	4435600	3708900	3444600	296930	354240	395880	1.21433	0.00663053	0.0349739	0.0903478	-3.46837	down
mws0061	C21H20O12	Quercetin-3-O-galactoside (Hyperin)*	槲皮素-3-O-半乳糖苷 (金丝桃苷)*	Flavonoids	黄酮	Flavonols	黄酮醇	482-36-0	3	41637000	24109000	43242000	8993900	9581900	7432300	1.17156	0.0443835	0.0868755	0.238633	-2.06714	down
mws0091	C21H20O12	Quercetin-3-O-glucoside (Isoquercitrin)*	槲皮素-3-O-葡萄糖苷(异槲皮苷)*	Flavonoids	黄酮	Flavonols	黄酮醇	482-35-9	3	1204600	913780	1087500	191640	190560	213660	1.21286	0.00888261	0.0397787	0.185865	-2.42768	down
Hmcn001884	C21H20O12	6-Hydroxyluteolin 5-glucoside	6-羟基木犀草素-5-葡萄糖苷	Flavonoids	黄酮	Flavones	黄酮	-	3	4435600	3708900	3444600	296930	354240	395880	1.21433	0.00663053	0.0349739	0.0903478	-3.46837	down
Lmdp003286	C21H20O12	Isohyperoside*	异金丝桃苷*	Flavonoids	黄酮	Flavonols	黄酮醇	35589-21-0	3	18253000	17792000	15316000	2766700	2376500	2136500	1.21416	0.00284113	0.025492	0.141736	-2.81872	down
Hmpp103270	C21H20O12	Eriodictyol-7-O-glucoronide	圣草酚-7-O-葡萄糖醛酸苷	Flavonoids	黄酮	Flavanones	二氢黄酮	133360-47-1	3	42431	66034	64654	575300	308980	356020	1.18523	0.0482077	0.0915963	7.16444	2.84085	up
Lmzp002365	C22H24O11	Hesperetin-7-O-glucoside	橙皮素-7-O-葡萄糖苷	Flavonoids	黄酮	Flavanones	二氢黄酮	31712-49-9	3	1383700	1049100	1590200	511860	371740	373900	1.17494	0.0209913	0.0562419	0.312578	-1.67771	down
pme1598	C22H24O11	Hesperetin-5-O-glucoside	橙皮素-5-O-葡萄糖苷	Flavonoids	黄酮	Flavanones	二氢黄酮	69651-80-5	3	3951900	3122800	3530200	379970	460590	431550	1.21545	0.00550087	0.0335074	0.119955	-3.05944	down
Xmsn002700	C21H22O12	Taxifolin-3'-O-glucoside	花旗松素-3'-O-葡萄糖苷	Flavonoids	黄酮	Flavanonols	二氢黄酮醇	31106-05-5	3	2526600	2465700	2102400	398620	474680	490520	1.213	0.00347547	0.0275571	0.192231	-2.37909	down
Hmmp002121	C23H16O11	Isorhamnetin-3-O-gallate	异鼠李素-3-O-没食子酸酯	Flavonoids	黄酮	Flavonols	黄酮醇	-	1	65199000	68964000	62972000	114360000	163350000	125130000	1.16371	0.0422457	0.0844701	2.04347	1.03102	up
pmb0504	C21H32N4O8	N-(4'-O-glycosyl)-feruloyl agmatine	N-(4'-O-葡萄糖基)-阿魏酰胍丁胺	Alkaloids	生物碱	Phenolamine	酚胺	-	3	9	9	9	56432	39189	42430	1.21928	0.0129681	0.0452263	5113	12.32	up
MWSmce312	C30H48O4	Hederagenin	常春藤皂苷元	Terpenoids	萜类	Triterpene	三萜	465-99-6	3	5117100	6460800	3906000	15591000	20277000	14428000	1.16832	0.012921	0.0452263	3.24828	1.69967	up
Lmpp005842	C22H22O12	6-Methoxyquercetin-3-O-rhamnoside	6-甲氧基槲皮素-3-O-鼠李糖苷	Flavonoids	黄酮	Flavonols	黄酮醇	-	3	472250	674180	920980	203060	132910	129790	1.1593	0.0501066	0.0931633	0.225287	-2.15017	down
Hmcp002207	C22H22O12	Isorhamnetin-7-O-glucoside (Brassicin)*	异鼠李素-7-O-葡萄糖苷 (蔓菁苷)*	Flavonoids	黄酮	Flavonols	黄酮醇	6743-96-0	3	1732800	1125800	983900	294950	169690	205150	1.17723	0.0409811	0.0831118	0.174311	-2.52026	down
Lmsn004162	C22H22O12	1-O-Galloyl-2-O-p-Coumaroyl-β-D-glucose	1-O-没食子酰-2-O-对香豆酰-β-D-葡萄糖	Phenolic acids	酚酸类	Phenolic acids	酚酸类	94356-18-0	3	1145100	960550	1022800	329490	229800	275950	1.20136	0.00103562	0.0193594	0.266982	-1.90519	down
Lmjp002906	C22H22O12	Rhamnetin-3-O-Glucoside*	鼠李素-3-O-葡萄糖苷*	Flavonoids	黄酮	Flavonols	黄酮醇	27875-34-9	3	1607300	1345900	1165100	281630	220490	259570	1.2078	0.0116969	0.0442322	0.184953	-2.43477	down
Lmjp003044	C22H22O12	Isorhamnetin-3-O-Glucoside*	异鼠李素-3-O-葡萄糖苷*	Flavonoids	黄酮	Flavonols	黄酮醇	5041-82-7	3	1732800	1125800	983900	294950	169690	205150	1.17723	0.0409811	0.0831118	0.174311	-2.52026	down
pma0214	C22H22O12	6-C-Methylquercetin-3-O-glucoside	6-C-甲基槲皮素-3-O-葡萄糖苷	Flavonoids	黄酮	Flavonols	黄酮醇	-	3	3941900	2648400	2979200	946860	1131400	1374900	1.16347	0.0255071	0.0609888	0.360851	-1.47053	down
mws1454	C23H26O11	Persicoside	桃苷	Flavonoids	黄酮	Flavanones	二氢黄酮	28978-03-2	3	393480	268910	222310	95604	129550	113020	1.1311	0.0656408	0.111925	0.382247	-1.38742	down
Lmpp003465	C21H20O13	Myricetin-3-O-β-D-glucoside*	杨梅素-3-O-β-D-葡萄糖苷*	Flavonoids	黄酮	Flavonols	黄酮醇	19833-12-6	3	288870	296830	264460	2062200	1419600	1031200	1.1835	0.0554741	0.100706	5.30841	2.40828	up
Lmdp002969	C21H20O13	Myricetin-3-O-galactoside*	杨梅素-3-O-半乳糖苷*	Flavonoids	黄酮	Flavonols	黄酮醇	15648-86-9	3	276320	475350	315140	2534600	1319500	1723900	1.167	0.0484864	0.0916766	5.22867	2.38644	up
mws1602	C23H28O11	Albiflorin	芍药内酯苷	Terpenoids	萜类	Monoterpenoids	倍萜	39011-90-0	2	13215000	7573000	7394100	176990000	51412000	67621000	1.14232	0.151567	0.209174	10.5039	3.39286	up
Lmhn000921	C20H18O14	3,4,5,3',4',5'-Hexahydroxydiphenoyl Acid-glucose	六羟基联苯二甲酰基葡萄糖	Tannins	鞣质	Tannin	鞣质	-	1	118000000	62699000	97875000	28274000	29507000	33337000	1.1486	0.059635	0.105455	0.327087	-1.61225	down
Lmsn000842	C20H18O14	4,6-(S)-Hexahydroxydiphenoyl-β-D-glucose	4,6-(S)-六羟基二苯甲酰基-β-D-葡萄糖	Phenolic acids	酚酸类	Phenolic acids	酚酸类	36378-48-0	1	32319000	26654000	35231000	10628000	11045000	11739000	1.20257	0.0139439	0.0459573	0.354677	-1.49542	down
HJN104	C21H22O13	Dihydromyricetin-3-O-glucoside	二氢杨梅素-3-O-葡萄糖苷	Flavonoids	黄酮	Flavanonols	二氢黄酮醇	-	3	546190	401740	383610	9	9	9	1.2194	0.013167	0.0452263	2.02773e-05	-15.5898	down
Lmfn000797	C20H20O14	2,3-Di-O-Galloyl-β-D-Glucose	2,3-二-O-没食子酰-β-D-葡萄糖	Phenolic acids	酚酸类	Phenolic acids	酚酸类	-	3	23461000	18476000	20610000	5163100	3764300	5259800	1.20177	0.00423227	0.0302619	0.226825	-2.14035	down
Hmjp004736	C24H22O11	Epigallocatechin-3-O-(3,5-O-dimethyl)gallate	表没食子儿茶素-3-O-(3,5-O-二甲基)没食子酸酯	Flavonoids	黄酮	Flavanols	黄烷醇类	-	3	158410	80692	79128	9	9	10549	1.00862	0.0570033	0.102124	0.0332055	-4.91243	down
MWSmce613	C14H26N4O11P2	Citicoline	胞磷胆碱	Nucleotides and derivatives	核苷酸及其衍生物	Nucleotides and derivatives	核苷酸及其衍生物	987-78-0	3	611650	570830	580120	126930	165620	121320	1.20857	1.96311e-05	0.00804223	0.234807	-2.09046	down
Lmmn000214	C18H32O15	Solatriose	茄三糖	Others	其它类	Saccharides and Alcohols	糖及醇类	528-40-5	3	125780	180580	121600	361850	321720	442180	1.1611	0.0096827	0.0397994	2.6305	1.39534	up
pmn001527	C22H32O12	Di-O-galloyl Methyl gallate	二-O-没食子酸甲酯	Flavonoids	黄酮	Flavanols	黄烷醇类	-	3	328350	144060	267060	814970	562020	454930	1.02595	0.0565923	0.101684	2.47734	1.30879	up
pmp001142	C24H29NO10	Cimicifugamide A	升麻酰胺 A	Alkaloids	生物碱	Phenolamine	酚胺	-	3	9	9	9	296120	210580	297220	1.21939	0.0112763	0.0433948	29774.8	14.8618	up
pmb0736	C23H24O12	Tricin-7-O-Glucoside	苜蓿素-7-O-葡萄糖苷	Flavonoids	黄酮	Flavones	黄酮	32769-01-0	3	799240	683440	582760	125370	106100	130410	1.20971	0.0110684	0.043322	0.175207	-2.51287	down
pmp001270	C24H48NO7P	LysoPC 16:1	溶血磷脂酰胆碱 16:1	Lipids	脂质	LPC	溶血磷脂酰胆碱	76790-27-7	1	9	9	9	330140	285370	297790	1.21964	0.00191587	0.0225635	33825.9	15.0458	up
Lmtn002997	C22H22O13	Mearnsetin-3-O-glucoside	3,5,7,3',5'-五羟基-4'-甲氧基黄酮-3-O-葡萄糖苷	Flavonoids	黄酮	Flavones	黄酮	-	3	167360	245820	180940	616670	470360	491020	1.17039	0.00762738	0.037946	2.65611	1.40932	up
Lmyn002145	C20H16O15	Mucic acid-1,4-lactone-3,5-di-O-gallate	粘酸-1,4-内酯-3,5-二氧没食子酸酯	Phenolic acids	酚酸类	Phenolic acids	酚酸类	-	3	1073900	802750	903490	9	9	9	1.21954	0.00721258	0.0366292	9.71174e-06	-16.6518	down
Lmhp009802	C25H46NO7P	LysoPE 20:3(2n isomer)	溶血磷脂酰乙醇胺 20:3(2n异构)	Lipids	脂质	LPE	溶血磷脂酰乙醇胺	-	3	25108	20674	21615	9	9	9	1.21953	0.0035881	0.0279911	0.000400611	-11.2855	down
Lmhp010040	C25H46NO7P	LysoPE 20:3	溶血磷脂酰乙醇胺 20:3	Lipids	脂质	LPE	溶血磷脂酰乙醇胺	-	3	28494	21472	19816	9	9	9	1.21917	0.0128358	0.0452263	0.000386919	-11.3357	down
Lmsn004322	C24H24O12	1,6-Di-O-caffeoyl-β-D-glucose*	1,6-二-O-咖啡酰-β-D-葡萄糖*	Phenolic acids	酚酸类	Phenolic acids	酚酸类	-	3	28645	13570	31255	89004	68744	40731	1.00077	0.0815105	0.128927	2.7015	1.43376	up
Hmhn007023	C30H48O6	2α,3α,19α-Trihydroxyursolic acid	2α,3α,19α-三羟基熊果酸	Terpenoids	萜类	Triterpene	三萜	-	3	9	9	9	17228	11373	9038.2	1.21801	0.0357376	0.0761205	1394.04	10.4451	up
Hmcp002187	C23H24O13	Limocitrin-3-O-galactoside	柠檬素-3-O-半乳糖苷	Flavonoids	黄酮	Flavonols	黄酮醇	-	3	230530	168150	232570	599400	375330	361940	1.07787	0.0834821	0.131034	2.1175	1.08236	up
pmb0565	C23H24O13	Syringetin-3-O-glucoside	丁香亭-3-O-葡萄糖苷	Flavonoids	黄酮	Flavonols	黄酮醇	40039-49-4	3	118300	94300	172960	416180	201270	348930	1.03607	0.0787902	0.125269	2.50643	1.32564	up
Wmmn000123	C24H30O12	mudanpioside D	牡丹皮苷D	Others	其它类	Others	其它	-	2	4319000	3104500	3894500	9501000	6391100	8235500	1.13176	0.028977	0.065883	2.13179	1.09207	up
mws1584	C25H24O12	1,3-O-Dicaffeoylquinic Acid (Cynarin)	1,3-O-双咖啡酰奎宁酸(洋蓟酸)	Phenolic acids	酚酸类	Phenolic acids	酚酸类	30964-13-7	3	9	9	9	34920	23528	38034	1.21889	0.0182902	0.0516751	3573.41	11.8031	up
pmb0854	C26H48NO7P	LysoPC 18:3	溶血磷脂酰胆碱 18:3	Lipids	脂质	LPC	溶血磷脂酰胆碱	-	1	15864000	17763000	16791000	8378400	7438400	7958300	1.21006	0.000807373	0.0191969	0.47156	-1.08449	down
pmb0865	C26H48NO7P	LysoPC 18:3(2n isomer)	溶血磷脂酰胆碱 18:3(2n异构)	Lipids	脂质	LPC	溶血磷脂酰胆碱	-	1	15079000	15163000	16214000	7212400	6927300	6814800	1.21655	0.000754421	0.0191969	0.451061	-1.1486	down
Lmsn008908	C30H48O7	2α,3β,19α,23,24-Pentahydroxyolean-12-en-28-oic acid	2α,3β,19α,23,24-五羟基齐墩果-12-烯-28-酸	Terpenoids	萜类	Triterpene	三萜	-	3	58056	26196	13071	9	9	9	1.21257	0.135871	0.191498	0.000277427	-11.8156	down
pmb0686	C24H24O14	Eriodictyol-7-O-(6''-malonyl)glucoside	圣草酚-7-O-(6''-丙二酰)葡萄糖苷	Flavonoids	黄酮	Flavanones	二氢黄酮	-	3	9	9	9	15976	10795	10662	1.21886	0.0191263	0.0535449	1386.41	10.4371	up
pmn001375	C26H32O12	1-Hydroxypinoresinol-1-O-Glucoside	1-羟基松脂醇-1-O-葡萄糖苷	Lignans and Coumarins	木脂素和香豆素	Lignans	木脂素	81495-71-8	3	124770	137480	140240	312820	235700	313870	1.17782	0.0242105	0.0592724	2.14264	1.09939	up
Lmhp009890	C28H52NO7P	LysoPC 20:3	溶血磷脂酰胆碱 20:3	Lipids	脂质	LPC	溶血磷脂酰胆碱	1199257-41-4	3	120230	117360	148960	26749	20343	19204	1.20727	0.00648414	0.0349739	0.171507	-2.54366	down
HJN078	C26H30O13	Pinocembrin-7-O-(2''-O-arabinosyl)glucoside	乔松素-7-O-(2''-O-阿拉伯糖基)葡萄糖苷	Flavonoids	黄酮	Flavanones	二氢黄酮	-	3	1844200	1914300	3715100	622720	658260	722400	1.14548	0.0963473	0.146912	0.268061	-1.89937	down
pmb3114	C30H26O11	Epicatechin-epiafzelechin	表儿茶素表阿夫儿茶精	Flavonoids	黄酮	Flavanols	黄烷醇类	-	3	725730	732730	486710	37329	30080	51735	1.20639	0.016716	0.0495036	0.0612512	-4.02912	down
Hmcp001858	C26H28O14	Kaempferol-3-O-arabinoside-7-O-rhamnoside	山奈酚-3-O-阿拉伯糖苷-7-O-鼠李糖苷	Flavonoids	黄酮	Flavonols	黄酮醇	-	3	114220	73395	78550	20000	7135.7	10864	1.15921	0.0202467	0.0552663	0.142767	-2.80826	down
Lmtp004126	C24H22O16	Myricetin-3-O-(6''-malony)glucoside	杨梅素-3-O-(6''-丙二酰)葡萄糖苷	Flavonoids	黄酮	Flavonols	黄酮醇	-	3	15574	48739	54987	368180	434460	558760	1.15852	0.0143839	0.0462771	11.4116	3.51243	up
HJN049	C30H24O12	2α,3α-Epoxy-5,7,3',4'-tetrahydroxyflavan-(4β-8-catechin)*	2α,3α-环氧-5,7,3',4'-四羟基黄烷-(4β-8-儿茶素)*	Tannins	鞣质	Proanthocyanidins	原花青素	-	3	2709200	1549200	1993500	9	9	9	1.21924	0.0252978	0.0607245	4.31869e-06	-17.821	down
HJN053	C30H24O12	2α,3α-Epoxy-5,7,3',4'-tetrahydroxyflavan-(4β-8-epicatechin)*	2α,3α-环氧-5,7,3',4'-四羟基黄烷-(4β-8-表儿茶素)*	Tannins	鞣质	Proanthocyanidins	原花青素	-	3	2709200	1549200	1993500	9	9	9	1.21924	0.0252978	0.0607245	4.31869e-06	-17.821	down
pme0430	C30H24O12	Procyanidin A1	原花青素 A1	Tannins	鞣质	Proanthocyanidins	原花青素	103883-03-0	3	203110	507050	258530	3053.5	1230.5	9	1.07506	0.0751052	0.122096	0.00443176	-7.81791	down
pme0432	C30H24O12	Procyanidin A2	原花青素 A2	Tannins	鞣质	Proanthocyanidins	原花青素	41743-41-3	3	972780	698400	680370	9	9	9	1.21941	0.0142573	0.046111	1.14818e-05	-16.4103	down
mws0836	C30H26O12	Procyanidin B1	原花青素 B1	Tannins	鞣质	Proanthocyanidins	原花青素	20315-25-7	2	135250000	125630000	156640000	663020	931750	782860	1.21845	0.00435479	0.0305831	0.00569465	-7.45618	down
pmn001667	C30H26O12	Procyanidin B4	原花青素 B4	Tannins	鞣质	Proanthocyanidins	原花青素	29106-51-2	1	75736000	58663000	71729000	319630	331780	311620	1.21914	0.00563307	0.0335074	0.004672	-7.74174	down
pme0436	C30H26O12	Procyanidin B3	原花青素 B3	Tannins	鞣质	Proanthocyanidins	原花青素	23567-23-9	1	128870000	120810000	108750000	217000	243060	181280	1.21908	0.00239415	0.0243642	0.0017893	-9.12639	down
pme0368	C27H30O14	Apigenin-7-O-rutinoside (Isorhoifolin)	芹菜素-7-O-芸香糖苷 (异野漆树苷)	Flavonoids	黄酮	Flavones	黄酮	552-57-8	3	7690000	6306900	7061000	122820	57582	82910	1.2133	0.00325262	0.0267127	0.0125042	-6.32144	down
MWSHY0201	C27H30O14	Kaempferol-3,7-O-dirhamnoside (Kaempferitrin)	山奈酚-3,7-O-二鼠李糖苷 (山奈苷)	Flavonoids	黄酮	Flavonols	黄酮醇	482-38-2	3	9912600	12950000	13573000	931400	1150800	1827200	1.19699	0.00792725	0.0386304	0.107296	-3.22033	down
Lmyp004963	C27H30O14	Apigenin-6-C-(2''-rhamnosyl)glucoside	芹菜素-6-C-(2''-鼠李糖基)葡萄糖苷	Flavonoids	黄酮	Flavonoid carbonoside	黄酮碳糖苷	-	3	74783	125480	65748	9	9	9	1.21853	0.0412561	0.0831209	0.0001015	-13.2662	down
pme3227	C27H30O14	Vitexin-2''-O-rhamnoside	牡荆素-2''-O-鼠李糖苷	Flavonoids	黄酮	Flavonoid carbonoside	黄酮碳糖苷	64820-99-1	3	1422800	1308900	1212200	18536	9	9	1.0711	0.00197323	0.0225635	0.00470448	-7.73175	down
HJAP148	C26H28O15	Kaempferol-3-O-sambubioside	山奈酚-3-O-桑布双糖苷	Flavonoids	黄酮	Flavonols	黄酮醇	27661-51-4	3	137710	116170	127400	9	9	9	1.21961	0.00238689	0.0243642	7.08141e-05	-13.7856	down
Hmcp001769	C26H28O15	Quercetin-3-O-rhamnosyl(1→2)arabinoside	槲皮素-3-O-鼠李糖基(1→2)阿拉伯糖苷	Flavonoids	黄酮	Flavonols	黄酮醇	-	3	811990	1050400	911340	9	9	32936	1.03567	0.00480221	0.0321968	0.0118808	-6.39523	down
mws0046	C27H32O14	Naringenin-7-O-Neohesperidoside(Naringin)*	柚皮素-7-O-新橙皮糖苷(柚皮苷)*	Flavonoids	黄酮	Flavanones	二氢黄酮	10236-47-2	3	107940	100480	106020	13454	14120	14067	1.21926	0.000545708	0.017969	0.132429	-2.91671	down
mws1066	C27H32O14	Naringenin-7-O-Rutinoside(Narirutin)*	柚皮素-7-O-芸香糖苷(芸香柚皮苷)*	Flavonoids	黄酮	Flavanones	二氢黄酮	14259-46-2	3	38224	44302	34840	10334	4913.6	6813.3	1.17908	0.00165955	0.0212457	0.187967	-2.41145	down
Hmbp003174	C30H32O12	Benzoylpaeoniflorin	苯甲酰芍药苷	Terpenoids	萜类	Monoterpenoids	倍萜	38642-49-8	2	348120	586060	232910	863070	1314300	1216000	1.07844	0.0145382	0.0464088	2.90755	1.5398	up
Lmmp003672	C31H28O12	8,8'-Methylenebiscatechin	8,8'-亚甲基双儿茶素	Flavonoids	黄酮	Flavanols	黄烷醇类	81555-08-0	3	1620100	2267500	3590900	62483	44068	40811	1.20859	0.051956	0.096021	0.0197048	-5.66531	down
HJN074	C31H28O12	Procyanidin A6	原花青素 A6	Tannins	鞣质	Proanthocyanidins	原花青素	-	3	192550	220350	307760	9	9	9	1.21924	0.0202482	0.0552663	3.74657e-05	-14.7041	down
MWSslk254	C27H30O15	Kaempferol-3-O-glucorhamnoside*	山奈酚-3-O-葡萄糖鼠李糖苷*	Flavonoids	黄酮	Flavonols	黄酮醇	40437-72-7	1	505260	418670	393710	12160	37324	19896	1.19153	0.00482035	0.0321968	0.0526547	-4.24729	down
pme1605	C27H30O15	Kaempferol-3-O-robinobioside(Biorobin)*	山奈酚-3-O-洋槐糖苷*	Flavonoids	黄酮	Flavonols	黄酮醇	17297-56-2	3	2554000	1477100	1678300	39356	55177	56636	1.21204	0.0303617	0.0684669	0.0264772	-5.2391	down
Zmcp003989	C27H30O15	Kaempferol-3-O-rhamnosyl(1→2)glucoside	山奈酚-3-O-鼠李糖基(1→2)葡萄糖苷	Flavonoids	黄酮	Flavonols	黄酮醇	-	3	6917700	11203000	8544400	86949	79558	38569	1.21112	0.019456	0.0540925	0.0076908	-7.02265	down
pmn001565	C27H30O15	Shomaside B	Shomaside B	Phenolic acids	酚酸类	Phenolic acids	酚酸类	-	3	249840	231400	263270	448730	573570	470600	1.18504	0.0184447	0.051873	2.00521	1.00375	up
MWSHY0080	C27H30O15	Luteolin-7-O-neohesperidoside (Lonicerin)	木犀草素-7-O-新橘皮糖苷 (忍冬苷)	Flavonoids	黄酮	Flavones	黄酮	25694-72-8	1	491790	389050	700670	16870	22492	16212	1.2111	0.0309345	0.0695037	0.0351398	-4.83075	down
MWSHY0061	C27H30O15	Kaempferol-3-O-neohesperidoside*	山奈酚-3-O-新橙皮糖苷*	Flavonoids	黄酮	Flavonols	黄酮醇	32602-81-6	1	10626000	9426700	9345700	56765	53269	87869	1.2171	0.00179212	0.0222476	0.00673176	-7.2148	down
Zmjp003291	C27H30O15	Vitexin-2''-O-galactoside	牡荆素-2''-O-半乳糖苷	Flavonoids	黄酮	Flavonoid carbonoside	黄酮碳糖苷	-	3	3265100	3758300	1473100	387370	345520	162180	1.14868	0.0661844	0.112194	0.105346	-3.2468	down
Lmtp004044	C26H28O16	Quercetin-3-O-apiosyl(1→2)galactoside*	槲皮素-3-O-芹糖基(1→2)半乳糖苷*	Flavonoids	黄酮	Flavonols	黄酮醇	-	3	688410	1084700	832460	103160	110210	102830	1.20988	0.0222253	0.0571991	0.121355	-3.04269	down
Lmjp002596	C26H28O16	Quercetin-3-O-sambubioside*	槲皮素-3-O-桑布双糖苷*	Flavonoids	黄酮	Flavonols	黄酮醇	83048-35-5	3	653970	907180	823860	129320	115150	120560	1.21241	0.0118306	0.0442794	0.153052	-2.70791	down
Lmyp003500	C28H24O15	Kaempferol-3-O-(2''-galloyl)galactoside*	山奈酚-3-O-(2''-没食子酰)半乳糖苷*	Flavonoids	黄酮	Flavonols	黄酮醇	-	1	3421500	3298200	4032100	60105	37647	54378	1.21646	0.00407183	0.0299657	0.0141493	-6.14313	down
Lmyp003599	C28H24O15	Kaempferol-3-O-(6''-galloyl)glucoside*	山奈酚-3-O-(6''-没食子酰)葡萄糖苷*	Flavonoids	黄酮	Flavonols	黄酮醇	56317-05-6	1	568190	836080	809440	43164	11044	22597	1.18695	0.0131916	0.0452263	0.0346951	-4.84912	down
Z6519	C30H32O13	Benzoyloxypaeoniflorin	苯甲酰氧芍药苷	Others	其它类	Others	其它	72896-40-3	3	119990000	80711000	92648000	10498000	9857000	11248000	1.21224	0.0172019	0.0498611	0.107732	-3.21448	down
Lmyn004037	C28H26O15	Eriodictyol-7-O-(6''-O-galloyl)glucoside	圣草酚-7-O-(6''-O-没食子酰)葡萄糖苷	Flavonoids	黄酮	Flavanones	二氢黄酮	-	3	470930	511660	556500	13454	18956	18346	1.21677	0.00237108	0.0243642	0.0329779	-4.92236	down
pmp001080	C28H32O15	Diosmetin-7-O-Neohesperidoside (Neodiosmin)*	香叶木素-7-O-新橘皮糖苷*	Flavonoids	黄酮	Flavones	黄酮	38665-01-9	3	239560	230070	144130	9	4244.5	3609.9	1.00774	0.021678	0.0568525	0.0128118	-6.28638	down
mws1661	C28H32O15	Diosmetin-7-O-rutinoside (Diosmin)*	香叶木苷*	Flavonoids	黄酮	Flavones	黄酮	520-27-4	3	587760	467960	546170	17227	25443	31833	1.21045	0.00426458	0.0302619	0.0465094	-4.42633	down
pmb0711	C27H30O16	Quercetin-7-O-rutinoside*	槲皮素-7-O-芸香糖苷*	Flavonoids	黄酮	Flavonols	黄酮醇	147714-62-3	3	1351000	705350	1105000	44933	39830	10845	1.17697	0.031914	0.0707984	0.0302428	-5.04727	down
Zmjp003031	C27H30O16	Orientin-2''-O-galactoside	荭草素-2''-O-半乳糖苷	Flavonoids	黄酮	Flavonoid carbonoside	黄酮碳糖苷	-	3	334460	654860	372210	9	9	9	1.21877	0.0462107	0.0891569	1.98306e-05	-15.6219	down
Lmmp003091	C27H30O16	Quercetin-3-O-(4''-O-glucosyl)rhamnoside	槲皮素-3-O-(4''-O-葡萄糖基)鼠李糖苷	Flavonoids	黄酮	Flavonols	黄酮醇	59262-54-3	3	65088	74167	53518	24978	9828	13502	1.13254	0.00382649	0.0288215	0.250595	-1.99657	down
Lmbp002336	C27H30O16	Quercetin-3-O-(2''-O-rhamnosyl)galactoside	槲皮素-3-O-(2''-O-鼠李糖基)半乳糖苷	Flavonoids	黄酮	Flavonols	黄酮醇	-	3	1076000	1189300	586490	26699	26151	21009	1.2095	0.0376508	0.0785616	0.0258992	-5.27095	down
Lmbp002592	C27H30O16	Kaempferol-3,7-O-diglucoside	山奈酚-3,7-O-双葡萄糖苷	Flavonoids	黄酮	Flavonols	黄酮醇	25615-14-9	3	476150	864010	605260	22003	23733	50070	1.19464	0.031858	0.0707984	0.0492469	-4.34382	down
Lmjp002461	C27H30O16	Quercetin-3-O-neohesperidoside*	槲皮素 3-O-新橘皮糖苷*	Flavonoids	黄酮	Flavonols	黄酮醇	117611-67-3	3	1076000	1189300	586490	26699	26151	21009	1.2095	0.0376508	0.0785616	0.0258992	-5.27095	down
Hmpp002612	C27H30O16	Luteolin-7-O-gentiobioside	木犀草素-7-O-龙胆双糖苷	Flavonoids	黄酮	Flavones	黄酮	-	3	476150	864010	605260	22003	23733	50070	1.19464	0.031858	0.0707984	0.0492469	-4.34382	down
pmn001583	C27H30O16	Quercetin-3-O-robinobioside	槲皮素-3-O-洋槐糖苷	Flavonoids	黄酮	Flavonols	黄酮醇	52525-35-6	3	20847	14915	12138	329710	344540	221770	1.20736	0.017863	0.0507129	18.7061	4.22543	up
HJAP024	C27H30O16	Kaempferol-6,8-di-C-glucoside	山奈酚-6,8-二-C-葡萄糖苷	Flavonoids	黄酮	Flavonoid carbonoside	黄酮碳糖苷	-	3	290910	330000	267520	1032800	735900	639610	1.16319	0.0475202	0.0912537	2.71075	1.43869	up
pme0001	C28H34O15	Hesperetin-7-O-neohesperidoside(Neohesperidin)	橙皮素-7-O-新橙皮糖苷 (新橙皮苷)	Flavonoids	黄酮	Flavanones	二氢黄酮	13241-33-3	3	587760	467960	546170	17227	25443	31833	1.21045	0.00426458	0.0302619	0.0465094	-4.42633	down
pmn001413	C27H32O16	Suffruticoside B	没食子酰氧化芍药苷 B	Phenolic acids	酚酸类	Phenolic acids	酚酸类	145898-95-9	3	9735800	11355000	11333000	70599	68773	154840	1.21188	0.0024384	0.0243642	0.00907395	-6.78405	down
Lmsn006063	C29H26O15	1,6-Di-O-galloyl-2-O-Cinnamoyl-β-D-glucose	1,6-二-O-没食子酰-2-O-肉桂酰-β-D-葡萄糖	Phenolic acids	酚酸类	Phenolic acids	酚酸类	94356-17-9	3	74056	112400	103460	9	9	9	1.21923	0.0140652	0.0461053	9.31304e-05	-13.3904	down
Wmmn000147	C31H34O13	mudanpioside A	牡丹皮苷A	Terpenoids	萜类	Monoterpenoids	倍萜	-	3	1286700	1608100	2654100	903960	586370	683560	1.0694	0.105816	0.159177	0.39177	-1.35192	down
MWSHY0199	C28H24O16	Quercetin-3-O-(6''-O-galloyl)galactoside*	槲皮素-3-O-(6''-O-没食子酰)半乳糖苷*	Flavonoids	黄酮	Flavonols	黄酮醇	53171-28-1	1	16801000	12183000	15132000	108970	160050	149200	1.21713	0.00847493	0.0397787	0.00948001	-6.7209	down
Lmyp003349	C28H24O16	Quercetin-3-O-(6''-O-galloyl)glucoside*	槲皮素-3-O-(6''-O-没食子酰)葡萄糖苷*	Flavonoids	黄酮	Flavonols	黄酮醇	56316-75-7	1	10765000	9303900	9200200	3360300	3197400	3296400	1.2139	0.00569817	0.0335074	0.336672	-1.57058	down
Z5481	C30H32O14	Mudanpioside H	牡丹皮苷H	Others	其它类	Others	其它	231280-71-0	3	92482	65980	99772	4926.1	2478.6	1149	1.18415	0.0140679	0.0461053	0.0331238	-4.91599	down
pmn001506	C36H58O8	Oleanolic acid-3-O-glucoside	齐墩果酸-3-O-葡萄糖苷	Terpenoids	萜类	Triterpene Saponin	三萜皂苷	3391-80-8	3	9	9	9	1718.5	1369.5	1541.8	1.21929	0.00428443	0.0302619	171.474	7.42185	up
Hmjp002999	C28H32O16	Isorhamnetin-3-O-rutinoside (Narcissin)	异鼠李素-3-O-芸香糖苷 (水仙苷)	Flavonoids	黄酮	Flavonols	黄酮醇	604-80-8	3	4010600	8759600	3092600	90511	46705	54265	1.20223	0.0968627	0.147515	0.0120711	-6.3723	down
Zmxp002867	C28H32O16	Chrysoeriol-5,7-di-O-glucoside	金圣草黄素-5,7-二-O-葡萄糖苷	Flavonoids	黄酮	Flavones	黄酮	-	3	1428000	1125800	516840	9	9	9	1.21791	0.0622075	0.108468	8.79296e-06	-16.7952	down
pmp000596	C27H30O17	Quercetin-3-O-(2''-O-galactosyl)glucoside	槲皮素-3-O-(2''-O-半乳糖基)葡萄糖苷	Flavonoids	黄酮	Flavonols	黄酮醇	56782-99-1	3	526230	437720	362060	277920	115710	117240	1.04577	0.0198698	0.0548765	0.385269	-1.37606	down
pma2088	C27H30O17	Quercetin-3,4'-O-di-glucoside	槲皮素-3,4'-O-二葡萄糖苷	Flavonoids	黄酮	Flavonols	黄酮醇	29125-80-2	3	139800	243020	211680	84187	41548	108760	1.00934	0.0377639	0.0786642	0.394441	-1.34212	down
pmn001529	C28H22O17	3,4,5-Tri-O-Galloylshikimic acid	3,4,5-三没食子酰莽草酸	Phenolic acids	酚酸类	Phenolic acids	酚酸类	-	3	9	9	9	868730	430240	657770	1.21888	0.0356775	0.0761205	72471.9	16.1451	up
Z6648	C31H34O14	Mudanpioside J*	牡丹皮苷J*	Others	其它类	Others	其它	262350-52-7	3	55010	39241	42722	22311	16850	14232	1.15125	0.014498	0.046401	0.389807	-1.35917	down
Zmsp005737	C31H34O14	"6'-O-benzoyl-4""-hydroxy-3""-methoxy-paeoniflorin"	"6'-O-苯甲酰-4""-羟基-3""-甲氧基-芍药苷"	Terpenoids	萜类	Terpene	萜类	-	3	9	9	9	24179	6654	14148	1.21335	0.0981686	0.149205	1665.96	10.7021	up
Z6352	C31H34O14	Mudanpioside B*	牡丹皮苷B*	Others	其它类	Others	其它	172705-23-6	3	90931	99955	100510	38155	20783	30312	1.1691	0.000871623	0.0191969	0.306284	-1.70706	down
Zmsp004538	C30H32O15	6'-O-galloylalbiflorin	6'-O-没食子酰白芍苷	Terpenoids	萜类	Terpene	萜类	-	3	512300	525760	547910	1305900	1488400	1395100	1.21494	0.00274442	0.0253551	2.64154	1.40138	up
Cmhn001271	C27H22O18	Gemin D	水杨梅丁素	Tannins	鞣质	Tannin	鞣质	84744-46-7	1	18024000	14646000	24887000	4561800	5568500	5844700	1.17707	0.0421313	0.0844687	0.277551	-1.84918	down
Lmyn003256	C27H22O18	Isocorilagin	异鞣云实素	Tannins	鞣质	Tannin	鞣质	-	1	31927000	24181000	52077000	2388400	2606100	2849300	1.2008	0.0565589	0.101684	0.0725036	-3.7858	down
Zmdn003203	C27H24O18	1,2,6-Tri-O-galloyl-β-D-glucose*	1,2,6-三-O-没食子酰-β-D-葡萄糖*	Phenolic acids	酚酸类	Phenolic acids	酚酸类	79886-49-0	1	1144500	1159800	1229000	608550	447660	466840	1.18813	0.00136078	0.0195887	0.431056	-1.21405	down
Lmfn001062	C27H24O18	2,4,6-Tri-O-galloyl-D-glucose*	2,4,6-三-O-没食子酰-D-葡萄糖*	Phenolic acids	酚酸类	Phenolic acids	酚酸类	108043-99-8	1	20110000	21918000	24128000	6696200	5709700	6670800	1.21109	0.00327219	0.0267127	0.288359	-1.79406	down
Lmsn003088	C27H24O18	1,4,6-Tri-O-galloyl-β-D-glucose*	1,4,6-三-O-没食子酰-β-D-葡萄糖*	Phenolic acids	酚酸类	Phenolic acids	酚酸类	94513-58-3	1	2573600	2034100	2809300	1286400	761660	1064800	1.12818	0.00944177	0.0397787	0.419693	-1.2526	down
Lmsp003252	C28H32O17	Isorhamnetin-3-O-sophoroside*	异鼠李素-3-O-槐糖苷*	Flavonoids	黄酮	Flavonols	黄酮醇	-	3	587140	251720	344260	90642	55690	71505	1.15279	0.083087	0.130894	0.184121	-2.44128	down
pmn001533	C26H30O19	2-O-Di-gallic acyl-Glucoside-Glucoside	2-O-二没食子酰基-葡萄糖-葡萄糖	Phenolic acids	酚酸类	Phenolic acids	酚酸类	-	2	1876300	2627700	3338200	1372100	1151400	603960	1.03104	0.0449037	0.0874527	0.398799	-1.32627	down
Lmsn004924	C30H28O17	1,6-Di-O-galloyl-3-O-Feruloyl-β-D-glucose	1,6-二-O-没食子酰-3-O-阿魏酰-β-D-葡萄糖	Phenolic acids	酚酸类	Phenolic acids	酚酸类	-	3	136970	178980	189200	430760	682990	507030	1.17112	0.033244	0.0724412	3.20851	1.6819	up
HJN102	C34H30O15	3,4,5-Tricaffeoylquinic acid	3,4,5-三咖啡酰奎宁酸	Phenolic acids	酚酸类	Phenolic acids	酚酸类	86632-03-3	3	1301700	2314300	2301400	8412100	5703700	7306300	1.15473	0.0121386	0.0445298	3.62019	1.85606	up
Lmsp003881	C33H40O19	Kaempferol-3-O-rutinoside-7-O-rhamnoside	山奈酚-3-O-芸香糖苷-7-O-鼠李糖苷	Flavonoids	黄酮	Flavonols	黄酮醇	-	3	9	9	9	72193	39628	40620	1.21843	0.0415606	0.0835479	5645.96	12.463	up
Hmcp001618	C32H38O20	Quercetin-3-O-(2''-O-Xylosyl)rutinoside	槲皮素-3-O-(2''-O-木糖基)芸香糖苷	Flavonoids	黄酮	Flavonols	黄酮醇	129235-39-8	3	27607	27369	19361	363810	76170	277170	1.10186	0.128203	0.18321	9.64728	3.27012	up
Lmzn001875	C33H42O19	Naringenin-7-O-Rutinoside-4'-O-glucoside	柚皮素-7-O-芸香糖苷-4'-O-葡萄糖苷	Flavonoids	黄酮	Flavanones	二氢黄酮	-	3	160610	148580	273290	11631	13445	7848.6	1.20159	0.0437187	0.0862892	0.0565249	-4.14497	down
Hmdp001794	C35H28O20	Quercetin-3-O-(2'',3''-O-digalloyl)-glucoside	槲皮素-3-O-(2'',3''-O-二没食子酰)葡萄糖苷	Flavonoids	黄酮	Flavonols	黄酮醇	-	3	11301000	18413000	20530000	3322500	5076000	4401700	1.15911	0.0426197	0.0848941	0.254761	-1.97278	down
Cmhn001369	C34H24O22	Casuariin	木麻黄鞣质	Tannins	鞣质	Tannin	鞣质	79786-04-2	2	2665200	1577000	1981600	666680	751130	851410	1.15527	0.0499049	0.0930315	0.364604	-1.4556	down
Hmqn002062	C34H24O22	Pedunculagin	长梗马兜铃素	Tannins	鞣质	Tannin	鞣质	7045-42-3	1	997530	382130	867320	239430	207380	251260	1.06502	0.109495	0.16371	0.31067	-1.68654	down
Hmdp001587	C34H26O22	Tercatain*	Tercatain*	Tannins	鞣质	Tannin	鞣质	103744-87-2	1	6762300	5168800	5114400	1474000	1610800	1978500	1.19393	0.0128442	0.0452263	0.297046	-1.75124	down
Cmhn002756	C34H26O22	1,3-Di-O-galloyl-4,6-(S)-HHDP-β-D-glucose	1,3-双-O-没食子酰-4,6-(S)-六羟基二苯甲酰基-β-D-葡萄糖	Tannins	鞣质	Tannin	鞣质	87687-52-3	3	1850500	1905700	2338400	637130	771310	759010	1.19939	0.0094472	0.0397787	0.355634	-1.49153	down
Lmsn002071	C34H26O22	Tellimagrandin I*	特里马素 I*	Tannins	鞣质	Tannin	鞣质	79786-08-6	1	6258800	4750100	5024500	1497400	1257900	1769900	1.19478	0.00903727	0.0397787	0.282236	-1.82503	down
pmn001646	C45H38O18	Procyanidin C1	原花青素 C1	Tannins	鞣质	Proanthocyanidins	原花青素	37064-30-5	1	16119000	14636000	16240000	31688	25895	20370	1.21864	0.00108509	0.0195887	0.00165875	-9.23569	down
pmb2947	C45H38O18	Catechin-catechin-catechin	三儿茶素	Flavonoids	黄酮	Flavanols	黄烷醇类	-	1	39814000	35377000	42171000	61890	61417	57905	1.2195	0.00258982	0.0248663	0.00154404	-9.33907	down
pmn001647	C45H38O18	Procyanidin C2	原花青素 C2	Tannins	鞣质	Proanthocyanidins	原花青素	37064-31-6	1	36023000	32067000	35292000	43228	51669	45235	1.21945	0.0012447	0.0195887	0.00135548	-9.52698	down
Lmsp003853	C42H46O23	Quercetin-3-O-(6''-O-p-coumaroyl)sophoroside-7-O-rhamnoside	槲皮素-3-O-(6''-O-对香豆酰)槐糖苷-7-O-鼠李糖苷	Flavonoids	黄酮	Flavonols	黄酮醇	-	3	45971	45204	95744	8508.5	12716	12826	1.15478	0.0918607	0.141298	0.182167	-2.45667	down
Cmhn001611	C41H28O26	Casuarictin	木麻黄鞣亭	Tannins	鞣质	Tannin	鞣质	79786-00-8	3	6220600	6946800	8463400	527880	623890	551640	1.21576	0.00964394	0.0397994	0.0787493	-3.66659	down
Lmyn003418	C41H30O26	Punicafolin	石榴叶鞣质	Tannins	鞣质	Tannin	鞣质	88847-11-4	1	39611	41714	45006	9	9	9	1.21964	0.00138765	0.0195887	0.000213724	-12.192	down
Lmsn002578	C41H30O26	Tellimagrandin II	特里马素 II	Tannins	鞣质	Tannin	鞣质	81571-72-4	3	5459.5	7980.4	4874.9	27011	19651	14630	1.13801	0.0495477	0.0928264	3.34658	1.74269	up
Hmln001763	C41H28O27	Geraniinic acid B	老鹳草鞣酸 B	Tannins	鞣质	Tannin	鞣质	-	3	519620	402210	401170	9	9	24507	1.02399	0.00632572	0.0349739	0.0185374	-5.75342	down
HJAP144	C52H42O22	Galloylprocyanidin C2	没食子酰原花青素 C2	Tannins	鞣质	Proanthocyanidins	原花青素	-	1	2889600	4995700	3283900	16710	15752	9	1.03049	0.0290014	0.065883	0.00290719	-8.42616	down
pmn001542	C55H40O34	2,3-O-Digalloyl-1,4,6-tri-O-galloyl-glucose	2,3-O-二没食子酰基-1,4,6-三-O-没食子酰基-葡萄糖	Phenolic acids	酚酸类	Phenolic acids	酚酸类	-	2	8390900	8497900	6963700	36929000	48381000	32363000	1.20244	0.0214724	0.0566741	4.93336	2.30257	up
